# Supplementary material for: Crystal structures of two cross-bridged chromium(III) tetra­aza­macrocycles
Source: Acta Crystallogr Sect E Struct Rep Online. 2014 Aug 30;70(Pt 9):148–52. doi: 10.1107/S1600536814019072 (PMC4186087; doi:10.1107/S1600536814019072)
Supplement: Supplementary file 1 [file e-70-00148-sup1.cif]

##############################################################################
#                                                                            #
# This CIF contains the data in a paper accepted for publication in          #
# Acta Crystallographica Section E. It conforms to the requirements of       #
# Notes for Authors for Acta Crystallographica Section E, and has been       #
# peer reviewed under the auspices of the IUCr Commission on Journals.       #
#                                                                            #
# Full details of the Crystallographic Information File format               #
# are given in the paper "The Crystallographic Information File (CIF):       #
# a New Standard Archive File for Crystallography" by S. R. Hall, F. H.      #
# Allen and I. D. Brown [Acta Cryst. (1991), A47, 655-685].                  #
#                                                                            #
# The current version of the core CIF dictionary is obtainable from          #
# ftp://ftp.iucr.org/pub/cif_core.dic.                                       #
#                                                                            #
# Software is freely available for graphical display of the structure(s)     #
# in this CIF. For information consult the CIF software page                 #
# http://www.iucr.org/resources/cif/software.                                #
#                                                                            #
# This file may be used for bona fide research purposes within the           #
# scientific community so long as proper attribution is given to the journal # 
# article from which it was obtained.                                        #
#                                                                            #
##############################################################################
data_I
_audit_creation_method     SHELXL-2013
_journal_date_recd_electronic     2014-08-18
_journal_date_accepted     2014-08-22
_journal_name_full     'Acta Crystallographica, Section E'
_journal_year     2014
_journal_volume     70
_journal_issue      9
_journal_page_first     148
_journal_page_last     152
_journal_paper_category     GM
_journal_paper_doi     10.1107/S1600536814019072
_journal_coeditor_code     WM5051
_publ_contact_author_name     'Timothy John Prior'
_publ_contact_author_address
;
Chemistry
University of Hull
Cottingham Road
Hull HU6 7RX
England
;
_publ_contact_author_email     't.prior@hull.ac.uk'
_publ_contact_author_fax     '+44 (0) 1482 466410'
_publ_contact_author_phone     '+44 (0)1482 466389'
_publ_section_title
;
Crystal structures of two cross-bridged chromium(III) tetraazamacrocycles
;
loop_
    _publ_author_name
    _publ_author_address
    'Prior, Timothy J.'
;
Department of Chemistry
University of Hull
Cottingham Road
Hull HU6 7RX
England
;
    'Maples, Danny L.'
;
Department of Chemistry and Physics
Southwestern Oklahoma State University
Weatherford
OK 73096
USA
;
    'Maples, Randall D.'
;
Department of Chemistry and Physics
Southwestern Oklahoma State University
Weatherford
OK 73096
USA
;
    'Hoffert, Wesley A.'
;
Department of Natural Science
McPherson College
McPherson
KS 67460
USA
;
    'Parsell, Trenton H.'
;
Department of Natural Science
McPherson College
McPherson
KS 67460
USA
;
    'Silversides, Jon D.'
;
Department of Chemistry
University of Hull
Cottingham Road
Hull HU6 7RX
England
;
    'Archibald, Stephen J.'
;
Department of Chemistry
University of Hull
Cottingham Road
Hull HU6 7RX
England
;
    'Hubin, Timothy J.'
;
Department of Chemistry and Physics
Southwestern Oklahoma State University
Weatherford
OK 73096
USA
;
_publ_section_synopsis
;
Chromium(III) complexes of two ethylene cross-bridged tetraazamacrocycles were
prepared and structurally characterized in order to extend the coordination
chemistry of this ligand type farther towards the early transition metals.
;
_chemical_name_systematic
;\
Dichlorido(4,10-dimethyl-1,4,7,10-tetraazabicyclo[5.5.2]tetradecane)\
chromium(III) hexafluoridophosphate
;
_chemical_name_common     ?
_chemical_formula_moiety     'C12 H26 Cl2 Cr N4 +, F6 P -'
_chemical_formula_sum     'C12 H26 Cl2 Cr F6 N4 P'
_chemical_formula_iupac     '[Cr Cl2 (C12 H26 N4)] P F6'
_chemical_formula_weight     494.24
_chemical_melting_point     ?
_shelx_space_group_comment
;
The symmetry employed for this shelxl refinement is uniquely defined
by the following loop, which should always be used as a source of
symmetry information in preference to the above space-group names.
They are only intended as comments.
;
_space_group_crystal_system     monoclinic
_space_group_name_H-M_alt     'P 21/n'
_space_group_name_Hall     '-P 2yn'
loop_
    _space_group_symop_operation_xyz
    'x, y, z'
    '-x+1/2, y+1/2, -z+1/2'
    '-x, -y, -z'
    'x-1/2, -y-1/2, z-1/2'
_cell_length_a     8.2271(10)
_cell_length_b     19.957(2)
_cell_length_c     12.0474(17)
_cell_angle_alpha     90
_cell_angle_beta     96.374(11)
_cell_angle_gamma     90
_cell_volume     1965.8(4)
_cell_formula_units_Z     4
_cell_measurement_reflns_used     12040
_cell_measurement_theta_min     2.66
_cell_measurement_theta_max     31.20
_cell_measurement_temperature     150(2)
_exptl_crystal_description     block
_exptl_crystal_colour     purple
_exptl_crystal_size_max     0.100
_exptl_crystal_size_mid     0.100
_exptl_crystal_size_min     0.080
_exptl_crystal_density_diffrn     1.670
_exptl_crystal_density_meas     ?
_exptl_crystal_density_method     ?
_exptl_crystal_F_000     1012
_exptl_absorpt_coefficient_mu     0.995
_exptl_absorpt_correction_type     analytical
_exptl_absorpt_process_details
;
[a face-indexed absorption correction was applied;
X-AREA (Stoe & Cie, 2002)]
;
_shelx_estimated_absorpt_T_min     0.907
_shelx_estimated_absorpt_T_max     0.925
_exptl_absorpt_correction_T_min     0.8267
_exptl_absorpt_correction_T_max     0.9154
_exptl_special_details
;
;
_diffrn_ambient_temperature     150(2)
_diffrn_radiation_type     MoK\a
_diffrn_radiation_wavelength     0.71073
_diffrn_measurement_device_type     'Stoe IPDS2'
_diffrn_measurement_method     '\w-scans'
_diffrn_detector_area_resol_mean     6.67
_diffrn_reflns_number     22999
_diffrn_reflns_av_R_equivalents     0.0905
_diffrn_reflns_theta_min     2.657
_diffrn_reflns_theta_max     27.499
_diffrn_reflns_theta_full     25.000
_diffrn_measured_fraction_theta_max     0.999
_diffrn_measured_fraction_theta_full     0.999
_diffrn_reflns_limit_h_min     -10
_diffrn_reflns_limit_h_max     10
_diffrn_reflns_limit_k_min     -25
_diffrn_reflns_limit_k_max     25
_diffrn_reflns_limit_l_min     -14
_diffrn_reflns_limit_l_max     15
_refine_special_details
;
;
_reflns_number_total     4501
_reflns_number_gt     2798
_reflns_threshold_expression     I>2\s(I)
_refine_ls_structure_factor_coef     Fsqd
_refine_ls_matrix_type     full
_refine_ls_R_factor_all     0.0788
_refine_ls_R_factor_gt     0.0405
_refine_ls_wR_factor_gt     0.0864
_refine_ls_wR_factor_ref     0.0963
_refine_ls_goodness_of_fit_ref     0.879
_refine_ls_restrained_S_all     0.879
_refine_ls_number_reflns     4501
_refine_ls_number_parameters     235
_refine_ls_number_restraints     0
_refine_ls_hydrogen_treatment     constr
_refine_ls_weighting_scheme     calc
_refine_ls_weighting_details
                      'w=1/[\s^2^(Fo^2^)+(0.0474P)^2^] where P=(Fo^2^+2Fc^2^)/3'
_atom_sites_solution_hydrogens     geom
_atom_sites_solution_primary     ?
_atom_sites_solution_secondary     ?
_refine_ls_shift/su_max     0.000
_refine_ls_shift/su_mean     0.000
_refine_diff_density_max     0.768
_refine_diff_density_min     -0.493
_refine_ls_extinction_method     none
_refine_ls_extinction_coef     .
loop_
    _atom_type_symbol
    _atom_type_description
    _atom_type_scat_dispersion_real
    _atom_type_scat_dispersion_imag
    _atom_type_scat_source
    'C' 'C' 0.0033 0.0016
                         'International Tables Vol C Tables 4.2.6.8 and 6.1.1.4'
    'H' 'H' 0.0000 0.0000
                         'International Tables Vol C Tables 4.2.6.8 and 6.1.1.4'
    'Cl' 'Cl' 0.1484 0.1585
                         'International Tables Vol C Tables 4.2.6.8 and 6.1.1.4'
    'Cr' 'Cr' 0.3209 0.6236
                         'International Tables Vol C Tables 4.2.6.8 and 6.1.1.4'
    'F' 'F' 0.0171 0.0103
                         'International Tables Vol C Tables 4.2.6.8 and 6.1.1.4'
    'N' 'N' 0.0061 0.0033
                         'International Tables Vol C Tables 4.2.6.8 and 6.1.1.4'
    'P' 'P' 0.1023 0.0942
                         'International Tables Vol C Tables 4.2.6.8 and 6.1.1.4'
_computing_data_collection     'X-AREA (Stoe & Cie, 2002)'
_computing_cell_refinement     'X-AREA (Stoe & Cie, 2002)'
_computing_data_reduction     'X-AREA (Stoe & Cie, 2002)'
_computing_structure_solution     'SHELXS86 (Sheldrick, 2008)'
_computing_structure_refinement     'SHELXL2013 (Sheldrick, 2008)'
_computing_molecular_graphics     'SHELXTL (Sheldrick, 2008)'
_computing_publication_material     'SHELXTL (Sheldrick, 2008)'
loop_
    _atom_site_type_symbol
    _atom_site_label
    _atom_site_fract_x
    _atom_site_fract_y
    _atom_site_fract_z
    _atom_site_U_iso_or_equiv
    _atom_site_adp_type
    _atom_site_calc_flag
    _atom_site_occupancy
    _atom_site_disorder_assembly
    _atom_site_disorder_group
    Cr Cr1 0.21553(5) 0.19169(2) 0.20979(4) 0.02173(12) Uani d 1 . .
    Cl Cl1 -0.06600(7) 0.20275(4) 0.17145(7) 0.03159(19) Uani d 1 . .
    Cl Cl2 0.25268(8) 0.23403(4) 0.03552(7) 0.03325(19) Uani d 1 . .
    N N1 0.2035(3) 0.15406(14) 0.3675(2) 0.0274(6) Uani d 1 . .
    N N2 0.2399(3) 0.09097(13) 0.1641(2) 0.0276(6) Uani d 1 . .
    N N3 0.4628(3) 0.18082(13) 0.2517(2) 0.0234(5) Uani d 1 . .
    N N4 0.2408(3) 0.28159(14) 0.2997(2) 0.0296(6) Uani d 1 . .
    C C1 0.1252(4) 0.08715(17) 0.3466(3) 0.0348(8) Uani d 1 . .
    H H1A 0.0099 0.0927 0.3144 0.042 Uiso calc 1 . .
    H H1B 0.1267 0.0621 0.4177 0.042 Uiso calc 1 . .
    C C2 0.2193(4) 0.04929(17) 0.2664(3) 0.0340(7) Uani d 1 . .
    H H2A 0.1606 0.0074 0.2435 0.041 Uiso calc 1 . .
    H H2B 0.3283 0.0371 0.3042 0.041 Uiso calc 1 . .
    C C3 0.4087(3) 0.08276(17) 0.1267(3) 0.0328(8) Uani d 1 . .
    H H3A 0.3976 0.0776 0.0445 0.039 Uiso calc 1 . .
    H H3B 0.4586 0.0412 0.1599 0.039 Uiso calc 1 . .
    C C4 0.5235(3) 0.14187(17) 0.1595(3) 0.0300(7) Uani d 1 . .
    H H4A 0.6348 0.1249 0.1837 0.036 Uiso calc 1 . .
    H H4B 0.5296 0.1714 0.0940 0.036 Uiso calc 1 . .
    C C5 0.5233(3) 0.25153(16) 0.2599(3) 0.0298(7) Uani d 1 . .
    H H5A 0.5118 0.2726 0.1850 0.036 Uiso calc 1 . .
    H H5B 0.6402 0.2524 0.2899 0.036 Uiso calc 1 . .
    C C6 0.4221(3) 0.28971(17) 0.3373(3) 0.0325(8) Uani d 1 . .
    H H6A 0.4467 0.2726 0.4145 0.039 Uiso calc 1 . .
    H H6B 0.4515 0.3378 0.3372 0.039 Uiso calc 1 . .
    C C7 0.1464(4) 0.27476(19) 0.3992(3) 0.0370(8) Uani d 1 . .
    H H7A 0.0446 0.3014 0.3858 0.044 Uiso calc 1 . .
    H H7B 0.2124 0.2937 0.4655 0.044 Uiso calc 1 . .
    C C8 0.1016(4) 0.20179(19) 0.4244(3) 0.0379(8) Uani d 1 . .
    H H8A 0.1186 0.1940 0.5061 0.045 Uiso calc 1 . .
    H H8B -0.0154 0.1939 0.3988 0.045 Uiso calc 1 . .
    C C9 0.3681(3) 0.14731(18) 0.4344(3) 0.0321(7) Uani d 1 . .
    H H9A 0.3697 0.1062 0.4805 0.038 Uiso calc 1 . .
    H H9B 0.3867 0.1861 0.4854 0.038 Uiso calc 1 . .
    C C10 0.5051(3) 0.14384(16) 0.3594(3) 0.0275(7) Uani d 1 . .
    H H10A 0.6059 0.1633 0.3993 0.033 Uiso calc 1 . .
    H H10B 0.5276 0.0963 0.3429 0.033 Uiso calc 1 . .
    C C11 0.1158(4) 0.06839(19) 0.0721(3) 0.0377(8) Uani d 1 . .
    H H11A 0.0059 0.0742 0.0947 0.057 Uiso calc 1 . .
    H H11B 0.1338 0.0210 0.0559 0.057 Uiso calc 1 . .
    H H11C 0.1262 0.0951 0.0050 0.057 Uiso calc 1 . .
    C C12 0.1830(4) 0.34219(19) 0.2353(4) 0.0428(9) Uani d 1 . .
    H H12A 0.0660 0.3378 0.2103 0.064 Uiso calc 1 . .
    H H12B 0.2437 0.3469 0.1701 0.064 Uiso calc 1 . .
    H H12C 0.2012 0.3819 0.2829 0.064 Uiso calc 1 . .
    P P1 0.74031(9) 0.44740(4) 0.22662(7) 0.0291(2) Uani d 1 . .
    F F1 0.8570(3) 0.43093(16) 0.3353(2) 0.0756(8) Uani d 1 . .
    F F2 0.8987(2) 0.46269(12) 0.1662(2) 0.0570(6) Uani d 1 . .
    F F3 0.6248(3) 0.46395(16) 0.1167(2) 0.0744(8) Uani d 1 . .
    F F4 0.5828(3) 0.43324(12) 0.2878(2) 0.0604(7) Uani d 1 . .
    F F5 0.7476(3) 0.37224(11) 0.1869(3) 0.0675(8) Uani d 1 . .
    F F6 0.7324(3) 0.52314(12) 0.2644(3) 0.0639(7) Uani d 1 . .
loop_
    _atom_site_aniso_label
    _atom_site_aniso_U_11
    _atom_site_aniso_U_22
    _atom_site_aniso_U_33
    _atom_site_aniso_U_12
    _atom_site_aniso_U_13
    _atom_site_aniso_U_23
    Cr1 0.01590(19) 0.0277(3) 0.0219(3) -0.00047(18) 0.00316(17) 0.0011(2)
    Cl1 0.0156(3) 0.0430(5) 0.0361(5) 0.0006(3) 0.0023(3) 0.0020(4)
    Cl2 0.0254(3) 0.0468(5) 0.0273(4) -0.0002(3) 0.0018(3) 0.0092(4)
    N1 0.0232(11) 0.0368(16) 0.0228(14) -0.0009(10) 0.0049(10) 0.0025(12)
    N2 0.0241(11) 0.0302(15) 0.0279(15) -0.0014(10) 0.0011(10) -0.0035(12)
    N3 0.0173(10) 0.0293(14) 0.0237(13) -0.0008(9) 0.0030(9) -0.0003(11)
    N4 0.0233(11) 0.0322(15) 0.0331(16) 0.0037(10) 0.0024(11) -0.0033(12)
    C1 0.0297(15) 0.042(2) 0.0334(19) -0.0101(14) 0.0055(14) 0.0085(16)
    C2 0.0342(15) 0.0284(18) 0.038(2) -0.0054(13) -0.0005(14) 0.0049(16)
    C3 0.0265(14) 0.0368(19) 0.036(2) 0.0060(13) 0.0067(13) -0.0101(16)
    C4 0.0200(13) 0.0403(19) 0.0306(18) 0.0043(12) 0.0073(12) 0.0006(15)
    C5 0.0197(12) 0.0329(18) 0.0364(19) -0.0056(12) 0.0014(12) 0.0017(15)
    C6 0.0244(14) 0.0320(19) 0.040(2) -0.0022(12) -0.0011(13) -0.0051(15)
    C7 0.0319(15) 0.047(2) 0.0324(19) 0.0083(15) 0.0065(14) -0.0095(17)
    C8 0.0336(15) 0.052(2) 0.0302(18) 0.0077(15) 0.0137(14) -0.0011(17)
    C9 0.0321(15) 0.0389(19) 0.0248(17) 0.0005(14) 0.0011(13) 0.0016(15)
    C10 0.0249(13) 0.0317(17) 0.0244(17) 0.0008(12) -0.0035(12) 0.0032(14)
    C11 0.0313(15) 0.045(2) 0.035(2) -0.0027(14) -0.0049(14) -0.0101(17)
    C12 0.0393(17) 0.034(2) 0.053(3) 0.0085(15) -0.0046(16) 0.0024(18)
    P1 0.0267(4) 0.0287(4) 0.0326(5) 0.0003(3) 0.0059(3) -0.0026(4)
    F1 0.0721(16) 0.109(2) 0.0429(15) 0.0339(15) -0.0032(13) 0.0063(16)
    F2 0.0442(11) 0.0542(14) 0.0786(18) -0.0083(10) 0.0329(11) -0.0070(13)
    F3 0.0674(15) 0.107(2) 0.0452(15) 0.0192(15) -0.0114(12) 0.0022(15)
    F4 0.0486(12) 0.0574(15) 0.0815(19) -0.0082(10) 0.0357(12) -0.0007(13)
    F5 0.0616(14) 0.0366(13) 0.109(2) -0.0068(10) 0.0292(14) -0.0234(14)
    F6 0.0456(12) 0.0412(14) 0.107(2) -0.0014(10) 0.0159(12) -0.0269(14)
_geom_special_details
;
All e.s.d.'s (except the e.s.d. in the dihedral angle between two l.s. planes)
are estimated using the full covariance matrix. The cell e.s.d.'s are taken
into account individually in the estimation of e.s.d.'s in distances, angles
and torsion angles; correlations between e.s.d.'s in cell parameters are only
used when they are defined by crystal symmetry. An approximate (isotropic)
treatment of cell e.s.d.'s is used for estimating e.s.d.'s involving l.s.
planes.
;
loop_
    _geom_bond_atom_site_label_1
    _geom_bond_atom_site_label_2
    _geom_bond_site_symmetry_2
    _geom_bond_distance
    _geom_bond_publ_flag
    Cr1 N3 . 2.053(2) ?
    Cr1 N1 . 2.056(3) ?
    Cr1 N4 . 2.094(3) ?
    Cr1 N2 . 2.100(3) ?
    Cr1 Cl2 . 2.3147(9) ?
    Cr1 Cl1 . 2.3215(8) ?
    N1 C8 . 1.486(4) ?
    N1 C1 . 1.492(4) ?
    N1 C9 . 1.503(4) ?
    N2 C11 . 1.491(4) ?
    N2 C2 . 1.512(4) ?
    N2 C3 . 1.516(3) ?
    N3 C4 . 1.486(4) ?
    N3 C5 . 1.496(4) ?
    N3 C10 . 1.499(4) ?
    N4 C12 . 1.486(5) ?
    N4 C7 . 1.505(4) ?
    N4 C6 . 1.519(4) ?
    C1 C2 . 1.507(5) ?
    C1 H1A . 0.9900 ?
    C1 H1B . 0.9900 ?
    C2 H2A . 0.9900 ?
    C2 H2B . 0.9900 ?
    C3 C4 . 1.535(5) ?
    C3 H3A . 0.9900 ?
    C3 H3B . 0.9900 ?
    C4 H4A . 0.9900 ?
    C4 H4B . 0.9900 ?
    C5 C6 . 1.522(4) ?
    C5 H5A . 0.9900 ?
    C5 H5B . 0.9900 ?
    C6 H6A . 0.9900 ?
    C6 H6B . 0.9900 ?
    C7 C8 . 1.541(5) ?
    C7 H7A . 0.9900 ?
    C7 H7B . 0.9900 ?
    C8 H8A . 0.9900 ?
    C8 H8B . 0.9900 ?
    C9 C10 . 1.523(4) ?
    C9 H9A . 0.9900 ?
    C9 H9B . 0.9900 ?
    C10 H10A . 0.9900 ?
    C10 H10B . 0.9900 ?
    C11 H11A . 0.9800 ?
    C11 H11B . 0.9800 ?
    C11 H11C . 0.9800 ?
    C12 H12A . 0.9800 ?
    C12 H12B . 0.9800 ?
    C12 H12C . 0.9800 ?
    P1 F1 . 1.570(3) ?
    P1 F3 . 1.577(3) ?
    P1 F5 . 1.578(2) ?
    P1 F6 . 1.582(2) ?
    P1 F4 . 1.585(2) ?
    P1 F2 . 1.591(2) ?
loop_
    _geom_angle_atom_site_label_1
    _geom_angle_atom_site_label_2
    _geom_angle_atom_site_label_3
    _geom_angle_site_symmetry_1
    _geom_angle_site_symmetry_3
    _geom_angle
    _geom_angle_publ_flag
    N3 Cr1 N1 . . 83.23(10) ?
    N3 Cr1 N4 . . 85.68(10) ?
    N1 Cr1 N4 . . 81.21(11) ?
    N3 Cr1 N2 . . 80.93(9) ?
    N1 Cr1 N2 . . 84.74(11) ?
    N4 Cr1 N2 . . 161.62(11) ?
    N3 Cr1 Cl2 . . 91.97(7) ?
    N1 Cr1 Cl2 . . 175.19(7) ?
    N4 Cr1 Cl2 . . 98.09(8) ?
    N2 Cr1 Cl2 . . 94.91(8) ?
    N3 Cr1 Cl1 . . 177.18(8) ?
    N1 Cr1 Cl1 . . 93.99(7) ?
    N4 Cr1 Cl1 . . 93.50(7) ?
    N2 Cr1 Cl1 . . 99.27(7) ?
    Cl2 Cr1 Cl1 . . 90.81(3) ?
    C8 N1 C1 . . 113.3(2) ?
    C8 N1 C9 . . 109.3(3) ?
    C1 N1 C9 . . 110.9(3) ?
    C8 N1 Cr1 . . 106.2(2) ?
    C1 N1 Cr1 . . 103.6(2) ?
    C9 N1 Cr1 . . 113.31(17) ?
    C11 N2 C2 . . 108.1(2) ?
    C11 N2 C3 . . 108.7(2) ?
    C2 N2 C3 . . 111.8(2) ?
    C11 N2 Cr1 . . 114.0(2) ?
    C2 N2 Cr1 . . 106.88(19) ?
    C3 N2 Cr1 . . 107.38(18) ?
    C4 N3 C5 . . 114.0(2) ?
    C4 N3 C10 . . 108.9(2) ?
    C5 N3 C10 . . 111.3(2) ?
    C4 N3 Cr1 . . 106.11(18) ?
    C5 N3 Cr1 . . 103.27(17) ?
    C10 N3 Cr1 . . 113.16(16) ?
    C12 N4 C7 . . 109.0(3) ?
    C12 N4 C6 . . 108.4(2) ?
    C7 N4 C6 . . 110.4(3) ?
    C12 N4 Cr1 . . 114.8(2) ?
    C7 N4 Cr1 . . 107.7(2) ?
    C6 N4 Cr1 . . 106.47(18) ?
    N1 C1 C2 . . 108.3(2) ?
    N1 C1 H1A . . 110.0 ?
    C2 C1 H1A . . 110.0 ?
    N1 C1 H1B . . 110.0 ?
    C2 C1 H1B . . 110.0 ?
    H1A C1 H1B . . 108.4 ?
    C1 C2 N2 . . 111.0(3) ?
    C1 C2 H2A . . 109.4 ?
    N2 C2 H2A . . 109.4 ?
    C1 C2 H2B . . 109.4 ?
    N2 C2 H2B . . 109.4 ?
    H2A C2 H2B . . 108.0 ?
    N2 C3 C4 . . 113.5(2) ?
    N2 C3 H3A . . 108.9 ?
    C4 C3 H3A . . 108.9 ?
    N2 C3 H3B . . 108.9 ?
    C4 C3 H3B . . 108.9 ?
    H3A C3 H3B . . 107.7 ?
    N3 C4 C3 . . 110.3(2) ?
    N3 C4 H4A . . 109.6 ?
    C3 C4 H4A . . 109.6 ?
    N3 C4 H4B . . 109.6 ?
    C3 C4 H4B . . 109.6 ?
    H4A C4 H4B . . 108.1 ?
    N3 C5 C6 . . 108.2(2) ?
    N3 C5 H5A . . 110.1 ?
    C6 C5 H5A . . 110.1 ?
    N3 C5 H5B . . 110.1 ?
    C6 C5 H5B . . 110.1 ?
    H5A C5 H5B . . 108.4 ?
    N4 C6 C5 . . 110.5(3) ?
    N4 C6 H6A . . 109.6 ?
    C5 C6 H6A . . 109.6 ?
    N4 C6 H6B . . 109.6 ?
    C5 C6 H6B . . 109.6 ?
    H6A C6 H6B . . 108.1 ?
    N4 C7 C8 . . 113.5(3) ?
    N4 C7 H7A . . 108.9 ?
    C8 C7 H7A . . 108.9 ?
    N4 C7 H7B . . 108.9 ?
    C8 C7 H7B . . 108.9 ?
    H7A C7 H7B . . 107.7 ?
    N1 C8 C7 . . 110.8(2) ?
    N1 C8 H8A . . 109.5 ?
    C7 C8 H8A . . 109.5 ?
    N1 C8 H8B . . 109.5 ?
    C7 C8 H8B . . 109.5 ?
    H8A C8 H8B . . 108.1 ?
    N1 C9 C10 . . 111.6(3) ?
    N1 C9 H9A . . 109.3 ?
    C10 C9 H9A . . 109.3 ?
    N1 C9 H9B . . 109.3 ?
    C10 C9 H9B . . 109.3 ?
    H9A C9 H9B . . 108.0 ?
    N3 C10 C9 . . 112.0(2) ?
    N3 C10 H10A . . 109.2 ?
    C9 C10 H10A . . 109.2 ?
    N3 C10 H10B . . 109.2 ?
    C9 C10 H10B . . 109.2 ?
    H10A C10 H10B . . 107.9 ?
    N2 C11 H11A . . 109.5 ?
    N2 C11 H11B . . 109.5 ?
    H11A C11 H11B . . 109.5 ?
    N2 C11 H11C . . 109.5 ?
    H11A C11 H11C . . 109.5 ?
    H11B C11 H11C . . 109.5 ?
    N4 C12 H12A . . 109.5 ?
    N4 C12 H12B . . 109.5 ?
    H12A C12 H12B . . 109.5 ?
    N4 C12 H12C . . 109.5 ?
    H12A C12 H12C . . 109.5 ?
    H12B C12 H12C . . 109.5 ?
    F1 P1 F3 . . 179.36(15) ?
    F1 P1 F5 . . 90.78(16) ?
    F3 P1 F5 . . 89.08(17) ?
    F1 P1 F6 . . 90.07(16) ?
    F3 P1 F6 . . 90.06(16) ?
    F5 P1 F6 . . 179.05(17) ?
    F1 P1 F4 . . 91.76(15) ?
    F3 P1 F4 . . 88.88(15) ?
    F5 P1 F4 . . 91.85(13) ?
    F6 P1 F4 . . 88.55(13) ?
    F1 P1 F2 . . 88.05(14) ?
    F3 P1 F2 . . 91.32(15) ?
    F5 P1 F2 . . 89.00(12) ?
    F6 P1 F2 . . 90.60(13) ?
    F4 P1 F2 . . 179.13(14) ?
loop_
    _geom_torsion_atom_site_label_1
    _geom_torsion_atom_site_label_2
    _geom_torsion_atom_site_label_3
    _geom_torsion_atom_site_label_4
    _geom_torsion_site_symmetry_1
    _geom_torsion_site_symmetry_2
    _geom_torsion_site_symmetry_3
    _geom_torsion_site_symmetry_4
    _geom_torsion
    _geom_torsion_publ_flag
    C8 N1 C1 C2 . . . . 167.0(3) ?
    C9 N1 C1 C2 . . . . -69.6(3) ?
    Cr1 N1 C1 C2 . . . . 52.3(3) ?
    N1 C1 C2 N2 . . . . -51.4(3) ?
    C11 N2 C2 C1 . . . . -100.3(3) ?
    C3 N2 C2 C1 . . . . 140.1(3) ?
    Cr1 N2 C2 C1 . . . . 22.8(3) ?
    C11 N2 C3 C4 . . . . 138.1(3) ?
    C2 N2 C3 C4 . . . . -102.6(3) ?
    Cr1 N2 C3 C4 . . . . 14.3(3) ?
    C5 N3 C4 C3 . . . . -157.4(3) ?
    C10 N3 C4 C3 . . . . 77.6(3) ?
    Cr1 N3 C4 C3 . . . . -44.5(3) ?
    N2 C3 C4 N3 . . . . 19.5(4) ?
    C4 N3 C5 C6 . . . . 166.7(3) ?
    C10 N3 C5 C6 . . . . -69.7(3) ?
    Cr1 N3 C5 C6 . . . . 52.0(3) ?
    C12 N4 C6 C5 . . . . -99.2(3) ?
    C7 N4 C6 C5 . . . . 141.4(3) ?
    Cr1 N4 C6 C5 . . . . 24.8(3) ?
    N3 C5 C6 N4 . . . . -52.8(3) ?
    C12 N4 C7 C8 . . . . 140.9(3) ?
    C6 N4 C7 C8 . . . . -100.1(3) ?
    Cr1 N4 C7 C8 . . . . 15.7(3) ?
    C1 N1 C8 C7 . . . . -155.4(3) ?
    C9 N1 C8 C7 . . . . 80.4(3) ?
    Cr1 N1 C8 C7 . . . . -42.3(3) ?
    N4 C7 C8 N1 . . . . 17.3(4) ?
    C8 N1 C9 C10 . . . . -140.2(3) ?
    C1 N1 C9 C10 . . . . 94.1(3) ?
    Cr1 N1 C9 C10 . . . . -21.9(3) ?
    C4 N3 C10 C9 . . . . -140.6(3) ?
    C5 N3 C10 C9 . . . . 92.9(3) ?
    Cr1 N3 C10 C9 . . . . -22.9(3) ?
    N1 C9 C10 N3 . . . . 28.9(4) ?
loop_
    _geom_hbond_atom_site_label_D
    _geom_hbond_atom_site_label_H
    _geom_hbond_atom_site_label_A
    _geom_hbond_site_symmetry_A
    _geom_hbond_distance_DH
    _geom_hbond_distance_HA
    _geom_hbond_distance_DA
    _geom_hbond_angle_DHA
    C1 H1A F6 2_545 0.99 2.53 3.347(4) 140.1
    C1 H1B F3 4_566 0.99 2.46 3.410(5) 161.8
    C2 H2A F4 2_545 0.99 2.48 3.407(4) 154.9
    C3 H3A F1 4_565 0.99 2.51 3.500(4) 176.8
    C4 H4A F6 2_645 0.99 2.36 3.175(4) 139.4
    C6 H6B F4 . 0.99 2.30 3.238(4) 157.6
    C1 H1A Cl1 . 0.99 2.82 3.393(4) 117.7
    C4 H4B Cl2 . 0.99 2.63 3.137(3) 112.2
    C5 H5A Cl2 . 0.99 2.74 3.324(3) 117.9
    C6 H6A Cl2 4_666 0.99 2.77 3.447(3) 126.2
    C8 H8B Cl1 . 0.99 2.73 3.203(4) 109.7
    C12 H12B Cl2 . 0.98 2.78 3.329(4) 116.0
_shelx_hkl_file
;
   2   0   0 2906.13   33.07   0
  -2   0   0 2777.34   37.45   0
   2   0   0 2901.58   38.36   0
  -2   0   0 2833.07   32.39   0
   4   0   0 1110.75   16.93   0
   4   0   0 1098.40   19.41   0
  -4   0   0 1065.48   16.64   0
  -4   0   0 1020.76   18.64   0
   6   0   0 1418.02   19.52   0
  -6   0   0 1362.21   14.67   0
  -6   0   0 1332.11   17.10   0
   6   0   0 1489.15   17.01   0
   8   0   0  141.30   12.68   0
  -8   0   0  133.05    8.35   0
   8   0   0  149.63   11.29   0
  -8   0   0  138.30   12.18   0
  10   0   0   26.12   14.20   0
 -10   0   0   16.39   12.72   0
  10   0   0   18.99   12.91   0
 -10   0   0   13.11    9.81   0
   1   1   0   14.81   12.47   0
  -1   1   0   11.65   11.76   0
   1  -1   0   13.16   12.04   0
   1  -1   0   13.75   18.05   0
  -1  -1   0   10.41   15.76   0
  -1   1   0   19.98   19.64   0
  -1  -1   0   20.46   18.28   0
   1   1   0   11.89   16.89   0
   2  -1   0  169.26   12.51   0
  -2   1   0  185.38   15.20   0
   2   1   0  167.84   16.25   0
  -2   1   0  172.10   11.85   0
  -2  -1   0  169.45   14.70   0
   2  -1   0  177.10   15.36   0
  -2  -1   0  184.52   16.74   0
   2   1   0  175.54   14.68   0
   3   1   0  276.34   12.86   0
   3  -1   0  290.16   13.05   0
  -3  -1   0  279.95   15.27   0
  -3   1   0  285.03   10.78   0
   3   1   0  278.09   15.54   0
  -3   1   0  270.39   14.06   0
   3  -1   0  272.61   14.57   0
  -3  -1   0  263.23   12.71   0
  -4   1   0 1260.07   18.05   0
  -4  -1   0 1284.50   17.60   0
   4  -1   0 1327.18   20.48   0
   4   1   0 1320.68   18.11   0
   4   1   0 1319.34   21.06   0
   4  -1   0 1354.41   18.28   0
  -4  -1   0 1271.63   20.56   0
  -4   1   0 1265.73   16.21   0
  -5  -1   0   48.80   10.01   0
   5  -1   0   49.02   10.23   0
  -5   1   0   44.43   10.45   0
   5   1   0   47.25   10.41   0
   5   1   0   46.95   10.70   0
   5  -1   0   60.40   10.78   0
  -5   1   0   45.36    7.38   0
  -5  -1   0   45.65   10.34   0
   6   1   0  103.88    8.05   0
  -6  -1   0  100.79   10.50   0
  -6   1   0  110.92    8.93   0
   6  -1   0  119.35   11.80   0
  -6   1   0   96.56   10.44   0
   6   1   0  118.21   11.47   0
   6  -1   0  121.52   10.22   0
  -6  -1   0  104.41    8.35   0
  -7  -1   0  227.57   11.64   0
  -7   1   0  206.41    9.17   0
   7  -1   0  215.89    9.43   0
   7   1   0  225.62    9.10   0
   7  -1   0  253.35   11.53   0
   7   1   0  231.51   12.51   0
  -7   1   0  238.33   11.55   0
  -7  -1   0  208.67    9.59   0
  -8   1   0   68.41   11.50   0
  -8   1   0   83.38   10.87   0
  -8  -1   0   59.35   12.47   0
   8  -1   0   76.32    8.01   0
   8   1   0   58.80   12.85   0
  -8  -1   0   57.31    8.04   0
   8   1   0   76.47   11.18   0
   8  -1   0   69.93    8.69   0
   9  -1   0   30.42   11.96   0
  -9   1   0   29.04   12.61   0
  -9  -1   0   34.19   12.72   0
   9   1   0   32.86   12.02   0
   9   1   0   37.85   13.11   0
  -9  -1   0   44.94   11.81   0
  -9   1   0   44.89    8.67   0
   9  -1   0   33.32    9.34   0
  10   1   0  170.90   14.13   0
 -10   1   0  142.98   15.07   0
  10  -1   0  149.94   11.55   0
 -10  -1   0  147.03   10.31   0
 -10   1   0  148.97   10.45   0
  10  -1   0  173.58   10.57   0
  10   1   0  156.07   15.59   0
 -10  -1   0  158.00   15.00   0
  -1   2   0 5484.46   53.40   0
   1  -2   0 5846.46   56.03   0
  -1  -2   0 5704.69   55.06   0
   1  -2   0 6325.56   63.74   0
  -1  -2   0 5458.55   71.34   0
   1   2   0 5610.91   54.97   0
  -1   2   0 6499.40   64.30   0
  -2   2   0   21.17   13.62   0
  -2  -2   0   23.47   13.25   0
   2  -2   0   20.33   13.03   0
  -2   2   0   15.66    9.24   0
  -2  -2   0   21.17   12.53   0
   2   2   0   18.06   13.65   0
   2  -2   0   21.43    9.33   0
   2   2   0   21.89   12.49   0
   3  -2   0  288.13   12.88   0
  -3   2   0  287.73   10.93   0
  -3   2   0  281.06   11.38   0
  -3  -2   0  280.44   15.57   0
  -3  -2   0  271.11   10.37   0
   3   2   0  291.26   15.78   0
   3  -2   0  289.76   11.99   0
   3   2   0  292.95   12.61   0
  -4   2   0  720.30   13.37   0
   4  -2   0  748.49   14.44   0
   4  -2   0  763.41   13.37   0
  -4  -2   0  720.72   14.72   0
  -4  -2   0  722.30   17.72   0
   4   2   0  750.17   15.04   0
  -4   2   0  720.60   15.78   0
   4   2   0  720.67   17.76   0
   5   2   0   47.43    9.70   0
  -5  -2   0   40.81   10.50   0
  -5   2   0   37.31   10.92   0
  -5   2   0   35.15   10.21   0
   5   2   0   41.70    7.65   0
   5  -2   0   46.28    7.32   0
   5  -2   0   43.91   11.22   0
  -5  -2   0   46.79    9.68   0
   6  -2   0   27.13    9.41   0
  -6  -2   0   18.06    9.52   0
   6   2   0   14.65    9.82   0
  -6   2   0   13.22    6.75   0
   6  -2   0   15.18    8.19   0
  -6   2   0    6.14   11.39   0
   6   2   0    4.01   10.92   0
  -6  -2   0   20.72   10.24   0
  -7  -2   0  243.94    8.92   0
  -7  -2   0  250.82   13.61   0
  -7   2   0  259.77    9.15   0
   7  -2   0  282.22    9.46   0
  -7   2   0  261.40   12.24   0
   7  -2   0  277.50   12.56   0
   7   2   0  257.80   11.66   0
   7   2   0  250.75   11.18   0
  -8   2   0   48.17   11.11   0
  -8  -2   0   51.79   12.08   0
   8  -2   0   53.82    7.80   0
  -8  -2   0   52.58    7.79   0
   8   2   0   50.78   12.72   0
   8   2   0   47.59    7.97   0
   8  -2   0   39.33   11.53   0
  -8   2   0   49.60   11.39   0
   9  -2   0   11.04   12.22   0
   9  -2   0   11.45   12.82   0
  -9   2   0   18.15   12.42   0
  -9  -2   0    9.03   11.56   0
   9   2   0   21.45   12.39   0
   9   2   0   17.78    8.41   0
  -9   2   0   16.31   12.43   0
  -9  -2   0   16.03   11.95   0
 -10   2   0    9.54   14.17   0
  10  -2   0    7.05   14.57   0
 -10  -2   0    9.15   14.28   0
  10   2   0   -1.80   14.81   0
 -10   2   0    2.32   14.03   0
  10  -2   0    5.39   13.83   0
 -10  -2   0    1.96   13.32   0
  10   2   0    2.73    9.64   0
   1  -3   0    8.24    9.92   0
  -1   3   0   10.80    9.80   0
   1   3   0    3.21   14.97   0
   1  -3   0    4.37   15.15   0
  -1   3   0    1.89   15.28   0
   2   3   0   43.73   13.99   0
  -2  -3   0   41.19    8.99   0
  -2  -3   0   35.23   13.53   0
  -2   3   0   47.00   13.59   0
   2  -3   0   41.95    9.38   0
   2   3   0   36.88   12.29   0
   2  -3   0   45.31    9.27   0
  -2   3   0   44.59    8.90   0
   3   3   0   51.30   12.03   0
   3  -3   0   49.99   10.65   0
  -3   3   0   50.32   11.39   0
   3   3   0   45.05   10.31   0
  -3  -3   0   48.64   11.83   0
   3  -3   0   49.78    8.71   0
  -3   3   0   49.52   11.05   0
  -3  -3   0   46.51    7.72   0
   4  -3   0  261.81   11.68   0
  -4  -3   0  227.60   13.64   0
   4  -3   0  223.17   12.63   0
  -4  -3   0  226.45    9.29   0
  -4   3   0  234.29   12.10   0
   4   3   0  237.16   13.77   0
   4   3   0  237.04    9.28   0
  -4   3   0  247.01   12.16   0
  -5  -3   0    2.38    6.95   0
  -5   3   0    3.05    9.92   0
   5   3   0   10.46    7.20   0
  -5  -3   0    3.46    7.08   0
   5   3   0    8.87    7.04   0
  -5   3   0    2.26    7.49   0
   5  -3   0   14.78    9.64   0
   5  -3   0   10.98   10.98   0
  -6  -3   0    3.34   10.65   0
   6  -3   0   17.43    9.95   0
  -6  -3   0    9.32    7.00   0
   6  -3   0    2.63   11.59   0
   6   3   0    5.14   10.95   0
  -6   3   0   11.96   10.10   0
  -6   3   0    8.53   11.21   0
   6   3   0    3.53    7.07   0
   7   3   0  388.57   12.50   0
  -7  -3   0  372.39   12.07   0
  -7   3   0  381.11   13.35   0
  -7  -3   0  375.49   14.28   0
  -7   3   0  366.01   13.20   0
   7  -3   0  382.53   10.76   0
   7  -3   0  400.14   13.28   0
   7   3   0  383.04   14.77   0
   8   3   0   -7.91   12.16   0
  -8  -3   0   -3.21    8.23   0
   8   3   0    7.20    7.65   0
  -8  -3   0    1.41   10.55   0
  -8   3   0    5.00   10.88   0
   8  -3   0   15.80   11.43   0
  -8   3   0    8.40   11.48   0
   8  -3   0    3.72   11.02   0
  -9  -3   0    4.32   12.88   0
   9   3   0   20.12   13.07   0
  -9   3   0   -7.35    8.60   0
  -9  -3   0    2.84   11.45   0
   9   3   0   -2.72   11.70   0
   9  -3   0   -5.88    9.07   0
   9  -3   0   -0.90   11.96   0
  -9   3   0   -2.55    8.84   0
  10  -3   0    6.66   14.62   0
  10   3   0   22.58   12.71   0
 -10   3   0    8.68   14.46   0
  10  -3   0    3.87   14.37   0
  10   3   0    7.92   14.57   0
 -10   3   0   -0.18   14.25   0
 -10  -3   0    5.28   14.16   0
 -10  -3   0   19.40   12.66   0
   0   4   0  466.97   19.59   0
   0  -4   0  437.00   19.52   0
  -1  -4   0 1207.51   29.04   0
  -1   4   0 1089.75   22.91   0
   1  -4   0 1153.79   25.31   0
   1  -4   0 1151.78   23.38   0
  -1   4   0 1106.81   24.97   0
  -2   4   0  173.00   10.19   0
  -2  -4   0  206.75   13.48   0
  -2  -4   0  187.49   15.47   0
  -2   4   0  215.90   15.29   0
   2  -4   0  203.22   10.68   0
   2   4   0  190.49   13.42   0
   2  -4   0  213.32   12.07   0
  -3  -4   0 2045.97   22.16   0
   3   4   0 2058.44   22.35   0
   3  -4   0 2039.27   21.75   0
  -3   4   0 1964.70   22.28   0
   3  -4   0 2220.50   24.15   0
  -3   4   0 2226.14   24.94   0
  -3  -4   0 1989.36   28.68   0
   3   4   0 2026.39   28.80   0
   4   4   0   46.83    7.54   0
  -4   4   0   52.02    7.80   0
   4   4   0   47.06   11.38   0
  -4   4   0   45.03    8.07   0
   4  -4   0   44.52    8.16   0
  -4  -4   0   36.79   13.67   0
  -4  -4   0   40.65    7.51   0
   4  -4   0   42.71   10.43   0
  -5  -4   0   15.82   10.11   0
  -5   4   0   10.22   10.90   0
   5   4   0    0.74    9.95   0
   5  -4   0   18.65    7.69   0
   5   4   0    6.75   10.04   0
  -5  -4   0   -4.48    9.93   0
   5  -4   0   17.85   10.47   0
  -5   4   0    3.89    7.45   0
  -6   4   0  237.18   11.98   0
  -6   4   0  217.83   12.25   0
  -6  -4   0  231.96   12.65   0
  -6  -4   0  206.49    8.41   0
   6   4   0  237.06   11.13   0
   6  -4   0  220.06   12.64   0
   6   4   0  233.19   12.25   0
   6  -4   0  243.96   11.66   0
   7   4   0   65.18   12.46   0
  -7  -4   0   68.51   12.23   0
  -7   4   0   62.59   12.16   0
  -7   4   0   65.63    8.15   0
   7  -4   0   62.90   11.86   0
  -7  -4   0   60.49    7.63   0
   7   4   0   85.25   10.98   0
   7  -4   0   69.58    8.45   0
   8   4   0    8.89   12.44   0
   8   4   0   -0.87   11.32   0
  -8  -4   0    7.75   11.78   0
  -8   4   0    7.63    8.34   0
  -8   4   0    9.07    7.91   0
   8  -4   0    7.13    8.21   0
   8  -4   0   14.41   11.46   0
  -8  -4   0   -4.10   10.79   0
   9  -4   0    4.37   12.71   0
   9  -4   0   12.64   13.17   0
  -9  -4   0   -3.70    8.26   0
   9   4   0    8.73   13.51   0
  -9   4   0   -5.79   12.90   0
   9   4   0    3.54   11.93   0
  -9  -4   0    8.97   12.90   0
  -9   4   0    0.07   12.97   0
  10   4   0   45.91   15.18   0
 -10  -4   0   35.10    9.02   0
 -10  -4   0   24.80   14.66   0
 -10   4   0   33.53   13.93   0
  10   4   0   35.05    9.36   0
 -10   4   0   37.25   10.22   0
  10  -4   0   45.20   14.30   0
  10  -4   0   30.49   10.32   0
   1  -5   0  428.87   13.86   0
  -1   5   0  505.56   20.14   0
  -1  -5   0  483.28   19.45   0
  -1   5   0  435.54   16.06   0
  -2   5   0    5.71   10.47   0
   2  -5   0    8.74   11.97   0
  -2  -5   0    6.17   12.71   0
   2  -5   0   10.21    7.52   0
  -2   5   0   10.18   12.34   0
   2   5   0   10.87    7.67   0
   3  -5   0   84.91    8.29   0
  -3   5   0   62.71    7.80   0
  -3  -5   0   72.10   12.06   0
   3   5   0   84.82    8.00   0
  -3  -5   0   66.38   10.76   0
   3  -5   0   67.87   10.62   0
  -3   5   0   76.54   11.61   0
   4  -5   0   37.50    7.56   0
  -4   5   0   37.10    7.99   0
   4   5   0   34.04    7.28   0
  -4   5   0   40.35   10.19   0
   4  -5   0   33.36    7.63   0
   4   5   0   27.82   11.32   0
  -4  -5   0   35.27   10.84   0
  -4  -5   0   31.25    7.32   0
  -5   5   0   54.07    7.67   0
   5   5   0   53.69    7.35   0
   5  -5   0   52.45    7.88   0
   5  -5   0   46.46   10.85   0
  -5   5   0   38.21    8.11   0
   5   5   0   46.69   10.45   0
  -5  -5   0   49.07   10.92   0
   5  -5   0   53.78   10.56   0
  -5  -5   0   38.47   10.02   0
  -6  -5   0   47.00   10.61   0
  -6   5   0   44.60    7.69   0
   6   5   0   40.35   10.44   0
   6  -5   0   41.69   11.37   0
  -6  -5   0   36.31    9.53   0
  -6   5   0   42.12   10.85   0
   6   5   0   41.33    9.70   0
   6  -5   0   32.37    7.48   0
   7   5   0  379.13   10.05   0
   7  -5   0  371.38   13.32   0
   7   5   0  363.62   14.78   0
  -7  -5   0  374.66   14.68   0
   7  -5   0  406.61   13.51   0
  -7  -5   0  351.39   12.07   0
  -7   5   0  373.58   13.59   0
  -7   5   0  325.83   10.19   0
  -8  -5   0   13.25   11.92   0
  -8   5   0    9.90   12.07   0
  -8  -5   0   14.06   10.76   0
  -8   5   0   11.14    7.88   0
   8  -5   0   12.94   11.77   0
   8  -5   0   14.19   11.59   0
   8   5   0    2.28   11.31   0
   8   5   0    5.76   12.22   0
   9   5   0    7.13   13.48   0
  -9  -5   0    7.69   13.02   0
   9  -5   0    8.90    9.21   0
  -9   5   0    5.83   12.68   0
  -9  -5   0    1.19    8.17   0
  -9   5   0   -1.48    9.15   0
   9  -5   0    8.05    9.04   0
   9   5   0   13.56   11.87   0
 -10  -5   0    3.88    9.39   0
 -10  -5   0   13.16   15.00   0
 -10   5   0   16.53    9.73   0
 -10   5   0   -5.49   14.28   0
  10   5   0    8.59   15.47   0
  10  -5   0   -1.91   14.30   0
  10  -5   0   11.21   14.09   0
  10   5   0    1.18    9.56   0
   0  -6   0   84.74   12.68   0
   0   6   0   91.13   12.71   0
  -1  -6   0  881.81   21.48   0
  -1   6   0  818.15   17.84   0
   1  -6   0  715.78   15.53   0
  -1   6   0  879.96   22.28   0
   2  -6   0    8.92   10.18   0
  -2   6   0   12.60   12.48   0
   2  -6   0   18.23   12.07   0
   2   6   0   16.98   11.65   0
  -2   6   0   10.03    7.19   0
  -3   6   0   95.80   12.04   0
  -3   6   0   89.54   10.36   0
   3  -6   0   83.10   10.78   0
   3   6   0   96.10    8.16   0
  -3  -6   0   83.19   12.14   0
   3  -6   0   90.73    8.80   0
   4   6   0   27.05   10.12   0
   4  -6   0   28.86   10.63   0
  -4   6   0   32.55    7.85   0
  -4  -6   0   23.57   11.03   0
  -4   6   0   29.70    9.83   0
   4  -6   0   29.16   10.06   0
  -4  -6   0   27.19    7.20   0
  -5   6   0    6.93   10.70   0
   5  -6   0    5.41   10.45   0
  -5  -6   0   -1.28   12.51   0
   5  -6   0   -2.24    7.33   0
   5   6   0   10.70    9.40   0
  -5  -6   0   -4.05    6.60   0
  -5   6   0   15.45    9.93   0
   6  -6   0  133.77   11.21   0
   6   6   0  134.95   10.50   0
   6   6   0  119.10   11.63   0
  -6  -6   0  124.29   11.79   0
  -6   6   0  121.04    8.42   0
  -6   6   0  118.02    8.49   0
   6  -6   0  121.60    8.87   0
  -6  -6   0  109.03   10.08   0
   7  -6   0   67.41   12.03   0
  -7  -6   0   76.16    7.82   0
   7   6   0   95.05    8.25   0
   7   6   0   77.32   12.60   0
   7  -6   0   87.58   11.56   0
  -7   6   0   72.12    8.75   0
  -7  -6   0   79.39   12.57   0
  -7   6   0   70.02   11.53   0
   8  -6   0  155.22    9.26   0
  -8   6   0  120.36   12.16   0
   8   6   0  132.37   13.41   0
  -8  -6   0  129.11    8.86   0
   8  -6   0  137.30    9.23   0
  -8  -6   0  136.67   13.26   0
   8   6   0  153.40    9.30   0
  -8   6   0  150.24    9.40   0
   9   6   0   22.58    8.75   0
   9  -6   0   29.59   12.90   0
   9   6   0   22.58   13.48   0
  -9  -6   0   23.78    8.40   0
  -9  -6   0   20.02   16.06   0
  -9   6   0   18.56    9.32   0
  -9   6   0   16.94    9.27   0
  -9  -6   0   19.83   13.66   0
   9  -6   0   18.00    9.59   0
  10  -6   0   46.25   14.29   0
 -10   6   0   44.61   14.72   0
 -10   6   0   28.95   13.82   0
  10  -6   0   34.70   14.61   0
  10   6   0   54.77   13.52   0
 -10  -6   0   42.64   15.05   0
 -10  -6   0   32.85   13.10   0
   1   7   0 1501.16   24.79   0
  -1   7   0 1288.50   19.72   0
  -1   7   0 1526.21   25.88   0
  -1  -7   0 1368.13   23.62   0
   1  -7   0 1266.22   19.85   0
   2   7   0   -1.49    7.56   0
  -2   7   0    0.87    9.41   0
   2  -7   0    1.01   11.61   0
   2  -7   0    1.93    6.93   0
  -2   7   0    2.34   11.65   0
  -2  -7   0   -4.85   11.36   0
   3   7   0    7.92   10.77   0
  -3   7   0   23.61    7.92   0
  -3   7   0   26.64    9.77   0
   3  -7   0   16.91   10.01   0
  -3  -7   0   16.67   10.96   0
   3  -7   0   26.46   10.96   0
   4  -7   0  598.20   14.56   0
  -4   7   0  486.26   10.94   0
   4   7   0  536.51   13.92   0
   4  -7   0  528.13   13.36   0
  -4   7   0  600.88   15.13   0
  -4  -7   0  519.99   15.79   0
   5  -7   0   -3.10    7.84   0
   5   7   0    7.38    9.74   0
  -5   7   0   -1.42   11.21   0
   5  -7   0    6.51   10.06   0
  -5  -7   0   -6.87    9.70   0
  -5   7   0    0.38    9.77   0
  -5  -7   0   -2.00    9.95   0
   6  -7   0   76.24   11.00   0
  -6   7   0   68.21   10.70   0
  -6  -7   0   63.83   10.59   0
   6  -7   0   67.47   12.13   0
  -6   7   0   80.70   11.43   0
   6  -7   0   72.68    8.10   0
   6   7   0   74.23    7.97   0
  -6  -7   0   53.89   11.64   0
   7  -7   0  126.45    8.96   0
   7   7   0  119.08   11.26   0
   7  -7   0  135.30    9.07   0
  -7  -7   0  131.86   12.92   0
  -7   7   0  125.76    8.91   0
  -7  -7   0  134.07   10.92   0
  -7   7   0  113.76    8.80   0
  -8  -7   0  142.90   13.91   0
  -8   7   0  113.37   12.64   0
   8  -7   0  144.41   12.79   0
   8  -7   0  150.70   12.62   0
  -8  -7   0  135.95    8.78   0
  -8   7   0  116.20   12.28   0
   8   7   0  134.60   12.08   0
  -9   7   0    6.00   12.80   0
  -9   7   0    9.45   13.19   0
   9  -7   0    7.79   13.12   0
  -9  -7   0   10.51    8.35   0
   9   7   0   26.80   12.27   0
  -9  -7   0    2.36   13.30   0
   9  -7   0    1.67    9.37   0
 -10  -7   0   16.83   17.74   0
 -10   7   0   16.77   14.13   0
  10  -7   0   14.46   14.35   0
 -10   7   0    9.49   13.85   0
  10  -7   0   20.18   10.22   0
  10   7   0   30.13   13.65   0
   0   8   0 2166.03   23.71   0
   0  -8   0 1875.53   22.20   0
   1  -8   0    2.18    7.33   0
  -1   8   0    3.31    7.10   0
  -1  -8   0   10.67   11.12   0
   1   8   0   -0.53    8.10   0
  -1   8   0    4.69   12.62   0
  -2  -8   0    4.95   10.64   0
  -2   8   0    5.65   11.15   0
   2  -8   0    7.45   11.61   0
   2   8   0    2.83    7.58   0
   2  -8   0   -0.33    7.03   0
  -2   8   0    2.75    6.76   0
   3  -8   0  359.29   13.16   0
  -3   8   0  320.58   13.42   0
  -3  -8   0  280.39   14.12   0
   3  -8   0  292.12    9.57   0
  -3  -8   0  250.64   11.42   0
  -3   8   0  277.49   11.57   0
   3   8   0  297.74   12.61   0
   4  -8   0   49.64   10.38   0
  -4   8   0   49.33    8.25   0
   4   8   0   46.98   11.03   0
   4  -8   0   66.57   11.24   0
  -4  -8   0   43.56   10.56   0
  -4   8   0   38.13    7.12   0
  -5  -8   0    2.88    9.76   0
   5   8   0   -1.48    7.23   0
  -5   8   0    3.99   11.40   0
  -5   8   0   -1.61    9.46   0
   5  -8   0    9.28    7.82   0
   5  -8   0    2.78    9.78   0
   6  -8   0  221.76    9.21   0
   6   8   0  222.10   12.41   0
  -6   8   0  222.89   12.39   0
   6  -8   0  206.48   12.18   0
  -6  -8   0  205.23   12.55   0
  -6   8   0  186.17   11.77   0
  -7   8   0   11.08   11.92   0
   7  -8   0   20.55   11.84   0
  -7  -8   0    3.24   14.23   0
   7  -8   0    0.16   12.21   0
  -7   8   0    9.56    8.27   0
   7   8   0   -3.23   11.12   0
   8  -8   0   66.54   12.76   0
  -8  -8   0   56.11   13.23   0
   8   8   0   63.31   12.60   0
  -8   8   0   65.56   12.11   0
  -8   8   0   63.89   12.75   0
   8  -8   0   78.66   12.67   0
   9  -8   0   23.56    9.75   0
  -9   8   0    7.99   13.82   0
  -9   8   0   11.17    8.79   0
   9   8   0   12.70   13.15   0
  -9  -8   0    7.83   13.30   0
   9  -8   0    6.57   13.11   0
 -10   8   0   26.42   14.35   0
  10   8   0   16.38   14.56   0
  10  -8   0    5.98   10.29   0
  10  -8   0   24.29   14.13   0
 -10  -8   0    6.09   17.69   0
 -10   8   0    3.31   13.97   0
  -1   9   0  125.04   10.88   0
  -1   9   0  131.40   13.13   0
   1  -9   0   95.07    8.21   0
  -1  -9   0  105.95   11.73   0
   1   9   0  122.13   12.31   0
  -2   9   0   -0.27    7.02   0
   2   9   0    5.43   10.37   0
  -2  -9   0    8.89   10.50   0
  -2   9   0    4.33   10.99   0
   2  -9   0    5.25    9.77   0
   3   9   0  110.14   10.84   0
  -3  -9   0   78.10   11.85   0
  -3   9   0   90.71    8.39   0
   3  -9   0   94.50   10.44   0
  -3   9   0   83.25    7.39   0
  -3  -9   0   88.14   11.81   0
   3  -9   0  115.70   11.52   0
   4   9   0  403.50   12.88   0
  -4   9   0  362.97   12.04   0
  -4  -9   0  367.77   14.13   0
   4  -9   0  391.86   12.42   0
  -4   9   0  356.24   11.11   0
   4  -9   0  470.06   14.29   0
   5   9   0   51.61   10.67   0
   5  -9   0   53.55    8.24   0
  -5  -9   0   56.50   10.87   0
  -5   9   0   54.92   11.78   0
   5  -9   0   38.74    9.92   0
  -5   9   0   47.71    7.18   0
   6   9   0    7.01    8.29   0
   6  -9   0    6.47   10.58   0
  -6   9   0    2.64   11.62   0
   6  -9   0    8.01   12.37   0
  -6  -9   0    4.26   13.05   0
  -6   9   0   -0.02    7.65   0
  -7  -9   0   11.80   11.68   0
  -7   9   0    8.02    8.36   0
   7  -9   0   11.03    8.87   0
   7  -9   0   12.24   11.81   0
  -7   9   0   15.37   12.04   0
   7   9   0    9.84    8.24   0
   8  -9   0  140.19   10.17   0
   8  -9   0  172.04    9.76   0
  -8   9   0  163.57   13.08   0
   8   9   0  142.65   12.96   0
  -8   9   0  129.84    9.69   0
  -8  -9   0  161.25   14.10   0
   9   9   0   40.28   14.15   0
  -9   9   0   42.32   13.29   0
   9  -9   0   33.06   13.44   0
  -9   9   0   44.44   12.90   0
   9  -9   0   41.96   13.34   0
  -9  -9   0   38.01   14.07   0
   0  10   0   45.18   10.00   0
   0 -10   0   38.94   10.10   0
   1  10   0  303.35   10.99   0
  -1  10   0  298.37   12.25   0
  -1 -10   0  264.74   12.73   0
  -1  10   0  284.69   11.76   0
   1 -10   0  274.43   12.12   0
  -2  10   0   21.86    9.50   0
  -2  10   0   15.76   10.79   0
   2 -10   0   16.38    6.93   0
  -2 -10   0   16.49   10.15   0
   2  10   0   12.10   10.37   0
   3  10   0   43.51    7.95   0
   3 -10   0   37.73    7.14   0
  -3  10   0   42.91    9.75   0
  -3  10   0   38.36   10.82   0
  -3 -10   0   44.42   10.52   0
   3 -10   0   57.55   10.95   0
   4  10   0   26.99   10.92   0
  -4 -10   0   18.34   10.16   0
  -4  10   0   33.89   11.04   0
   4 -10   0   14.22    6.98   0
   4 -10   0   25.88   11.06   0
  -4 -10   0   31.63   10.08   0
  -4  10   0   27.77    9.68   0
  -5  10   0    5.98    9.48   0
   5  10   0   14.55    7.49   0
  -5 -10   0   13.30   10.77   0
  -5  10   0    9.93    8.15   0
   5 -10   0   10.12   11.33   0
   5 -10   0   10.28    6.97   0
  -6 -10   0   22.91   11.06   0
  -6  10   0   22.65   11.13   0
   6  10   0   24.80   10.98   0
  -6  10   0   30.50   11.18   0
   6 -10   0   32.32    7.92   0
   6 -10   0   22.16   11.41   0
   7 -10   0   13.13   12.03   0
  -7 -10   0    2.96   11.49   0
  -7  10   0    4.16    8.21   0
  -7  10   0    8.37    8.08   0
   7  10   0   13.65   11.74   0
   7 -10   0    2.14   11.61   0
  -8  10   0  167.25   10.54   0
   8 -10   0  211.49   14.66   0
   8 -10   0  187.03    9.83   0
  -8  10   0  166.88    9.71   0
  -8 -10   0  163.91   14.47   0
   8  10   0  173.28   13.33   0
  -9 -10   0    3.08   17.93   0
  -9  10   0    2.48   13.22   0
  -9  10   0   17.62   12.70   0
   9 -10   0    2.30    9.10   0
   9  10   0    3.08   14.27   0
   9 -10   0   11.05   13.80   0
  -1  11   0   47.37    7.38   0
  -1 -11   0   40.12    7.75   0
   1  11   0   54.20    8.16   0
  -1  11   0   50.24   11.75   0
   1 -11   0   51.42   10.28   0
   2 -11   0   73.92    7.65   0
  -2 -11   0   76.18   10.73   0
  -2  11   0   82.92   10.23   0
  -2  11   0  104.91   11.38   0
   3  11   0   60.69   11.25   0
   3 -11   0   71.28   10.21   0
  -3 -11   0   77.10   10.61   0
  -3  11   0   68.77    7.35   0
  -3  11   0   82.06   11.43   0
  -4  11   0  211.23    8.64   0
   4  11   0  218.37   12.21   0
  -4  11   0  243.05   13.25   0
  -4 -11   0  235.51   11.93   0
   4 -11   0  226.07   11.31   0
  -4 -11   0  206.22   12.29   0
   4 -11   0  262.77   13.30   0
  -5 -11   0   31.17   10.49   0
  -5 -11   0   33.30   11.08   0
   5 -11   0   35.77    7.39   0
  -5  11   0   38.18   11.29   0
  -5  11   0   31.63   10.14   0
   5  11   0   29.15    7.85   0
   5 -11   0   45.88   11.13   0
  -6 -11   0   22.15   11.42   0
  -6  11   0   18.85   11.05   0
   6 -11   0   38.71   11.39   0
   6 -11   0   32.47   11.26   0
   6  11   0   25.06   11.51   0
  -6  11   0   36.51   11.10   0
   7 -11   0   -2.91   12.02   0
  -7 -11   0    6.50   14.82   0
  -7  11   0   11.75    7.89   0
  -7  11   0    6.20    8.05   0
   7  11   0    5.70   11.69   0
   7 -11   0   -4.25   11.12   0
  -8  11   0    3.35    8.56   0
  -8  11   0    1.83   12.48   0
   8 -11   0   13.26   12.01   0
  -8 -11   0    9.79   13.41   0
   8  11   0   12.07   13.00   0
   8 -11   0   -0.35   13.08   0
  -9  11   0    7.37    9.85   0
   9 -11   0   37.74   10.23   0
  -9 -11   0   27.54   14.83   0
   9 -11   0   30.59   13.96   0
   9  11   0   34.56   14.43   0
  -9  11   0   25.45   13.95   0
   0 -12   0  279.25   10.18   0
   0  12   0  366.18   12.90   0
  -1  12   0   28.70   11.13   0
   1 -12   0   25.87    7.67   0
   1  12   0   24.80   10.53   0
  -1 -12   0   32.37   10.16   0
  -1  12   0   27.39    7.55   0
  -2 -12   0   45.41   10.36   0
  -2  12   0   53.96    9.59   0
   2 -12   0   27.20    7.16   0
  -2  12   0   51.64   10.95   0
   3 -12   0    1.39    6.88   0
  -3  12   0    0.39    6.71   0
  -3 -12   0    4.23    9.87   0
  -3  12   0   -6.87   10.90   0
   3  12   0    4.31    7.39   0
  -4  12   0   30.18   11.32   0
   4 -12   0   33.18    8.38   0
  -4 -12   0   24.48   10.70   0
   4 -12   0   23.12    9.77   0
   4  12   0   31.64   11.22   0
  -4 -12   0   27.87   10.13   0
  -4  12   0   22.86    6.94   0
  -5 -12   0   45.00   11.14   0
  -5  12   0   29.64   10.44   0
   5 -12   0   41.51   11.18   0
   5  12   0   36.98    7.88   0
   5 -12   0   38.44   10.76   0
  -5  12   0   34.20   10.88   0
  -5 -12   0   32.47   10.38   0
   6 -12   0  169.41   11.61   0
   6  12   0  150.96   12.49   0
   6 -12   0  162.62    9.08   0
  -6 -12   0  165.53   12.31   0
  -6 -12   0  156.02   12.51   0
  -6  12   0  147.33   12.15   0
  -6  12   0  145.20   11.25   0
   7 -12   0  116.98   12.26   0
  -7  12   0   75.98   12.26   0
  -7 -12   0   80.34   12.35   0
   7  12   0   89.10    9.48   0
  -7  12   0  101.49    8.99   0
   7 -12   0  102.34   12.91   0
  -7 -12   0   98.35   13.43   0
   8  12   0   21.67   12.92   0
   8 -12   0    4.41   13.33   0
  -8  12   0    8.86   12.74   0
   8 -12   0    8.94   12.90   0
  -8 -12   0    1.98   13.96   0
  -8  12   0    0.06   12.98   0
  -9  12   0    7.43   10.15   0
   9 -12   0   10.17   10.26   0
  -9  12   0    3.19   13.89   0
   9  12   0   -3.34   10.61   0
   9 -12   0   15.02   14.54   0
  -9 -12   0   10.86   18.27   0
   1 -13   0   73.60   10.96   0
  -1 -13   0   65.06   11.23   0
  -1  13   0   84.36   10.81   0
  -1  13   0   96.02   11.55   0
   1  13   0   98.53   11.79   0
   2 -13   0   -0.09    6.57   0
  -2  13   0    6.97    9.20   0
  -2 -13   0    4.49   10.46   0
  -2  13   0   -0.47    7.58   0
  -3  13   0  113.28   11.55   0
   3  13   0  103.32   11.78   0
  -3  13   0  101.43   10.11   0
  -3 -13   0   93.09   10.66   0
   3 -13   0   85.86    7.56   0
  -4  13   0   27.46   10.15   0
  -4  13   0   34.02   10.83   0
  -4 -13   0   36.96   11.21   0
   4 -13   0   43.26   10.17   0
  -4 -13   0   37.06   10.57   0
   4  13   0   18.34   11.08   0
   5 -13   0  102.42   11.06   0
  -5 -13   0   85.91   11.98   0
  -5 -13   0   97.43   11.49   0
   5  13   0   87.26    8.69   0
   5 -13   0  119.21   11.63   0
  -5  13   0  111.89   11.70   0
  -5  13   0   80.57   10.89   0
  -6 -13   0    6.43   10.56   0
   6  13   0    0.82    8.36   0
  -6  13   0    1.44   10.36   0
  -6 -13   0    8.88   11.24   0
   6 -13   0   14.74   10.52   0
  -6  13   0    1.81   11.33   0
   6 -13   0   12.38   11.18   0
  -7 -13   0  110.37   13.07   0
  -7  13   0  106.19   12.48   0
   7  13   0   87.43    9.88   0
  -7 -13   0  114.24   16.66   0
  -7  13   0  116.38   12.86   0
   7 -13   0  110.81    9.59   0
   7 -13   0  105.41   12.82   0
   8 -13   0    4.38   13.46   0
  -8 -13   0    5.75   13.31   0
  -8 -13   0   -1.78   14.34   0
  -8  13   0    3.10    9.03   0
   8  13   0    2.53    9.52   0
   8 -13   0    3.31   13.74   0
  -8  13   0    0.61   13.57   0
   8 -13   0   -0.92   13.25   0
  -9 -13   0   17.85   18.53   0
  -9  13   0   22.26   14.47   0
  -9 -13   0   20.58   14.89   0
   9  13   0   29.92   15.10   0
  -9  13   0   15.71   10.05   0
   9 -13   0   28.12   10.34   0
   9 -13   0   27.32   10.45   0
   0 -14   0   37.99   10.93   0
   0  14   0   40.88   10.80   0
  -1 -14   0  261.00   10.06   0
   1 -14   0  283.29   12.02   0
  -1  14   0  325.84   12.21   0
   1  14   0  325.30   13.47   0
  -1  14   0  331.67   13.75   0
  -2  14   0   69.76   11.13   0
  -2  14   0   50.63    9.93   0
  -2 -14   0   53.06   10.46   0
   2 -14   0   62.55    9.88   0
  -3  14   0  306.84   11.79   0
  -3 -14   0  311.26   12.66   0
   3 -14   0  273.21    8.97   0
  -3  14   0  337.76   13.56   0
   3  14   0  304.02   10.76   0
   4  14   0   47.60    8.14   0
  -4 -14   0   42.72   12.10   0
  -4  14   0   45.39   10.32   0
  -4 -14   0   51.46   11.35   0
   4 -14   0   53.85    7.64   0
  -4  14   0   60.07   11.34   0
   5 -14   0    4.76   10.28   0
  -5  14   0    8.11   10.04   0
  -5 -14   0    7.30   12.94   0
   5  14   0   14.89   11.56   0
  -5 -14   0    4.24   11.52   0
  -5  14   0   10.14   10.75   0
  -6 -14   0   -1.59   11.23   0
  -6  14   0   12.57   12.39   0
  -6 -14   0   -5.71   11.95   0
  -6  14   0    4.69   10.85   0
   6 -14   0   -0.05   12.50   0
   6  14   0   -6.90   11.66   0
   6 -14   0   -3.84    7.56   0
   7 -14   0   10.33    9.02   0
   7 -14   0    2.29    9.20   0
  -7 -14   0    0.78   12.22   0
  -7 -14   0    4.42   15.82   0
   7  14   0    8.51   13.37   0
  -7  14   0   17.80    8.68   0
  -7  14   0   -0.21   12.87   0
  -8  14   0   11.39   13.43   0
  -8  14   0   -5.27    9.69   0
   8  14   0    0.26   13.42   0
   8 -14   0   17.32   13.79   0
  -8 -14   0   -0.40   16.27   0
  -8 -14   0    9.73   17.41   0
   8 -14   0   11.21   13.78   0
   1 -15   0  126.08    8.67   0
  -1 -15   0  144.80   11.98   0
   1  15   0  145.35    9.63   0
  -1  15   0  164.11   12.61   0
  -1  15   0  131.73    8.69   0
  -2 -15   0   22.38   10.46   0
   2 -15   0   23.57   10.08   0
  -2  15   0   22.80   10.79   0
  -2  15   0   15.61   10.17   0
  -3  15   0   33.63   11.34   0
   3  15   0   21.06   10.60   0
   3 -15   0   10.54    7.38   0
  -3 -15   0   23.37   10.75   0
  -3  15   0   26.24    7.23   0
  -4  15   0   12.46   10.35   0
  -4  15   0    6.51   11.67   0
  -4 -15   0   10.98   12.49   0
   4 -15   0   18.32    7.57   0
  -4 -15   0   18.63   11.48   0
   4  15   0   27.88   10.78   0
  -5  15   0    8.35   10.47   0
   5  15   0   -0.62    8.01   0
   5 -15   0    1.49    7.59   0
  -5 -15   0   -1.38   11.57   0
  -5 -15   0    7.40   10.69   0
  -5  15   0    4.50    8.19   0
  -6 -15   0   32.40   12.10   0
  -6  15   0   39.95   13.39   0
  -6  15   0   33.57   11.49   0
  -6 -15   0   41.37   12.96   0
   6 -15   0   57.65   13.62   0
   6 -15   0   50.39   11.67   0
   6  15   0   30.58    8.77   0
  -7 -15   0  132.86   13.63   0
   7 -15   0  177.06   14.35   0
  -7  15   0  135.70   10.37   0
  -7 -15   0  151.40   17.72   0
  -7  15   0  126.74    9.90   0
   7 -15   0  174.96   13.43   0
   7  15   0  130.17   10.03   0
   8 -15   0   50.66   11.30   0
  -8 -15   0   51.68   15.38   0
  -8  15   0   72.28   14.29   0
  -8  15   0   74.06   14.83   0
  -8 -15   0   50.23   14.25   0
   8 -15   0   87.47   14.73   0
   8  15   0   51.42   10.17   0
   0 -16   0   51.59   11.02   0
   0  16   0   46.85   10.93   0
   1 -16   0   67.68    7.74   0
  -1  16   0   64.53   10.83   0
  -1  16   0   78.77   11.83   0
  -1 -16   0   70.30   10.70   0
   1  16   0   89.34   11.34   0
  -2 -16   0   20.81   10.47   0
   2 -16   0   40.92    7.63   0
  -2  16   0   49.44   11.62   0
  -2  16   0   16.03    7.68   0
  -3  16   0   26.14   12.12   0
   3 -16   0   18.71    7.37   0
  -3 -16   0   17.04   11.16   0
   3  16   0   15.15   10.80   0
  -3  16   0   12.68    7.28   0
  -4 -16   0   68.85   12.88   0
   4  16   0   84.22   11.23   0
  -4  16   0   64.06    7.86   0
  -4  16   0   91.25   12.62   0
   4 -16   0   69.46    8.05   0
  -4 -16   0   79.03   11.62   0
   5 -16   0  249.17   12.57   0
   5  16   0  274.34   13.04   0
  -5  16   0  247.17   12.29   0
  -5 -16   0  235.99   13.34   0
  -5  16   0  316.29   14.17   0
  -5 -16   0  285.65   14.54   0
  -6  16   0    8.67    8.28   0
   6 -16   0   10.82   11.98   0
   6  16   0   -2.31   11.59   0
  -6 -16   0   12.75   12.99   0
  -6  16   0   13.26   13.04   0
  -6 -16   0    2.47   14.82   0
   7 -16   0    7.93    9.05   0
  -7 -16   0    9.22   13.97   0
  -7 -16   0    1.60   16.06   0
  -7  16   0    3.23   12.95   0
   7 -16   0   18.00   13.40   0
   7  16   0   -3.22   12.69   0
  -7  16   0    1.95   12.32   0
   8 -16   0    5.65   14.27   0
  -8 -16   0    3.72   18.51   0
  -8  16   0    5.00   10.05   0
   8  16   0   11.30   14.23   0
   8 -16   0   -0.18   14.68   0
  -8 -16   0    1.51   17.24   0
  -8  16   0    1.57    9.71   0
  -1 -17   0    6.84   10.64   0
   1 -17   0   12.22    7.58   0
   1  17   0    5.18   11.06   0
  -1  17   0   19.29   12.14   0
  -1  17   0   22.16   10.77   0
  -2  17   0    4.25    8.23   0
  -2 -17   0    8.44   10.39   0
  -2  17   0    5.70    7.91   0
   2 -17   0   -1.26   11.31   0
  -3  17   0    3.40   12.88   0
   3 -17   0    7.11   10.79   0
   3  17   0    6.30   10.33   0
  -3  17   0    3.40    7.68   0
  -3 -17   0    0.46   11.93   0
  -4 -17   0    3.57   11.96   0
  -4 -17   0    0.68   10.97   0
  -4  17   0   -2.02    7.28   0
   4 -17   0   -5.70    7.50   0
   4  17   0    9.41    7.61   0
  -4  17   0   -4.54   12.42   0
  -5  17   0   13.44   12.53   0
  -5  17   0    3.27    7.95   0
   5  17   0   16.36   11.59   0
  -5 -17   0    7.35   13.04   0
   5 -17   0   -9.19   11.28   0
  -5 -17   0   13.72   12.21   0
  -6  17   0   13.78    9.79   0
  -6 -17   0   13.17   12.23   0
   6  17   0    5.27   12.73   0
  -6  17   0   15.14    8.08   0
   6 -17   0   12.80   11.56   0
  -6 -17   0   14.33   13.33   0
   7  17   0   22.38   13.77   0
  -7 -17   0   19.09   14.87   0
   7 -17   0   11.19   13.13   0
  -7  17   0   24.72   13.54   0
  -7  17   0   11.28   12.58   0
  -7 -17   0   19.52   13.31   0
  -8 -17   0    5.17   18.29   0
   8 -17   0    8.27   11.13   0
   8  17   0   14.08   15.28   0
  -8  17   0    3.62   15.12   0
  -8  17   0   24.54   15.33   0
  -8 -17   0   15.38   16.37   0
   0  18   0  145.23   12.19   0
   0 -18   0  120.48   11.84   0
  -1 -18   0   45.89    7.71   0
  -1  18   0   51.33   13.37   0
   1 -18   0   46.94    8.27   0
  -1  18   0   38.96   11.54   0
  -2 -18   0   15.71   10.88   0
  -2  18   0   16.94   12.87   0
   2 -18   0   21.58   11.30   0
  -2  18   0   12.91   11.45   0
   3 -18   0    0.93    7.98   0
  -3  18   0    6.10   12.03   0
  -3  18   0    8.31   10.87   0
  -3 -18   0    5.04   11.22   0
   3  18   0    2.36    8.07   0
  -4  18   0    8.21    8.67   0
   4  18   0   15.98   12.28   0
   4 -18   0   -4.61   10.89   0
  -4 -18   0    2.01   11.53   0
  -4  18   0    5.28    7.77   0
  -5  18   0   64.74    8.72   0
  -5 -18   0   54.63   12.63   0
  -5 -18   0   65.15   13.88   0
   5  18   0   75.44   12.63   0
   5 -18   0   67.82   11.91   0
  -5  18   0   69.15    9.80   0
   6 -18   0   -4.97   12.37   0
  -6  18   0    7.44   13.43   0
   6  18   0    5.67    9.26   0
  -6  18   0    9.10   12.17   0
  -6 -18   0   -2.13   13.53   0
  -6 -18   0   -0.14   12.43   0
  -7 -18   0    4.61   15.16   0
   7 -18   0   -7.50   13.35   0
  -7  18   0    3.17   11.03   0
  -7 -18   0    2.85   13.92   0
  -7  18   0   -4.40    9.09   0
   7  18   0    0.01   13.97   0
   1 -19   0   14.33   11.92   0
  -1  19   0   16.25   11.77   0
  -1 -19   0   18.81   10.40   0
  -1  19   0   16.27   12.76   0
  -2  19   0   -1.21   12.11   0
   2  19   0    0.50   11.84   0
  -2 -19   0    1.59   10.90   0
  -2  19   0   -7.32   11.45   0
   2 -19   0   -0.94    8.14   0
   3  19   0   17.14   11.78   0
  -3  19   0   19.43   11.60   0
   3 -19   0   23.43   11.69   0
  -3 -19   0   22.56    8.29   0
  -3  19   0   22.50   12.53   0
  -4  19   0   59.26   12.70   0
   4  19   0   55.22   13.20   0
   4 -19   0   49.98   12.33   0
  -4 -19   0   53.67   12.29   0
  -4  19   0   52.89   12.09   0
  -5  19   0   19.39   11.50   0
   5 -19   0    8.08    8.48   0
  -5 -19   0   15.29   12.57   0
   5  19   0   15.71   12.96   0
  -5 -19   0   14.30   13.30   0
  -5  19   0   26.69   13.41   0
   6  19   0   32.29    9.90   0
  -6  19   0   33.69   14.88   0
  -6 -19   0   35.31   18.04   0
   6 -19   0   43.61   13.03   0
  -6  19   0   29.25   12.85   0
  -6 -19   0   44.54   14.13   0
   7  19   0    9.65   14.12   0
   7 -19   0   10.88   13.63   0
  -7 -19   0    3.98   18.91   0
  -7  19   0   -6.51   15.23   0
  -7  19   0    7.82   13.35   0
  -7 -19   0    0.70   14.31   0
   0  20   0  127.68   13.94   0
   0 -20   0   92.91    8.71   0
   0  20   0  118.08    9.13   0
  -1  20   0  233.48   14.57   0
  -1  20   0  210.71   10.08   0
   1 -20   0  195.53    9.45   0
  -1 -20   0  198.29   13.00   0
   2  20   0    7.52   12.01   0
  -2  20   0    0.16    8.38   0
  -2  20   0   -8.59   12.57   0
   2 -20   0    0.85    8.21   0
  -2 -20   0    3.11   11.59   0
  -3  20   0   44.90   12.60   0
  -3  20   0   32.97    8.54   0
   3 -20   0   34.35    8.63   0
  -3 -20   0   28.45   11.56   0
   3  20   0   30.47   12.60   0
   4 -20   0   30.23    8.91   0
  -4  20   0   21.32   12.59   0
  -4  20   0   26.34   13.23   0
   4  20   0   20.82   12.86   0
  -4 -20   0   29.31   12.49   0
  -5  20   0   39.35   10.53   0
  -5 -20   0   42.58   13.91   0
  -5  20   0   49.44   12.35   0
   5  20   0   43.21   12.93   0
  -5 -20   0   47.37   13.01   0
   5 -20   0   53.11    8.87   0
   6  20   0   13.70   13.77   0
  -6  20   0    6.11    9.28   0
  -6 -20   0    4.72   13.71   0
  -6 -20   0    2.37   18.41   0
  -6  20   0   -0.01   14.49   0
   6 -20   0   14.22   13.07   0
  -1  21   0   11.85   12.51   0
  -1  21   0   11.44   11.76   0
   1 -21   0    3.27    8.40   0
  -1 -21   0    6.70   12.27   0
  -2 -21   0   -2.33   12.24   0
   2 -21   0    8.25   12.84   0
  -2  21   0   -9.85   12.62   0
   2  21   0    6.37   11.76   0
  -2  21   0   -1.95   12.85   0
  -3  21   0   50.97   14.10   0
  -3  21   0   36.26    9.39   0
   3 -21   0   44.21   13.13   0
   3  21   0   45.04   13.19   0
  -3 -21   0   45.90   12.40   0
  -4  21   0   11.23   14.19   0
   4 -21   0    9.62   13.23   0
   4  21   0   -0.32   13.24   0
  -4  21   0    8.09    9.01   0
  -4 -21   0    9.71   12.52   0
  -5  21   0   33.69   15.23   0
  -5 -21   0   48.77   13.49   0
  -5  21   0   31.76    9.03   0
   5 -21   0   21.46   12.78   0
   5  21   0   32.76    9.92   0
  -5 -21   0   38.07   14.33   0
  -6 -21   0    6.41   16.92   0
  -6  21   0    5.21   15.38   0
  -6 -21   0   11.18   14.68   0
  -6  21   0   -4.04    9.59   0
   6 -21   0    0.26   13.67   0
   6  21   0   -4.17   14.22   0
   0  22   0    8.40   12.52   0
   0  22   0    9.25   13.60   0
   0 -22   0   12.92   12.07   0
  -1  22   0  143.93    9.95   0
   1 -22   0  148.99    9.65   0
  -1  22   0  167.76   15.10   0
  -1 -22   0  140.73   13.31   0
  -2  22   0   46.61   13.89   0
   2 -22   0   44.44   13.33   0
  -2  22   0   49.10   13.37   0
  -2 -22   0   42.64   12.64   0
   2  22   0   48.63   13.58   0
  -3  22   0  144.29   13.52   0
   3  22   0  133.06   14.45   0
  -3 -22   0  135.15   14.63   0
  -3  22   0  143.69   14.86   0
   3 -22   0  153.01   13.60   0
   4  22   0   32.92   14.35   0
  -4  22   0   34.02    9.92   0
  -4  22   0   36.55   14.92   0
   4 -22   0   46.60    9.87   0
  -4 -22   0   53.93   13.65   0
  -5  22   0   44.58   15.09   0
  -5 -22   0   34.14   15.33   0
  -5 -22   0   39.81   16.80   0
   5  22   0   27.79   14.84   0
   5 -22   0   23.66   10.00   0
  -5  22   0   23.02    9.89   0
  -1 -23   0   13.75   12.63   0
   1 -23   0    7.65    8.96   0
  -1  23   0   -2.35   12.63   0
  -1  23   0   12.08   13.70   0
   2  23   0    9.84   14.09   0
  -2  23   0   12.02   13.77   0
  -2  23   0   18.54    9.64   0
   2 -23   0   15.49   13.42   0
  -2 -23   0   11.14   12.93   0
  -3  23   0   17.11   13.66   0
   3 -23   0   -4.83    9.51   0
  -3  23   0    2.00   14.61   0
   3  23   0    8.82   13.78   0
  -3 -23   0    3.78   13.67   0
  -4 -23   0    7.38   14.44   0
  -4  23   0    0.59   14.32   0
   4 -23   0   -4.85   14.56   0
   4  23   0   -3.01   14.45   0
  -4  23   0    0.63   15.00   0
   0 -24   0   10.53   13.20   0
   0  24   0   25.55   14.54   0
   0  24   0   -4.06   10.20   0
  -1  24   0  -11.61    9.68   0
  -1 -24   0    1.25   12.99   0
  -1  24   0    1.04   14.26   0
   1 -24   0   -2.87   13.42   0
  -2  24   0   29.80   13.75   0
  -2 -24   0   20.10   10.21   0
   2  24   0   21.84   14.69   0
   2 -24   0   42.73   13.52   0
  -2  24   0   36.70   15.46   0
  -3  24   0   -5.18   15.83   0
  -3  24   0   -0.00   10.06   0
  -3 -24   0    5.17   13.78   0
   3 -24   0   -3.65   10.04   0
   3  24   0   -2.39   14.19   0
   4  24   0    2.97   15.18   0
  -4  24   0   17.29   10.38   0
   4 -24   0   10.87   14.90   0
  -4 -24   0   24.31   15.09   0
  -4  24   0   23.73   16.24   0
  -1  25   0    1.64   15.23   0
   1  25   0   12.12   19.13   0
   1  25   0    8.41   15.02   0
  -1  25   0   14.56   16.22   0
  -1 -25   0   -5.18   10.28   0
   1 -25   0   10.52   14.55   0
  -2  25   0   -7.80   10.25   0
   2  25   0    3.82   14.52   0
   2 -25   0    7.31   14.11   0
  -2  25   0    4.83   15.85   0
  -2 -25   0    9.84   14.19   0
   9   0  -1   42.92   13.23   0
  -9   0   1   38.69   11.99   0
   9   0  -1   29.72   11.88   0
  -9   0   1   37.20   12.77   0
   7   0  -1   10.35    7.28   0
  -7   0   1   11.61   10.09   0
   7   0  -1   14.19    7.12   0
  -7   0   1   15.85    7.41   0
   5   0  -1  113.80   10.20   0
  -5   0   1  108.07   11.46   0
   5   0  -1   94.52   11.54   0
  -5   0   1  120.61   10.52   0
   3   0  -1  411.25   14.03   0
  -3   0   1  422.18   15.27   0
   3   0  -1  395.25   13.15   0
  -3   0   1  421.27   14.28   0
   1   0  -1  642.77   25.55   0
   1   0  -1  573.27   24.27   0
  -1   0   1  634.80   26.04   0
  -1   0   1  539.58   20.59   0
  -1   0  -1  176.18   19.74   0
   1   0   1  181.61   20.63   0
   1   0   1  190.15   15.27   0
  -1   0  -1  187.36   15.16   0
   3   0   1 1550.60   26.06   0
   3   0   1 1479.87   18.98   0
  -3   0  -1 1463.10   18.86   0
  -3   0  -1 1456.48   24.80   0
  -3   0  -1 1418.68   36.89   0
   5   0   1   23.82   10.39   0
  -5   0  -1   18.55    9.92   0
  -5   0  -1   17.89    7.37   0
   5   0   1   16.96   10.07   0
  -7   0  -1   78.93    8.11   0
   7   0   1   84.28   11.04   0
  -7   0  -1   76.58   12.55   0
   7   0   1   83.46   12.74   0
   9   0   1   16.82   12.20   0
   9   0   1    6.64   12.65   0
  -9   0  -1    7.56   12.16   0
  -9   0  -1    3.77   12.70   0
 -10   1   1    8.16   13.65   0
 -10  -1   1    4.35    9.14   0
 -10  -1   1    8.00   14.20   0
  10   1  -1    5.71   10.20   0
  10  -1  -1   -3.77   13.84   0
  10   1  -1    4.84    9.20   0
 -10   1   1   11.43    9.20   0
  10  -1  -1   12.27   12.79   0
   9  -1  -1    4.57   11.69   0
   9  -1  -1    5.71    9.06   0
  -9  -1   1   -0.25   12.51   0
  -9   1   1    0.05   12.49   0
   9   1  -1    7.01   12.92   0
   9   1  -1   -3.51   11.48   0
  -9  -1   1    3.34   11.54   0
  -9   1   1   -0.04   11.89   0
   8   1  -1    5.19    7.62   0
   8  -1  -1   12.23   10.38   0
   8   1  -1   10.36   11.53   0
  -8   1   1   20.01   10.59   0
  -8  -1   1   17.64   11.24   0
   8  -1  -1   15.24   10.92   0
  -8  -1   1   13.23   10.76   0
  -8   1   1    7.94   10.65   0
   7   1  -1  172.19   11.29   0
   7   1  -1  164.83    9.02   0
  -7   1   1  149.05    8.60   0
  -7   1   1  147.78    8.63   0
  -7  -1   1  155.32   11.21   0
   7  -1  -1  167.36   11.34   0
   7  -1  -1  168.21   11.48   0
  -7  -1   1  175.59   11.48   0
   6  -1  -1   29.50    7.91   0
   6   1  -1   16.22   11.30   0
  -6  -1   1   28.19   10.97   0
  -6  -1   1   22.33   10.15   0
  -6   1   1   31.02    9.96   0
  -6   1   1   27.62   11.05   0
   6  -1  -1   25.12    7.01   0
   6   1  -1   17.84    9.96   0
  -5   1   1    0.54   10.23   0
  -5  -1   1   11.44    9.78   0
   5  -1  -1    5.28    7.74   0
   5  -1  -1    0.11    7.26   0
  -5   1   1   -1.33   10.82   0
   5   1  -1    4.30    7.37   0
   5   1  -1    6.67    9.98   0
  -5  -1   1    8.54   10.19   0
  -4  -1   1   39.53   10.18   0
  -4   1   1   32.97   10.95   0
  -4   1   1   31.70    7.69   0
   4   1  -1   29.80   11.24   0
   4  -1  -1   45.91   10.53   0
   4   1  -1   33.55   10.61   0
   4  -1  -1   38.11    7.71   0
  -4  -1   1   39.03   10.89   0
  -3   1   1   30.61    8.44   0
  -3   1   1   29.07   11.30   0
  -3  -1   1   34.71   11.61   0
   3  -1  -1   36.57   10.60   0
   3   1  -1   40.99   11.58   0
   3  -1  -1   26.55   12.04   0
  -3  -1   1   30.79    7.91   0
   3   1  -1   25.85    7.76   0
  -2   1   1   24.44    9.33   0
   2  -1  -1   28.07    9.75   0
   2   1  -1   17.72   13.30   0
  -2  -1   1   20.79   12.87   0
  -2   1   1   28.39   10.07   0
  -2  -1   1   24.01    9.72   0
   2  -1  -1   32.99   13.11   0
   2   1  -1   23.95    9.52   0
  -1  -1   1    1.16   17.53   0
   1   1  -1    3.47   11.30   0
  -1  -1   1   -2.53   15.57   0
  -1   1   1   -3.53   11.07   0
   1  -1  -1    5.98   11.20   0
  -1   1   1    5.69   12.39   0
   1  -1  -1   -2.87   11.59   0
   1   1  -1    1.31   16.80   0
  -1   1  -1   -1.78   16.08   0
   1   1   1    5.81   16.72   0
   1  -1   1    3.65   15.69   0
  -1   1  -1    2.56   14.34   0
  -1  -1  -1    2.18   19.26   0
   1   1   1    6.12   19.76   0
   1  -1   1   -0.80   14.95   0
   2  -1   1    5.42   13.16   0
  -2   1  -1   -1.66    8.84   0
   2   1   1   -2.98    8.71   0
  -2  -1  -1    0.61   12.88   0
   2   1   1    2.26   13.28   0
  -2   1  -1   10.88   12.53   0
  -2  -1  -1    0.65    8.79   0
   2  -1   1    0.60   12.66   0
  -3   1  -1 3919.48   30.59   0
  -3  -1  -1 3724.39   28.30   0
   3   1   1 4036.08   41.06   0
  -3  -1  -1 3792.41   39.17   0
   3   1   1 3844.34   28.78   0
  -3   1  -1 3697.87   33.83   0
   3  -1   1 3975.61   36.46   0
   3  -1   1 4018.48   31.12   0
  -4  -1  -1  167.47    8.73   0
   4   1   1  183.89    9.05   0
   4  -1   1  193.23    9.16   0
  -4   1  -1  184.00   11.30   0
   4  -1   1  193.32   10.24   0
  -4  -1  -1  173.62   10.42   0
   4   1   1  173.52   13.35   0
  -4   1  -1  188.47   11.95   0
   5   1   1  284.03   12.77   0
   5  -1   1  288.52    9.47   0
   5  -1   1  293.06   12.87   0
   5   1   1  275.84   12.02   0
  -5  -1  -1  271.27   12.62   0
  -5   1  -1  288.42   11.38   0
  -5  -1  -1  254.47   14.51   0
  -5  -1  -1  278.68   11.75   0
  -5   1  -1  266.17   12.34   0
  -6   1  -1    2.89   10.53   0
   6  -1   1    6.15   10.85   0
   6   1   1    2.08    9.70   0
  -6   1  -1    2.79    9.32   0
   6   1   1   -2.22   10.84   0
  -6  -1  -1   15.37   10.53   0
   6  -1   1    0.46    6.76   0
  -6  -1  -1    5.55    9.60   0
   7   1   1  654.84   16.23   0
   7  -1   1  620.27   15.04   0
  -7  -1  -1  624.55   15.82   0
   7  -1   1  672.32   12.01   0
  -7   1  -1  614.43   11.61   0
   7   1   1  657.35   13.87   0
  -7  -1  -1  606.06   10.86   0
  -7   1  -1  577.83   12.42   0
   8   1   1    0.01   11.94   0
  -8  -1  -1   -0.54    7.26   0
   8  -1   1    0.88    7.78   0
  -8  -1  -1    5.52   11.66   0
   8   1   1    3.79   10.65   0
  -8   1  -1    6.22   11.01   0
   8  -1   1   -2.19   12.19   0
  -8   1  -1    4.12   11.92   0
   9   1   1   72.19   13.81   0
   9   1   1   52.92    8.83   0
  -9   1  -1   53.24    9.06   0
  -9  -1  -1   56.57   13.51   0
  -9   1  -1   64.68   13.39   0
   9  -1   1   54.26   10.02   0
  -9  -1  -1   58.70    8.69   0
   9  -1   1   81.45   12.72   0
  10   1   1   16.30   14.86   0
 -10   1  -1    4.92   10.16   0
 -10  -1  -1   21.47   13.68   0
 -10  -1  -1    6.51   14.43   0
  10  -1   1   15.85   14.68   0
 -10   1  -1   11.67   14.20   0
  10  -1   1   24.95   13.98   0
  10   1   1    6.88    9.74   0
 -10   2   1   -1.82   13.28   0
 -10   2   1    1.53    9.57   0
  10   2  -1    2.52   12.45   0
 -10  -2   1   -3.48   12.61   0
  10  -2  -1   -6.03    9.82   0
 -10  -2   1   -3.42   13.85   0
  10   2  -1    0.08   13.90   0
  10  -2  -1   -0.46   13.25   0
   9   2  -1    5.90    7.91   0
  -9  -2   1    2.51    8.02   0
  -9   2   1   -1.86    8.39   0
  -9  -2   1   15.00   12.50   0
   9   2  -1    7.70   13.11   0
   9  -2  -1    9.07    9.08   0
   9  -2  -1    3.30   11.65   0
  -9   2   1    0.76   12.36   0
   8  -2  -1   45.85   10.48   0
   8   2  -1   22.63    7.69   0
  -8  -2   1   43.34   10.68   0
  -8  -2   1   30.80    8.25   0
  -8   2   1   21.46   11.32   0
   8   2  -1   20.48   11.95   0
   8  -2  -1   20.09   11.33   0
  -8   2   1   36.87   10.71   0
  -7  -2   1  250.08    9.28   0
   7  -2  -1  299.39    9.21   0
   7   2  -1  297.74   12.06   0
  -7  -2   1  262.58    9.81   0
  -7   2   1  273.87   12.52   0
   7  -2  -1  256.80   12.60   0
   7   2  -1  275.35   13.11   0
  -7   2   1  268.08   11.66   0
   6  -2  -1    6.43    9.61   0
   6   2  -1   17.86    7.00   0
   6  -2  -1    9.92    7.91   0
   6   2  -1   20.30   11.36   0
  -6  -2   1    0.93   11.10   0
  -6   2   1    9.85   10.82   0
  -6  -2   1    5.85    9.65   0
  -6   2   1   13.38    9.84   0
  -5  -2   1  107.52    8.25   0
  -5  -2   1  111.92   11.35   0
   5  -2  -1   98.04   10.78   0
  -5   2   1  109.62   11.23   0
   5  -2  -1  108.59   11.46   0
  -5   2   1  117.60   11.04   0
   5   2  -1  114.65   11.08   0
   5   2  -1  108.01    8.53   0
  -4  -2   1  261.28   13.02   0
  -4   2   1  280.29   12.35   0
   4   2  -1  264.29   13.04   0
  -4  -2   1  259.17    9.66   0
   4  -2  -1  264.20   10.38   0
  -4   2   1  270.58   12.27   0
   4   2  -1  280.02   12.28   0
   4  -2  -1  285.70   11.88   0
   3  -2  -1  739.91   16.00   0
  -3  -2   1  654.58   16.01   0
   3  -2  -1  722.92   16.48   0
  -3   2   1  758.60   16.82   0
  -3  -2   1  679.74   13.92   0
   3   2  -1  723.17   14.23   0
  -3   2   1  686.21   16.03   0
   3   2  -1  702.51   18.87   0
  -2  -2   1  331.84   14.39   0
   2   2  -1  353.32   16.18   0
  -2   2   1  337.84   15.90   0
   2  -2  -1  342.76   16.49   0
   2   2  -1  333.01   17.10   0
  -2  -2   1  355.31   16.15   0
  -2   2   1  364.86   13.91   0
   2  -2  -1  389.35   13.95   0
  -1  -2   1 4376.68   52.77   0
  -1  -2   1 4234.41   47.75   0
   1  -2  -1 5159.85   51.67   0
   1   2  -1 4675.68   55.00   0
  -1   2   1 4655.75   47.64   0
  -1   2   1 4960.88   49.46   0
   1  -2  -1 4762.06   48.37   0
   0   2   1  785.34   31.17   0
   0   2  -1  862.38   29.20   0
   0  -2  -1  738.16   30.75   0
   0  -2   1  902.73   29.04   0
   1  -2   1 2730.42   45.15   0
  -1   2  -1 2847.39   37.51   0
  -1   2  -1 2678.88   44.26   0
   1  -2   1 2846.44   38.87   0
  -2   2  -1   41.86   12.98   0
   2  -2   1   48.73   13.53   0
  -2  -2  -1   48.78   12.74   0
  -2  -2  -1   41.68   17.02   0
   2   2   1   39.94   12.60   0
   2   2   1   38.39   16.95   0
  -2   2  -1   48.83   13.61   0
   2  -2   1   34.82   13.91   0
   3  -2   1  807.72   17.50   0
  -3  -2  -1  715.45   13.84   0
   3   2   1  744.76   15.74   0
  -3   2  -1  774.69   17.39   0
  -3   2  -1  722.34   17.61   0
   3  -2   1  767.14   16.31   0
  -3  -2  -1  758.09   21.25   0
   3   2   1  763.55   22.72   0
   4  -2   1   64.75   11.18   0
   4  -2   1   65.36   10.89   0
   4   2   1   52.00   11.61   0
  -4  -2  -1   47.00    7.56   0
  -4  -2  -1   54.60   11.56   0
  -4   2  -1   45.94   10.71   0
   4   2   1   61.30   10.27   0
  -4   2  -1   55.83    7.93   0
  -5   2  -1  113.43   10.79   0
  -5  -2  -1  102.90   11.14   0
   5   2   1  106.13   11.53   0
  -5  -2  -1  103.41   10.44   0
   5  -2   1  103.74   11.55   0
  -5   2  -1  103.19   11.12   0
   5   2   1  108.22   10.57   0
   5  -2   1  126.84   11.24   0
  -6  -2  -1    6.05   10.73   0
  -6   2  -1   -7.34   10.72   0
   6   2   1    4.70    6.85   0
  -6  -2  -1    3.28    6.71   0
   6  -2   1    3.86    7.42   0
  -6  -2  -1    0.28   10.01   0
  -6   2  -1    4.71    7.24   0
   6   2   1    2.76   10.36   0
   6  -2   1    6.19   11.17   0
   7   2   1   70.00   12.52   0
   7   2   1   61.08    7.90   0
  -7   2  -1   48.13    8.11   0
   7  -2   1   65.64   11.26   0
  -7   2  -1   61.08    8.41   0
  -7  -2  -1   69.69   12.12   0
  -7  -2  -1   48.89   10.58   0
   7  -2   1   77.48   11.60   0
   8   2   1    9.55   10.92   0
   8  -2   1    8.52    8.16   0
   8  -2   1    4.60    8.51   0
  -8  -2  -1    0.56   12.02   0
  -8  -2  -1    5.99    7.59   0
  -8   2  -1   12.85   11.67   0
   8   2   1    7.02   12.35   0
  -8   2  -1   13.33   11.63   0
  -9  -2  -1   26.99   13.24   0
  -9   2  -1   26.79    9.20   0
   9  -2   1   24.51   13.27   0
   9   2   1   37.95   13.53   0
  -9   2  -1   17.50   12.57   0
   9  -2   1   31.18   12.30   0
  -9  -2  -1   25.11    8.47   0
   9   2   1   23.74    8.68   0
 -10  -2  -1   42.41    9.37   0
 -10   2  -1   30.63   14.25   0
 -10  -2  -1   45.13   14.88   0
  10  -2   1   41.98   14.73   0
  10   2   1   50.33   15.40   0
 -10   2  -1   57.48   10.79   0
  10   2   1   42.44   13.43   0
  10  -2   1   50.61   15.02   0
 -10   3   1   40.04   13.74   0
  10   3  -1   30.66    9.44   0
  10  -3  -1   35.60   14.17   0
 -10  -3   1   32.09   13.02   0
  10   3  -1   34.70   14.36   0
 -10  -3   1   25.40   14.47   0
  10  -3  -1   34.43   13.45   0
 -10   3   1   32.99    9.55   0
   9  -3  -1   42.46   12.60   0
   9   3  -1   30.22    9.48   0
  -9   3   1   32.03   12.43   0
  -9  -3   1   33.91    9.38   0
  -9   3   1   19.66    8.73   0
  -9  -3   1   22.86    8.37   0
   9   3  -1   26.21   11.87   0
   9  -3  -1   32.72   12.16   0
   8  -3  -1  171.05   12.51   0
   8  -3  -1  191.65   11.39   0
   8   3  -1  187.25   13.33   0
  -8  -3   1  181.99   12.98   0
  -8  -3   1  154.42   11.64   0
  -8   3   1  179.43   11.61   0
   8   3  -1  164.46   11.79   0
  -8   3   1  163.39    9.19   0
   7   3  -1   32.46   10.75   0
  -7  -3   1   48.74   10.89   0
  -7  -3   1   21.94   10.66   0
  -7   3   1   42.64   10.54   0
  -7   3   1   37.75    7.76   0
   7   3  -1   36.35    8.25   0
   7  -3  -1   44.43   10.35   0
   7  -3  -1   40.01   10.99   0
   6  -3  -1   30.25   11.02   0
   6  -3  -1   15.87    9.57   0
   6   3  -1   16.82    9.91   0
  -6  -3   1   15.23    7.98   0
   6   3  -1   21.04    7.91   0
  -6   3   1   16.02   10.77   0
  -6  -3   1    8.60    9.74   0
  -6   3   1   18.36    9.91   0
  -5   3   1   40.91   10.51   0
  -5  -3   1   31.39   10.80   0
   5   3  -1   46.07    7.70   0
   5   3  -1   51.18   10.12   0
  -5  -3   1   51.93   10.04   0
   5  -3  -1   37.48    7.19   0
  -5   3   1   39.44    7.63   0
   5  -3  -1   35.19   10.84   0
   4  -3  -1  270.74    9.53   0
  -4   3   1  277.10   12.56   0
  -4   3   1  249.06    9.90   0
   4   3  -1  250.86    9.46   0
   4  -3  -1  255.21   12.61   0
   4   3  -1  239.82   13.07   0
  -4  -3   1  249.53   11.59   0
  -4  -3   1  267.37   12.88   0
   3  -3  -1  870.73   16.69   0
  -3   3   1  764.83   14.58   0
   3   3  -1  779.28   18.61   0
  -3   3   1  840.61   15.29   0
  -3  -3   1  768.13   16.13   0
   3   3  -1  793.32   16.25   0
  -3  -3   1  733.38   18.49   0
   3  -3  -1  773.88   14.72   0
   2  -3  -1    7.33    8.99   0
  -2  -3   1   16.84   12.85   0
  -2  -3   1   24.17    8.87   0
  -2   3   1   22.29   12.34   0
   2   3  -1   16.70   13.31   0
   2   3  -1   14.83   12.22   0
  -2   3   1   19.08    8.68   0
   2  -3  -1   14.21    8.73   0
   1  -3  -1    5.06    9.91   0
  -1   3   1   11.40   13.36   0
  -1  -3   1    5.41   10.28   0
   1  -3  -1   -2.35   15.44   0
  -1   3   1   12.14   14.99   0
   1   3  -1    4.03   14.73   0
   0   3  -1  124.65   16.82   0
   0  -3  -1  112.99   16.78   0
   0  -3   1  129.22   16.50   0
   0   3   1  106.31   16.57   0
   1  -3   1  234.17   19.11   0
  -1   3  -1  241.13   19.83   0
   1  -3   1  216.35   16.38   0
  -1   3  -1  217.11   12.81   0
  -1  -3  -1  222.12   24.54   0
   2   3   1    0.87   15.59   0
   2  -3   1    6.24   11.91   0
   2   3   1    9.15   11.61   0
  -2   3  -1    4.11   12.83   0
  -2  -3  -1    2.08   15.30   0
   2  -3   1    4.57   12.49   0
  -2   3  -1    1.81   11.00   0
  -3  -3  -1  616.49   21.93   0
   3  -3   1  624.69   16.10   0
  -3   3  -1  568.40   15.27   0
  -3   3  -1  616.52   15.87   0
   3   3   1  603.35   14.36   0
  -3  -3  -1  595.66   14.47   0
   3  -3   1  669.01   16.15   0
   3   3   1  601.19   21.65   0
   4   3   1  703.20   20.53   0
  -4   3  -1  652.00   14.98   0
  -4  -3  -1  696.22   18.74   0
  -4  -3  -1  678.91   14.68   0
   4  -3   1  708.59   15.59   0
   4   3   1  680.22   12.58   0
   4  -3   1  718.78   15.45   0
  -4   3  -1  700.05   15.25   0
   5  -3   1   56.48   10.78   0
  -5   3  -1   36.63    7.92   0
  -5  -3  -1   51.70   10.26   0
   5   3   1   50.64   10.42   0
  -5  -3  -1   43.33   10.16   0
  -5   3  -1   39.70    7.94   0
   5   3   1   50.58    7.54   0
   5  -3   1   34.45   11.50   0
  -6   3  -1  294.31    9.55   0
   6  -3   1  311.24   10.87   0
  -6  -3  -1  305.37   13.18   0
   6  -3   1  335.97   12.23   0
  -6   3  -1  288.98   13.01   0
   6   3   1  340.10   11.55   0
   6   3   1  325.80   13.71   0
  -6  -3  -1  288.26    8.98   0
   7  -3   1  284.54   12.70   0
   7   3   1  284.09    9.25   0
  -7   3  -1  240.81    9.68   0
  -7   3  -1  269.87    9.93   0
  -7  -3  -1  254.33   13.79   0
   7  -3   1  291.14   13.01   0
   7   3   1  287.35   14.42   0
  -7  -3  -1  256.98   13.86   0
  -7  -3  -1  274.08   11.46   0
  -8   3  -1   72.31    8.94   0
   8  -3   1   82.43   12.24   0
  -8  -3  -1   75.53    8.20   0
  -8  -3  -1   77.53   12.74   0
   8   3   1   75.51   12.95   0
   8  -3   1   86.38   12.22   0
  -8   3  -1   74.04    8.76   0
   8   3   1   99.59    8.85   0
  -9  -3  -1   50.45   11.65   0
   9   3   1   43.76   13.60   0
   9  -3   1   39.39   13.65   0
  -9   3  -1   33.43   13.01   0
   9  -3   1   46.18    9.26   0
  -9   3  -1   46.46   13.41   0
  -9  -3  -1   38.79   13.40   0
   9   3   1   45.61   11.95   0
  10   3   1  133.41   10.21   0
  10  -3   1  120.57   15.57   0
 -10  -3  -1  118.10   15.67   0
 -10   3  -1  119.43   15.29   0
  10  -3   1  133.03   15.15   0
 -10   3  -1  114.92   14.95   0
 -10  -3  -1  132.37   13.71   0
  10   3   1  125.30   16.28   0
 -10  -4   1   11.84   13.46   0
  10   4  -1    7.58   14.81   0
 -10   4   1    2.54    9.85   0
 -10  -4   1   13.78   14.42   0
  10  -4  -1    8.88   10.20   0
  10  -4  -1   17.45    9.85   0
  10   4  -1    5.25   13.76   0
 -10   4   1   26.24   13.99   0
  -9   4   1   -1.20    8.51   0
  -9  -4   1    1.63    8.31   0
  -9  -4   1    6.34   12.60   0
   9  -4  -1    2.52   12.16   0
   9  -4  -1    0.69    8.70   0
  -9   4   1    1.96    8.76   0
   9   4  -1    8.13   11.92   0
   9   4  -1    2.96   12.99   0
   8  -4  -1   25.43    8.01   0
  -8  -4   1   32.98   12.03   0
   8  -4  -1   16.26   11.59   0
  -8  -4   1   30.85    7.49   0
  -8   4   1   24.16    8.13   0
  -8  -4   1   33.47   12.24   0
   8   4  -1   37.16   12.39   0
   8   4  -1   35.73   10.80   0
  -8   4   1   32.58    7.96   0
   7   4  -1   41.17   10.87   0
  -7   4   1   25.71   10.85   0
  -7   4   1   16.73   10.84   0
   7  -4  -1   12.25    7.62   0
  -7  -4   1   26.07   12.06   0
   7   4  -1   34.75   12.02   0
  -7  -4   1   21.25    7.36   0
   7  -4  -1   33.11   11.09   0
   6  -4  -1  145.87   11.85   0
  -6  -4   1  132.92   11.51   0
  -6   4   1  135.70    8.15   0
  -6   4   1  130.93    8.57   0
   6   4  -1  143.12   11.55   0
   6   4  -1  136.16   10.46   0
   6  -4  -1  147.54    7.95   0
  -6  -4   1  138.13   10.30   0
  -5  -4   1   -1.55   10.21   0
  -5   4   1  -14.07   10.14   0
   5  -4  -1    4.53   10.71   0
   5   4  -1   -3.35    6.89   0
  -5  -4   1   -9.93    6.87   0
   5  -4  -1   -0.37    9.47   0
   5   4  -1   -7.88   10.37   0
  -5   4   1   -1.65   10.49   0
   4  -4  -1  469.24   13.40   0
   4  -4  -1  490.46   13.09   0
  -4   4   1  442.00   10.98   0
  -4   4   1  463.21   11.59   0
   4   4  -1  469.76   10.98   0
  -4  -4   1  434.09   12.84   0
   4   4  -1  437.88   14.57   0
  -4  -4   1  428.21   12.30   0
   3   4  -1   38.65    7.66   0
  -3   4   1   42.32    7.35   0
   3  -4  -1   46.56    8.01   0
   3   4  -1   42.34   12.24   0
  -3  -4   1   37.18   11.95   0
   3  -4  -1   49.49   10.36   0
  -3   4   1   41.34    7.92   0
  -3  -4   1   39.94   11.04   0
   2  -4  -1    3.48   11.42   0
  -2  -4   1   10.89   12.41   0
  -2   4   1   15.50   11.31   0
   2  -4  -1   11.24   11.11   0
  -2  -4   1    8.94    8.49   0
   2   4  -1    5.42   12.30   0
  -2   4   1   -3.33   11.06   0
  -1   4   1   96.71   15.04   0
   1  -4  -1   82.02   13.95   0
  -1   4   1   84.03   10.13   0
   1   4  -1   86.73   15.42   0
   0   4  -1 3502.39   38.16   0
   0  -4   1 3358.28   37.60   0
   0  -4  -1 3093.59   42.03   0
   0   4   1 2729.29   38.77   0
  -1   4  -1   61.06   15.03   0
   1  -4   1   58.79    9.89   0
   1  -4   1   58.04   14.69   0
  -1  -4  -1   63.46   14.53   0
  -1   4  -1   58.86   12.82   0
   1   4   1   67.33   15.67   0
  -2   4  -1   -3.20   13.40   0
   2   4   1   -0.06    7.81   0
   2  -4   1    2.04   10.98   0
   2  -4   1    0.18    8.90   0
  -2   4  -1    2.43   10.69   0
  -2  -4  -1   -0.45   14.97   0
   3   4   1  206.71   17.07   0
  -3   4  -1  184.69   11.72   0
   3  -4   1  218.56   12.84   0
   3  -4   1  201.17   12.19   0
  -3   4  -1  191.27   10.14   0
  -3  -4  -1  204.69    9.21   0
   3   4   1  204.04    9.16   0
  -3  -4  -1  204.48   17.20   0
  -4   4  -1   15.96    7.65   0
  -4  -4  -1   10.62   11.03   0
   4   4   1   10.55    7.01   0
   4  -4   1   11.56   10.74   0
  -4   4  -1    7.58   10.44   0
   4   4   1    8.16   10.80   0
  -4  -4  -1   22.78    9.81   0
   4  -4   1    7.84    7.43   0
  -5   4  -1   -1.51   10.59   0
  -5   4  -1    1.34    7.34   0
   5  -4   1   -2.15   11.10   0
   5   4   1    0.63    9.71   0
   5   4   1   -7.51    9.80   0
  -5  -4  -1    0.78   11.64   0
  -5  -4  -1   -0.61    9.62   0
   5  -4   1    0.66   10.17   0
   6  -4   1  212.96   11.62   0
   6  -4   1  167.64    9.57   0
  -6   4  -1  174.28   11.45   0
  -6  -4  -1  190.21   10.46   0
   6   4   1  177.66   12.37   0
   6   4   1  183.29   10.83   0
  -6   4  -1  168.55   12.02   0
  -6  -4  -1  156.05   12.14   0
   7  -4   1   22.17   11.03   0
  -7   4  -1   14.50    7.72   0
   7  -4   1   14.57    7.78   0
  -7  -4  -1   13.96   11.82   0
  -7   4  -1   21.49    7.72   0
   7   4   1   11.77   11.54   0
  -7  -4  -1   14.51    7.23   0
   7   4   1    6.22    7.46   0
  -8   4  -1    0.84   11.78   0
   8  -4   1    9.17    8.32   0
  -8   4  -1   12.20   12.02   0
   8   4   1   10.35    7.88   0
  -8  -4  -1   10.37   12.04   0
   8   4   1    5.69   12.26   0
   8  -4   1    0.90    8.74   0
  -8  -4  -1    5.24    7.50   0
  -9  -4  -1   23.48   11.91   0
  -9   4  -1   20.66   12.68   0
  -9   4  -1   13.02   13.00   0
   9   4   1   19.69   13.25   0
   9  -4   1   12.30    9.20   0
   9  -4   1    9.80    9.11   0
   9   4   1   20.98    8.88   0
  -9  -4  -1   10.78   12.70   0
  10   4   1    1.67   13.66   0
 -10   4  -1   11.35   14.67   0
  10   4   1   16.44   14.49   0
 -10  -4  -1   13.84    9.50   0
 -10  -4  -1   20.25   14.05   0
 -10   4  -1   15.11   14.28   0
  10  -4   1    2.93   15.13   0
  10  -4   1   16.83   14.12   0
 -10   5   1   -3.79   14.71   0
  10  -5  -1   -5.17   13.94   0
  10   5  -1    5.15   14.99   0
 -10   5   1    0.73   13.74   0
 -10  -5   1    7.64   14.37   0
  10  -5  -1   -2.26   10.35   0
 -10  -5   1   -8.57    9.16   0
  10   5  -1    6.23   13.18   0
   9  -5  -1   19.91   12.24   0
   9   5  -1   38.83   12.07   0
  -9  -5   1   26.10   12.88   0
  -9   5   1   46.77   12.63   0
  -9   5   1   12.25   12.07   0
   9  -5  -1   40.08   12.67   0
   9   5  -1   26.42   13.28   0
  -9  -5   1   34.85    8.49   0
   8  -5  -1  165.81   12.36   0
   8  -5  -1  148.22   12.44   0
  -8  -5   1  175.53    8.56   0
  -8   5   1  189.94   12.64   0
  -8   5   1  147.98    9.23   0
   8   5  -1  169.50   13.33   0
   8   5  -1  180.76    8.73   0
  -8  -5   1  169.81   13.16   0
   7   5  -1  155.91    9.90   0
   7  -5  -1  154.89    9.35   0
  -7  -5   1  150.80   11.24   0
  -7   5   1  172.23    9.31   0
  -7   5   1  154.33   12.00   0
   7  -5  -1  166.76    8.91   0
   7   5  -1  158.49   11.65   0
  -7  -5   1  172.63   13.06   0
   6  -5  -1   10.49    7.36   0
   6  -5  -1    8.76   10.65   0
   6   5  -1   13.05    6.80   0
  -6  -5   1   -1.12   10.38   0
   6   5  -1   -1.69   10.31   0
  -6   5   1    0.03   10.41   0
  -6  -5   1   10.72    9.44   0
  -6   5   1    6.71    7.52   0
  -5   5   1  160.12   11.83   0
   5  -5  -1  138.02   11.93   0
  -5  -5   1  142.56    7.94   0
  -5  -5   1  136.98   11.71   0
   5  -5  -1  149.60   12.14   0
   5  -5  -1  152.96    8.46   0
   5   5  -1  128.61   10.74   0
   5   5  -1  122.98    8.90   0
  -5   5   1  143.33   11.51   0
   4   5  -1    6.19    7.48   0
  -4  -5   1   -2.91   10.53   0
  -4   5   1    3.08    6.94   0
   4  -5  -1    6.85    9.66   0
   4  -5  -1   -4.11   10.23   0
  -4  -5   1    2.63    6.88   0
  -4   5   1   -1.96    7.61   0
   4   5  -1    3.75    7.09   0
  -3   5   1  229.88   12.15   0
   3  -5  -1  212.03    9.57   0
  -3  -5   1  208.53   13.63   0
  -3  -5   1  213.07    9.55   0
   3  -5  -1  232.38    9.73   0
   3   5  -1  204.71   11.98   0
  -3   5   1  205.39   11.59   0
  -2   5   1  225.79   13.29   0
   2  -5  -1  220.82   13.15   0
   2  -5  -1  205.11   12.46   0
  -2  -5   1  192.87   15.14   0
  -2   5   1  199.32    9.87   0
   2   5  -1  195.10   13.95   0
  -2  -5   1  187.67   10.92   0
   1   5  -1  102.98   11.23   0
  -1  -5   1  138.18   11.59   0
  -1   5   1  121.29   12.85   0
  -1   5   1  157.32   14.76   0
   1  -5  -1  125.69   13.40   0
   0   5   1  172.66   15.22   0
   0  -5   1  186.67   14.34   0
   0   5  -1  181.50   11.22   0
   0  -5  -1  144.73   11.89   0
  -1   5  -1  478.74   20.85   0
  -1  -5  -1  435.78   22.03   0
   1  -5   1  421.02   13.46   0
  -1   5  -1  424.43   13.17   0
   1  -5   1  468.14   20.65   0
   1   5   1  498.18   21.07   0
   2  -5   1   25.09    7.88   0
   2  -5   1   28.70    9.20   0
  -2  -5  -1   26.43   15.77   0
  -2  -5  -1   24.74   12.70   0
   2   5   1   27.95    8.03   0
  -2   5  -1   22.39   10.18   0
  -2   5  -1   28.12   13.56   0
   3  -5   1   24.20    7.48   0
   3  -5   1   31.55   11.10   0
  -3   5  -1   23.92    9.58   0
  -3   5  -1   25.78    8.36   0
  -3  -5  -1   23.93   13.60   0
   3   5   1   30.60    7.52   0
  -4  -5  -1  651.46   18.52   0
   4  -5   1  744.50   13.65   0
   4   5   1  732.40   20.55   0
  -4   5  -1  706.66   13.58   0
   4   5   1  773.16   14.58   0
  -4   5  -1  681.26   14.74   0
   4  -5   1  749.82   15.44   0
  -4  -5  -1  718.58   12.41   0
   5  -5   1    3.56   10.42   0
   5  -5   1   10.98   10.89   0
   5   5   1    7.54    9.87   0
   5   5   1    5.63    6.83   0
  -5  -5  -1    7.57   10.01   0
  -5   5  -1    2.16   10.89   0
   5  -5   1    7.02   10.62   0
  -5  -5  -1    3.91    6.71   0
  -5   5  -1    0.61    7.39   0
   6   5   1   88.31   11.76   0
  -6   5  -1   97.72    8.56   0
   6   5   1   94.95   10.62   0
   6  -5   1  102.99    8.07   0
  -6  -5  -1   98.56   13.95   0
   6  -5   1  117.77   12.23   0
  -6  -5  -1   94.99    7.80   0
  -6   5  -1   99.93   11.00   0
  -7   5  -1   23.09   11.63   0
  -7   5  -1   20.17   10.65   0
   7   5   1   11.15   10.40   0
   7  -5   1   20.64    8.07   0
  -7  -5  -1   17.52   10.18   0
  -7  -5  -1   11.50   11.30   0
   7   5   1    6.09   11.33   0
   7  -5   1   17.59    7.86   0
   8   5   1   87.61   13.12   0
  -8   5  -1   85.31   12.09   0
  -8   5  -1   94.03   12.19   0
   8   5   1   92.58   11.96   0
   8  -5   1   99.90   11.90   0
  -8  -5  -1   86.59    8.33   0
  -8  -5  -1   92.92   12.93   0
   8  -5   1   88.08   12.70   0
   9  -5   1    9.33   13.05   0
   9   5   1   -7.95   12.71   0
  -9  -5  -1    3.75   13.28   0
   9   5   1   13.91   13.53   0
  -9   5  -1    4.55    9.19   0
  -9  -5  -1   12.88   12.23   0
   9  -5   1    7.08   12.87   0
  -9   5  -1    9.92   12.71   0
  10  -5   1   63.91   14.55   0
 -10   5  -1   59.47   14.70   0
  10  -5   1   59.85   15.10   0
  10   5   1   60.43   18.64   0
 -10   5  -1   57.12   14.72   0
  10   5   1   56.75   13.85   0
 -10  -5  -1   55.62   14.92   0
  10  -6  -1   -3.88   10.20   0
 -10  -6   1    3.86    9.31   0
 -10  -6   1   -1.74   14.49   0
 -10   6   1    6.44    9.85   0
 -10   6   1    1.35   14.47   0
  10   6  -1   -9.61   13.61   0
  10  -6  -1   -1.37   14.46   0
   9   6  -1    8.77    8.72   0
  -9   6   1   14.34   11.79   0
  -9  -6   1    1.83   13.02   0
   9  -6  -1    9.57   12.57   0
  -9  -6   1   -3.72    8.63   0
  -9   6   1    7.65   12.92   0
   9  -6  -1    8.53   12.19   0
   9   6  -1    2.90   13.27   0
  -9  -6   1    6.11   13.21   0
  -8   6   1  113.72    9.11   0
   8  -6  -1  120.67    9.23   0
   8  -6  -1  141.36    9.17   0
  -8  -6   1  132.49   11.95   0
  -8   6   1  106.42    8.87   0
   8   6  -1  117.83   12.41   0
   8   6  -1  126.80   13.27   0
  -8  -6   1  105.68    9.70   0
   7  -6  -1   47.67   11.43   0
   7  -6  -1   46.28   12.04   0
  -7  -6   1   50.77   11.02   0
  -7   6   1   49.05    8.34   0
   7   6  -1   51.89    8.34   0
   7   6  -1   46.37   12.65   0
  -7   6   1   52.33   11.65   0
  -7  -6   1   41.73   12.90   0
   6  -6  -1   21.42    7.36   0
  -6  -6   1   25.24   10.68   0
  -6   6   1   20.01    7.65   0
   6   6  -1   26.87    7.91   0
   6   6  -1   34.36   10.68   0
  -6   6   1   27.95   10.44   0
   6  -6  -1   22.88   10.95   0
  -6  -6   1   28.49   10.29   0
  -5  -6   1    3.77   10.27   0
   5  -6  -1   -6.34   10.53   0
   5  -6  -1   -5.45   10.37   0
  -5   6   1    7.00    7.60   0
  -5  -6   1   -4.10   10.22   0
  -5   6   1    6.96    9.95   0
   5   6  -1    2.95    7.42   0
   4  -6  -1  640.62   12.70   0
  -4   6   1  639.58   14.78   0
  -4  -6   1  549.94   15.33   0
  -4  -6   1  570.80   13.94   0
  -4   6   1  529.27   13.31   0
   4   6  -1  571.14   12.12   0
   4  -6  -1  580.85   13.84   0
   3  -6  -1   56.28    8.10   0
  -3   6   1   51.31   10.28   0
  -3  -6   1   64.32   10.59   0
  -3   6   1   63.85   10.84   0
   3  -6  -1   57.78    7.79   0
   3   6  -1   61.13    7.94   0
  -3  -6   1   56.44   11.51   0
  -2   6   1   61.27   10.48   0
   2   6  -1   69.94    9.27   0
  -2   6   1   71.22    9.41   0
   2  -6  -1   78.34    9.55   0
   2  -6  -1   71.61   10.77   0
  -1   6   1  268.99   13.49   0
   1   6  -1  264.84   16.60   0
  -1  -6   1  310.21   15.47   0
   1  -6  -1  276.08   13.55   0
  -1   6   1  290.02   16.20   0
   0   6  -1   45.98   11.44   0
   0  -6  -1   36.60    9.01   0
   0   6   1   37.91   12.33   0
   0  -6   1   36.77    8.52   0
   1  -6   1   18.90   10.99   0
  -1   6  -1   14.31   13.10   0
  -1   6  -1    9.77   10.76   0
  -1  -6  -1   16.78   12.35   0
   1   6   1   16.27   12.62   0
  -2   6  -1  572.05   12.57   0
   2   6   1  607.67   15.46   0
  -2   6  -1  679.28   19.46   0
   2  -6   1  692.53   19.04   0
  -2  -6  -1  624.30   20.93   0
   2  -6   1  538.15   12.43   0
  -3  -6  -1   14.66   13.68   0
  -3   6  -1   15.06    6.98   0
   3  -6   1   16.83    7.05   0
  -3   6  -1    9.91    8.22   0
   3   6   1   23.06   10.11   0
   3  -6   1   20.97   10.72   0
  -4   6  -1   11.10   10.27   0
  -4  -6  -1   17.34   10.41   0
   4   6   1   17.37    7.21   0
  -4   6  -1    2.78    7.84   0
   4  -6   1   13.64   10.68   0
   4  -6   1   11.47    7.58   0
  -5   6  -1    9.70   10.94   0
  -5   6  -1    7.53   10.47   0
   5   6   1    4.46    6.81   0
   5  -6   1    6.29   10.59   0
   5  -6   1    7.08   10.98   0
  -5  -6  -1    8.91   10.19   0
   6  -6   1    2.75    7.89   0
  -6   6  -1    1.97    7.41   0
   6  -6   1    5.27   10.45   0
  -6  -6  -1    2.38    6.95   0
  -6  -6  -1    7.70   10.83   0
   6   6   1   12.07   10.85   0
   6   6   1    6.47    9.97   0
  -6   6  -1    8.82   10.58   0
   7   6   1   36.89   10.77   0
  -7   6  -1   42.35   11.81   0
   7   6   1   37.29   11.16   0
  -7  -6  -1   47.72   10.35   0
  -7   6  -1   41.89   11.24   0
  -7  -6  -1   49.23   11.07   0
   7  -6   1   42.45    8.27   0
   7  -6   1   39.34   11.71   0
   8  -6   1  171.24   12.74   0
   8   6   1  144.65   16.86   0
   8   6   1  146.02    9.03   0
   8  -6   1  138.46   12.72   0
  -8   6  -1  149.70   12.86   0
  -8   6  -1  135.50    9.21   0
  -8  -6  -1  141.31    8.64   0
  -8  -6  -1  147.69   16.53   0
   9   6   1    0.52    8.69   0
  -9  -6  -1    7.19   15.92   0
   9  -6   1    6.66   13.58   0
  -9   6  -1    5.24   13.22   0
  -9   6  -1    8.74    9.69   0
   9  -6   1   13.13   13.32   0
   9   6   1    4.31   13.47   0
  10   6   1   13.09    9.96   0
 -10   6  -1   -1.42   10.28   0
 -10  -6  -1   14.07   14.73   0
 -10   6  -1   17.20   14.40   0
  10  -6   1   17.32   14.08   0
  10  -6   1    3.59   14.61   0
  10  -7  -1    1.08   10.80   0
  10  -7  -1    4.28   14.42   0
  10   7  -1    5.58   10.21   0
 -10   7   1    4.89   14.79   0
 -10  -7   1    6.55    9.94   0
 -10   7   1    1.63   14.52   0
 -10  -7   1    1.36   15.45   0
   9  -7  -1   40.41   12.86   0
  -9   7   1   38.05   12.52   0
  -9  -7   1   53.12   13.56   0
   9   7  -1   54.78   13.60   0
   9  -7  -1   54.41    9.37   0
  -9   7   1   36.48    9.48   0
  -9  -7   1   43.79   13.12   0
   8   7  -1   10.21   12.32   0
  -8  -7   1   12.20    8.25   0
   8  -7  -1    6.40   11.48   0
   8  -7  -1    8.60    8.34   0
  -8  -7   1    3.65   12.44   0
  -8   7   1   -0.28   11.74   0
  -8   7   1   -5.25    8.27   0
  -7  -7   1  357.87   15.32   0
   7  -7  -1  419.93   13.23   0
   7   7  -1  379.18   12.94   0
  -7  -7   1  343.82    9.89   0
  -7   7   1  337.08   13.11   0
   7  -7  -1  358.60   13.97   0
  -7   7   1  382.52   13.46   0
  -6   7   1  103.16    7.96   0
  -6   7   1  126.57   11.49   0
  -6  -7   1  108.86   11.73   0
   6   7  -1  121.03   10.90   0
  -6  -7   1  112.88   10.66   0
   6  -7  -1  116.84   11.17   0
   6  -7  -1  119.24   12.45   0
   6  -7  -1  127.54   11.16   0
  -5   7   1  295.59   11.31   0
  -5  -7   1  275.94   10.35   0
  -5   7   1  340.53   12.97   0
   5   7  -1  299.79    9.60   0
   5  -7  -1  339.51   12.46   0
   5  -7  -1  306.98   11.74   0
  -5  -7   1  307.22    9.45   0
   4   7  -1  238.61   12.33   0
  -4  -7   1  212.06   11.82   0
   4  -7  -1  261.85   12.70   0
  -4  -7   1  228.15   12.72   0
  -4   7   1  210.97   11.30   0
   4  -7  -1  233.87   11.71   0
  -4   7   1  238.65    9.91   0
   3  -7  -1   74.16   10.92   0
   3  -7  -1   90.79    8.60   0
   3   7  -1   83.47    8.37   0
  -3   7   1   57.52   10.68   0
  -3  -7   1   80.56   11.44   0
  -3   7   1   89.39   11.45   0
   2  -7  -1  128.82    8.21   0
   2   7  -1  130.48   12.66   0
   2  -7  -1  154.16   12.97   0
  -2   7   1  123.15    8.28   0
  -2   7   1  152.78   12.21   0
   1  -7  -1  745.14   15.04   0
  -1   7   1  778.73   16.98   0
  -1  -7   1  857.93   18.92   0
  -1   7   1  852.63   17.60   0
   0  -7   1 1783.25   22.93   0
   0  -7  -1 1477.06   22.52   0
   0   7  -1 1840.26   21.98   0
   0   7   1 1771.86   25.82   0
   1  -7   1   13.47    7.16   0
  -1   7  -1   11.98    7.18   0
  -1   7  -1   12.55   12.30   0
  -1  -7  -1   16.79   11.39   0
   1   7   1   24.56   11.46   0
   2  -7   1  142.59    8.63   0
  -2   7  -1  161.68   13.81   0
  -2   7  -1  143.45    8.26   0
  -2  -7  -1  157.13   13.38   0
   2  -7   1  198.69   13.83   0
   3  -7   1  127.84   10.61   0
  -3   7  -1  116.38   10.43   0
   3  -7   1  145.51   12.11   0
   3   7   1  141.98   10.85   0
  -3   7  -1  141.43   12.65   0
  -3  -7  -1  121.47   13.04   0
  -3  -7  -1  126.35   13.05   0
  -4  -7  -1  448.02   16.29   0
  -4   7  -1  459.34   10.93   0
   4  -7   1  518.88   12.29   0
   4  -7   1  506.72   13.65   0
   4   7   1  510.16   11.14   0
  -4   7  -1  535.48   14.65   0
  -5   7  -1   11.88    7.76   0
   5  -7   1    0.51   10.83   0
  -5  -7  -1    2.71   13.07   0
   5   7   1   10.09    6.65   0
  -5   7  -1   10.82   10.12   0
   5  -7   1    0.67   10.49   0
  -6   7  -1   41.70   10.96   0
   6  -7   1   30.43    7.96   0
  -6   7  -1   30.04    7.62   0
  -6  -7  -1   29.79   11.45   0
   6   7   1   19.43    7.35   0
   6  -7   1   34.04   11.98   0
   6  -7   1   33.06    7.75   0
  -7   7  -1   28.07   11.94   0
  -7   7  -1   31.29    8.67   0
   7  -7   1   11.35   11.91   0
  -7  -7  -1   40.13   13.47   0
   7  -7   1   32.66   12.22   0
   7   7   1   33.49    7.82   0
   8   7   1   13.94   11.77   0
   8  -7   1   30.04   11.93   0
   8  -7   1   22.73    8.77   0
  -8  -7  -1   22.14   14.99   0
  -8   7  -1   21.66    8.88   0
  -8   7  -1   26.72   11.62   0
   9   7   1    1.46    9.04   0
   9  -7   1    4.83   12.93   0
   9  -7   1    7.72   14.00   0
  -9   7  -1    2.75   13.81   0
  -9  -7  -1    6.71   13.75   0
  -9   7  -1   -0.60   13.01   0
 -10   7  -1   40.39   10.45   0
  10  -7   1   35.10   14.39   0
 -10  -7  -1   36.30   14.82   0
 -10   7  -1   21.99   14.20   0
  10   7   1   42.60   10.12   0
  10  -7   1   45.25   10.49   0
 -10   8   1   10.04   10.38   0
 -10  -8   1    3.31   15.34   0
  10   8  -1    3.69   10.46   0
  10  -8  -1    4.20   14.59   0
 -10   8   1   11.67   15.11   0
 -10  -8   1   14.65   15.34   0
  10  -8  -1   -0.56   15.73   0
   9  -8  -1   -8.85   13.09   0
  -9  -8   1    3.01   13.03   0
   9   8  -1   -1.01   13.48   0
   9  -8  -1   -2.96   13.00   0
  -9   8   1    1.31    8.96   0
  -9   8   1    5.70    9.34   0
  -9  -8   1   -4.85   13.23   0
   8   8  -1    3.19    8.63   0
   8  -8  -1   23.08   12.81   0
  -8  -8   1    6.82   11.79   0
  -8   8   1    4.66    8.78   0
   8  -8  -1   10.60    8.58   0
  -8  -8   1    3.28   12.65   0
  -8   8   1    1.56   12.54   0
  -7   8   1    7.30   12.13   0
  -7   8   1    2.08   11.97   0
   7  -8  -1   -0.93   11.83   0
   7   8  -1    1.22    7.82   0
  -7  -8   1   -2.84   10.65   0
   7  -8  -1   -0.34    8.92   0
  -7  -8   1    5.67   12.31   0
  -6  -8   1  120.06   12.44   0
  -6   8   1  131.18   11.78   0
  -6  -8   1  123.59   11.44   0
  -6   8   1  156.75   11.62   0
   6  -8  -1  156.41   11.24   0
   6  -8  -1  147.79   12.17   0
   6   8  -1  140.51    8.82   0
   5   8  -1   41.42    7.89   0
  -5   8   1   50.98    8.10   0
  -5  -8   1   38.25   10.83   0
  -5   8   1   41.07    7.05   0
  -5  -8   1   27.55   10.71   0
   5  -8  -1   36.10    8.11   0
   5  -8  -1   36.83   10.02   0
   4   8  -1   17.91   10.58   0
   4  -8  -1   28.70   10.33   0
  -4   8   1   17.08    9.92   0
  -4  -8   1    6.16   10.32   0
  -4   8   1   13.79   10.83   0
   4  -8  -1   19.36   10.70   0
  -3   8   1  399.71   13.81   0
   3   8  -1  354.16   13.06   0
  -3  -8   1  347.04   13.99   0
  -3   8   1  321.30   12.25   0
   3  -8  -1  343.32   12.54   0
   3  -8  -1  405.66   13.86   0
   2   8  -1   35.05   11.02   0
  -2   8   1   39.20   11.29   0
  -2   8   1   34.04   10.29   0
  -2  -8   1   41.55    8.08   0
   2  -8  -1   29.80   10.63   0
   1  -8  -1  277.52   12.86   0
  -1   8   1  267.66   12.55   0
  -1   8   1  301.73   15.15   0
  -1  -8   1  285.75   13.36   0
   0   8  -1  105.48    8.91   0
   0  -8   1  102.98    8.30   0
   0  -8  -1   89.71   12.91   0
   0   8   1   98.15    9.12   0
  -1  -8  -1  150.33   12.86   0
  -1   8  -1  157.29   10.87   0
   1   8   1  162.99   13.22   0
   1  -8   1  138.14   10.70   0
  -1   8  -1  166.86   16.33   0
  -2   8  -1   34.88    7.25   0
  -2   8  -1   47.38   12.04   0
  -2  -8  -1   45.68   11.71   0
   2  -8   1   45.91   10.44   0
   2  -8   1   59.80   12.37   0
  -3  -8  -1  333.86   14.92   0
  -3   8  -1  354.96   14.29   0
   3   8   1  319.11   12.55   0
   3  -8   1  312.75   11.99   0
  -3   8  -1  317.18   11.67   0
   3  -8   1  375.51   13.87   0
  -3  -8  -1  275.59   14.54   0
  -4   8  -1  263.24   11.30   0
  -4  -8  -1  258.16   13.67   0
   4   8   1  281.15   12.21   0
  -4   8  -1  280.39   13.39   0
   4  -8   1  304.20   13.29   0
   4  -8   1  265.90    9.29   0
   5  -8   1   12.36    7.35   0
   5  -8   1   -2.12    7.91   0
  -5  -8  -1   -6.96   13.50   0
  -5   8  -1    4.62    8.19   0
  -5   8  -1    2.24   10.07   0
   5   8   1    0.70    9.35   0
  -6   8  -1   72.07    8.26   0
   6   8   1   72.04   10.60   0
   6  -8   1   82.62   10.92   0
  -6  -8  -1   74.18   11.46   0
  -6   8  -1   57.62    7.75   0
   6  -8   1   73.14   10.99   0
  -7   8  -1  110.48    9.17   0
   7  -8   1  136.86   12.58   0
   7   8   1  133.24   11.49   0
  -7   8  -1  152.02   12.72   0
  -7  -8  -1  131.64   14.52   0
   7  -8   1  126.33    9.66   0
   8  -8   1  -13.46   12.04   0
  -8   8  -1    7.97   11.83   0
  -8  -8  -1    0.61   12.63   0
   8  -8   1   12.05   11.62   0
  -8   8  -1    2.31    7.95   0
   8   8   1    6.83   11.60   0
  -9   8  -1    3.45   13.26   0
  -9   8  -1    8.16   12.88   0
   9  -8   1   -2.01   12.76   0
  -9  -8  -1    1.24   13.95   0
   9   8   1   -3.54   12.56   0
   9  -8   1   11.96   13.65   0
  10  -8   1  -13.95   10.42   0
 -10   8  -1    0.57   14.23   0
 -10  -8  -1   -0.09   15.62   0
  10   8   1   -0.55   10.08   0
 -10   8  -1   -0.52   14.85   0
  10  -8   1    3.33   10.35   0
 -10   9   1    8.68   14.94   0
  10  -9  -1   16.98   13.98   0
 -10  -9   1   -4.47   15.73   0
 -10   9   1   14.51   14.08   0
  10  -9  -1   -3.96   15.53   0
  10   9  -1    2.71   10.97   0
   9  -9  -1   37.97   13.56   0
  -9   9   1   28.90   13.11   0
  -9   9   1   30.00    9.90   0
   9   9  -1   29.17   13.85   0
  -9  -9   1   24.45   13.77   0
   9  -9  -1   34.21    9.77   0
   8   9  -1    0.30   12.50   0
  -8   9   1   16.81    9.02   0
   8  -9  -1    6.83    9.46   0
  -8  -9   1   21.53   13.13   0
   8  -9  -1   12.74   12.87   0
  -8   9   1   14.85    9.33   0
   7   9  -1   56.47   12.11   0
   7  -9  -1   49.00   11.92   0
  -7   9   1   39.33   11.45   0
  -7   9   1   43.33    8.69   0
  -7  -9   1   41.41   12.56   0
   7  -9  -1   45.72   11.95   0
   6  -9  -1   70.10   11.95   0
   6   9  -1   59.39   11.05   0
   6  -9  -1   76.38   11.28   0
  -6   9   1   65.77    8.45   0
  -6   9   1   51.21    8.49   0
  -6  -9   1   59.37   12.30   0
  -5  -9   1  279.48   13.00   0
  -5   9   1  273.84   11.29   0
   5  -9  -1  351.75   13.14   0
   5  -9  -1  278.28    9.22   0
  -5   9   1  315.65   13.20   0
   5   9  -1  300.77   12.75   0
   4  -9  -1  125.65   10.82   0
   4   9  -1  166.74   11.73   0
   4  -9  -1  151.50   12.05   0
  -4  -9   1  144.78   11.61   0
  -4   9   1  142.33    9.13   0
  -4   9   1  123.45   10.61   0
   3  -9  -1    7.57    7.05   0
  -3  -9   1    7.27   10.69   0
   3  -9  -1    8.96   10.80   0
   3   9  -1    5.68   10.30   0
  -3  -9   1    5.09   10.80   0
  -3   9   1    7.40    6.92   0
  -3   9   1    4.69   10.55   0
  -2   9   1  197.45   12.39   0
   2  -9  -1  161.07    8.68   0
   2   9  -1  162.68    9.78   0
  -2  -9   1  196.56    9.73   0
  -2   9   1  173.15   11.17   0
  -1  -9   1   50.72    8.04   0
  -1   9   1   59.27   12.47   0
   1  -9  -1   49.75    7.58   0
  -1   9   1   50.05   10.36   0
   0   9  -1  414.42   13.47   0
   0  -9  -1  380.23   14.29   0
   0   9   1  399.63   14.31   0
   0  -9   1  356.85   10.87   0
   1  -9   1  567.48   14.04   0
  -1   9  -1  552.51   17.99   0
  -1  -9  -1  528.03   15.91   0
   1   9   1  627.57   17.09   0
  -1   9  -1  587.03   14.34   0
  -2   9  -1  100.86    7.93   0
  -2   9  -1   81.47   12.17   0
   2  -9   1   83.46   10.92   0
  -2  -9  -1   84.87   11.87   0
   3   9   1   17.04    7.67   0
   3  -9   1    6.16    7.07   0
  -3  -9  -1   15.66   10.07   0
  -3   9  -1   11.77    9.59   0
  -3   9  -1    9.97   10.83   0
   3  -9   1    6.28   10.62   0
  -3  -9  -1    3.07   10.71   0
   4   9   1    7.13    7.44   0
  -4   9  -1   15.05   11.29   0
  -4   9  -1    5.24    9.45   0
  -4  -9  -1   13.26    9.77   0
   4  -9   1   14.91    6.72   0
   4  -9   1   15.95   10.87   0
  -4  -9  -1   11.35   10.11   0
  -5   9  -1   20.90   11.62   0
   5  -9   1   22.05   11.32   0
   5  -9   1   28.00   10.39   0
  -5   9  -1   19.09    9.91   0
   5   9   1   21.48    7.58   0
  -5  -9  -1   27.32   13.44   0
  -6   9  -1   31.50   10.57   0
  -6   9  -1   40.21   11.13   0
   6  -9   1   30.93   10.88   0
   6   9   1   32.87    8.08   0
  -6  -9  -1   35.14   13.37   0
   6  -9   1   32.05    7.86   0
   7  -9   1   36.18   12.35   0
   7   9   1   29.08   10.96   0
  -7   9  -1   33.55    8.40   0
   7  -9   1   40.86   11.68   0
  -7   9  -1   35.80   11.80   0
  -7  -9  -1   32.43   11.64   0
   8   9   1    2.62   12.28   0
  -8   9  -1    2.89   11.55   0
  -8   9  -1   -8.82   11.67   0
  -8  -9  -1    4.43   12.37   0
   8  -9   1    5.85    8.60   0
   8  -9   1    9.46   11.48   0
   9  -9   1   25.31   14.11   0
   9   9   1   20.43    9.54   0
   9  -9   1   19.89   12.94   0
  -9   9  -1   18.94    9.78   0
  -9  -9  -1   13.69   14.20   0
  -9   9  -1   21.48   13.11   0
   9 -10  -1   25.46   13.54   0
   9  10  -1   25.52   14.09   0
   9 -10  -1   13.78    9.87   0
  -9  10   1   24.47   13.23   0
  -9 -10   1   22.32   13.61   0
  -9  10   1   17.87    9.62   0
   8 -10  -1   14.96   13.03   0
  -8  10   1    8.72    9.37   0
   8 -10  -1   17.04   13.42   0
  -8 -10   1    7.82   13.35   0
   8  10  -1   11.34   12.76   0
  -8  10   1    8.58   12.51   0
   7 -10  -1  261.72   10.26   0
  -7 -10   1  237.58   14.36   0
  -7  10   1  227.32   12.89   0
   7  10  -1  264.66   13.38   0
   7 -10  -1  313.43   13.43   0
  -7  10   1  270.66   13.52   0
   6 -10  -1   32.35    8.46   0
   6 -10  -1   35.82   10.98   0
  -6 -10   1   34.70   12.18   0
  -6  10   1   21.01   12.02   0
  -6  10   1   25.90    7.64   0
   6  10  -1   37.71    8.22   0
  -5  10   1  211.61   10.95   0
   5  10  -1  230.44    9.46   0
   5 -10  -1  230.15   11.35   0
  -5 -10   1  229.70   12.57   0
   5 -10  -1  266.16   12.85   0
  -5  10   1  236.45   12.73   0
  -4  10   1    8.43    9.98   0
  -4  10   1   12.58   10.96   0
   4 -10  -1    1.27   10.08   0
   4 -10  -1    2.33   11.23   0
   4  10  -1    4.68    7.45   0
  -4 -10   1    8.51   10.16   0
  -3 -10   1  179.79   11.61   0
   3 -10  -1  144.42    8.44   0
  -3  10   1  130.74   10.90   0
   3  10  -1  153.44   11.32   0
  -3  10   1  162.00   12.15   0
  -2  10   1   21.54   10.51   0
   2 -10  -1   19.43    6.90   0
   2  10  -1   21.57   10.60   0
  -2 -10   1   27.59   10.21   0
  -2  10   1   22.26    9.78   0
  -1  10   1  640.61   16.52   0
   1 -10  -1  542.86   14.52   0
  -1  10   1  553.69   14.29   0
  -1 -10   1  558.87   12.57   0
   0 -10  -1  261.37   12.82   0
   0  10  -1  292.63   10.29   0
   0  10   1  285.56   12.73   0
   0 -10   1  237.36    9.81   0
   1 -10   1  485.29   11.28   0
  -1  10  -1  579.11   17.58   0
  -1  10  -1  533.51   11.60   0
  -1 -10  -1  495.56   15.11   0
   1  10   1  538.60   13.85   0
   2 -10   1   75.68   10.17   0
  -2 -10  -1   72.99   11.35   0
  -2  10  -1   86.92   10.49   0
  -2  10  -1   79.42   11.76   0
  -3  10  -1  118.27   11.39   0
   3 -10   1  136.35   11.61   0
   3 -10   1  110.73   10.50   0
  -3 -10  -1  109.79   11.12   0
  -3  10  -1  117.71   10.32   0
   3  10   1  113.57    8.45   0
  -4 -10  -1   13.54   12.60   0
   4  10   1   14.12   10.09   0
  -4  10  -1    9.82    9.19   0
   4 -10   1    7.40    9.58   0
  -4 -10  -1    9.33   13.52   0
   4 -10   1   20.39    8.14   0
  -4  10  -1    8.73   11.28   0
   5 -10   1   33.95   10.80   0
  -5 -10  -1   27.96   14.21   0
  -5  10  -1   18.52   10.61   0
  -5 -10  -1   29.29   11.66   0
   5 -10   1   26.91   10.46   0
  -5  10  -1   37.95   11.09   0
   5  10   1   35.64    7.33   0
   6 -10   1    2.37    7.59   0
   6  10   1   -1.59    7.73   0
  -6  10  -1    0.90    7.72   0
  -6  10  -1   -8.07   11.11   0
  -6 -10  -1   -2.25   10.67   0
   6 -10   1   11.27   11.54   0
   7 -10   1   -0.02   11.05   0
   7  10   1    0.76   11.63   0
  -7  10  -1   15.29   11.44   0
   7 -10   1    4.44   11.94   0
  -7 -10  -1    2.09   12.08   0
  -7  10  -1   -0.54    8.08   0
   8 -10   1    8.00   11.60   0
   8  10   1    2.29   12.51   0
  -8  10  -1    2.58   12.35   0
  -8  10  -1    3.43   11.63   0
  -8 -10  -1    3.27   12.11   0
   8 -10   1  -14.54   12.86   0
   9  10   1   34.77   10.19   0
   9 -10   1   41.63   10.01   0
  -9 -10  -1   38.96   14.77   0
  -9  10  -1   40.20   13.72   0
   9 -10   1   40.78   10.41   0
  -9  10  -1   24.18   14.25   0
   9 -11  -1    0.32    9.58   0
   9  11  -1   23.35   14.14   0
  -9  11   1   18.74    9.78   0
  -9  11   1   11.61    9.45   0
  -9 -11   1   13.30   14.27   0
   9 -11  -1   10.34   14.38   0
  -8  11   1  105.78    9.81   0
   8  11  -1  109.23   13.56   0
  -8 -11   1  119.71   14.09   0
  -8  11   1   90.15   13.23   0
   8 -11  -1  100.38   13.85   0
   8 -11  -1  125.33   13.17   0
  -7  11   1  288.37   12.94   0
   7 -11  -1  335.77   13.64   0
   7  11  -1  308.79   13.78   0
  -7  11   1  289.59   13.62   0
  -7 -11   1  286.37   14.72   0
   7 -11  -1  284.04   13.50   0
  -6  11   1   44.94   12.15   0
  -6 -11   1   33.98   12.40   0
   6 -11  -1   44.34   11.72   0
   6  11  -1   35.67    8.28   0
  -6  11   1   37.60   10.55   0
   6 -11  -1   47.56    8.01   0
   5 -11  -1   86.22   11.52   0
  -5 -11   1   67.53   11.64   0
  -5  11   1   56.28   10.48   0
  -5  11   1   82.12   11.55   0
   5 -11  -1   73.75   10.82   0
   5  11  -1   85.30   11.16   0
   4 -11  -1  350.38   11.92   0
  -4  11   1  338.11   10.95   0
   4  11  -1  366.48   13.42   0
   4 -11  -1  389.69   11.41   0
  -4 -11   1  325.54   13.61   0
  -4 -11   1  371.43   13.76   0
  -4  11   1  317.68    9.36   0
   3  11  -1  176.22    9.35   0
   3 -11  -1  177.54    8.52   0
  -3  11   1  190.00   11.02   0
  -3  11   1  203.69   12.90   0
  -3 -11   1  183.24    9.31   0
  -2  11   1   33.79   10.69   0
   2 -11  -1   33.41    9.88   0
  -2 -11   1   15.96   10.34   0
  -2  11   1   28.95    9.70   0
   2  11  -1   21.30   10.42   0
  -1  11   1  697.05   12.91   0
  -1  11   1  821.20   17.45   0
   1 -11  -1  632.46   12.83   0
  -1 -11   1  624.58   12.84   0
   0 -11   1   10.65   10.15   0
   0  11   1    1.90   10.19   0
   0 -11  -1    4.01    7.20   0
   0  11  -1    1.62   10.33   0
   1  11   1   47.84   10.80   0
   1 -11   1   36.09    7.07   0
  -1 -11  -1   39.32   10.40   0
  -1  11  -1   36.13    9.89   0
  -1  11  -1   38.43   11.90   0
  -2 -11  -1    0.51   10.01   0
   2 -11   1    5.04    7.19   0
  -2  11  -1    1.01   10.63   0
  -2  11  -1   13.60    9.92   0
  -3  11  -1   42.45    9.92   0
   3 -11   1   33.68   11.06   0
   3  11   1   27.64    7.94   0
   3 -11   1   18.26    7.18   0
  -3 -11  -1   30.97    9.96   0
  -3  11  -1   27.34   10.74   0
  -4 -11  -1  145.70   14.38   0
   4  11   1  157.87   11.60   0
  -4  11  -1  149.59   11.95   0
  -4 -11  -1  127.52   12.51   0
   4 -11   1  182.55   12.22   0
  -4  11  -1  129.99   10.33   0
   4 -11   1  162.42   10.55   0
   5  11   1   -5.52    7.50   0
   5 -11   1    5.61    7.39   0
  -5 -11  -1   -2.17   11.09   0
   5 -11   1    0.75   10.50   0
  -5 -11  -1    5.58   10.52   0
  -5  11  -1   -0.97    7.51   0
  -5  11  -1   -2.28   10.36   0
   6  11   1    8.53    7.90   0
   6 -11   1   12.48   10.86   0
   6 -11   1   18.33   10.91   0
  -6 -11  -1   11.87   11.23   0
  -6  11  -1   22.93   10.55   0
  -6  11  -1   14.34   11.02   0
  -6 -11  -1    8.94   10.50   0
  -7 -11  -1   34.39   11.87   0
   7 -11   1   46.27    8.58   0
  -7  11  -1   37.54    8.67   0
   7 -11   1   55.81   12.23   0
  -7  11  -1   45.62   11.77   0
  -7 -11  -1   43.13   15.26   0
   7  11   1   52.80   12.09   0
   8 -11   1   26.59   13.08   0
  -8 -11  -1   25.31   15.18   0
   8 -11   1   23.40   13.70   0
  -8  11  -1   17.41   13.21   0
   8  11   1   22.00   13.26   0
  -8  11  -1   18.27   13.21   0
  -9  11  -1   11.63    9.92   0
  -9  11  -1   -1.35   13.58   0
   9 -11   1    0.77   14.23   0
  -9 -11  -1    9.21   16.93   0
   9  11   1    8.44   10.21   0
   9 -11   1   12.36   14.02   0
  -9  12   1   10.49   14.31   0
  -9  12   1    4.38   14.06   0
   9  12  -1   -8.87   10.40   0
   9 -12  -1    9.35   14.72   0
  -9 -12   1    5.36   14.79   0
   9 -12  -1    5.84   14.52   0
  -8  12   1    2.39   12.68   0
   8  12  -1    0.89    9.50   0
   8 -12  -1   -3.28    9.15   0
  -8  12   1   18.68   12.67   0
   8 -12  -1    2.67    9.41   0
  -8 -12   1    8.72   13.84   0
  -7 -12   1   -0.91   12.92   0
   7  12  -1   15.88   12.27   0
   7 -12  -1    2.35   12.08   0
  -7  12   1    0.91   11.96   0
   7 -12  -1   -4.45   12.33   0
  -7  12   1   -6.34   11.82   0
   6 -12  -1  362.44   14.17   0
  -6 -12   1  300.17   14.32   0
   6 -12  -1  311.59    9.86   0
  -6  12   1  297.59   14.07   0
   6  12  -1  284.62   10.56   0
  -6  12   1  276.31   12.07   0
   5 -12  -1   93.88   11.88   0
   5  12  -1   92.60   10.99   0
  -5 -12   1   85.22   12.10   0
  -5 -12   1   83.11   12.51   0
  -5  12   1   88.46   11.48   0
   5 -12  -1   81.17   11.05   0
  -5  12   1   78.45    7.81   0
  -4 -12   1  334.39   13.41   0
  -4  12   1  349.06   11.69   0
  -4 -12   1  392.71   13.25   0
   4 -12  -1  361.40   11.95   0
  -4  12   1  384.73   13.97   0
   4  12  -1  364.91   13.37   0
  -3  12   1    6.48    6.75   0
  -3 -12   1   -0.94   10.28   0
   3  12  -1    5.39   11.01   0
  -3  12   1   13.95   10.90   0
   3 -12  -1    5.24    9.53   0
   2  12  -1  237.30    9.95   0
   2 -12  -1  227.57    9.17   0
  -2  12   1  231.83    9.12   0
  -2 -12   1  261.10   12.41   0
  -2  12   1  277.57   13.25   0
  -1 -12   1   92.68   11.25   0
  -1  12   1   93.76   12.03   0
  -1  12   1   87.55   10.71   0
   1 -12  -1   72.06    8.11   0
   0 -12  -1 1222.56   18.01   0
   0 -12   1 1198.91   17.34   0
   0  12   1 1329.92   18.73   0
   0  12  -1 1290.22   16.35   0
  -1 -12  -1  263.21   12.19   0
   1  12   1  296.79   12.76   0
  -1  12  -1  315.16   11.69   0
   1 -12   1  239.51    8.98   0
  -1  12  -1  269.79   13.69   0
  -2  12  -1  479.86   14.79   0
  -2 -12  -1  436.10   13.83   0
  -2  12  -1  453.03   10.58   0
   2 -12   1  472.97   12.70   0
  -3  12  -1   20.63   10.47   0
  -3 -12  -1   13.41    9.71   0
   3  12   1   14.32   11.46   0
   3 -12   1   16.51    7.06   0
  -3  12  -1   13.03    9.78   0
  -4 -12  -1   54.47   13.07   0
  -4 -12  -1   43.80   11.59   0
   4 -12   1   55.32   10.01   0
  -4  12  -1   54.00   11.39   0
   4 -12   1   59.67   11.31   0
   4  12   1   56.51    8.06   0
  -4  12  -1   44.69   10.04   0
   5 -12   1   46.19   11.32   0
  -5  12  -1   36.68    7.43   0
   5 -12   1   53.70   10.64   0
   5  12   1   42.86    7.83   0
  -5 -12  -1   40.97   10.97   0
  -5  12  -1   47.15   11.32   0
  -5 -12  -1   39.77   10.38   0
   6 -12   1   61.29   10.92   0
  -6  12  -1   49.27   10.97   0
   6  12   1   38.16    8.71   0
  -6  12  -1   46.58    8.22   0
  -6 -12  -1   47.60   14.53   0
   6 -12   1   43.48    8.16   0
  -6 -12  -1   46.00   13.76   0
  -7  12  -1   65.25    8.84   0
  -7 -12  -1   76.16   12.16   0
   7 -12   1   85.24   12.76   0
  -7  12  -1   62.43    9.22   0
  -7 -12  -1   67.20   12.65   0
   7 -12   1   93.13   12.68   0
   7  12   1   58.23   12.61   0
  -8 -12  -1   15.18   12.71   0
  -8  12  -1   13.18   13.37   0
   8  12   1    2.50   13.04   0
   8 -12   1   18.92   13.74   0
  -8 -12  -1   12.30   15.87   0
   8 -12   1   36.06   13.48   0
  -8  12  -1    8.25   13.52   0
   9 -12   1  -14.11   14.51   0
  -9  12  -1    8.13    9.86   0
  -9 -12  -1   -3.08   13.91   0
  -9  12  -1   -1.00   13.96   0
   9  12   1   -6.71   14.87   0
   9 -12   1    9.89   14.01   0
  -9 -12  -1   -1.99   20.54   0
  -9  13   1    9.21   15.23   0
   9  13  -1    8.38   14.70   0
   9 -13  -1   -2.30   15.19   0
  -9  13   1   14.87   14.47   0
  -9 -13   1    4.99   15.29   0
   9 -13  -1   16.53   10.79   0
   8 -13  -1  240.64   14.39   0
  -8 -13   1  247.81   15.85   0
  -8  13   1  196.96   13.69   0
   8 -13  -1  264.42   14.40   0
  -8  13   1  231.64   14.25   0
   8 -13  -1  189.10   11.93   0
   8  13  -1  227.69   14.48   0
  -7 -13   1   -1.69   13.91   0
   7  13  -1    5.94    8.53   0
   7 -13  -1   13.69    8.80   0
  -7  13   1   -4.87   11.85   0
  -7  13   1   13.98    8.24   0
  -7 -13   1    5.10   13.30   0
   7 -13  -1   -3.62    8.40   0
   6 -13  -1  129.62   12.55   0
   6  13  -1   96.57    8.94   0
  -6 -13   1  105.87   12.34   0
  -6  13   1  121.62   12.40   0
  -6  13   1  124.58   10.98   0
   6 -13  -1  124.70   11.34   0
  -6 -13   1  105.15   12.79   0
  -5 -13   1   18.94   11.39   0
   5  13  -1    8.84   11.07   0
   5 -13  -1   16.19   10.21   0
  -5  13   1   35.79    9.90   0
  -5  13   1   17.18   11.15   0
  -5 -13   1   18.18   12.12   0
   5 -13  -1   20.69   11.38   0
   4  13  -1  136.68   11.34   0
  -4 -13   1  115.00   11.99   0
  -4  13   1  139.79    8.99   0
   4 -13  -1  121.20    8.28   0
  -4  13   1  135.02   10.84   0
  -4 -13   1  124.34    8.63   0
  -3  13   1   12.69    9.28   0
  -3  13   1    7.84    8.05   0
   3 -13  -1   12.84    6.82   0
  -3 -13   1    9.80    7.06   0
   3  13  -1   15.78   10.68   0
   2  13  -1   97.12   11.10   0
  -2  13   1   78.99    8.93   0
  -2  13   1   88.99   10.36   0
  -2 -13   1   91.46   10.94   0
   2 -13  -1   93.69   10.71   0
  -1 -13   1  134.02   11.75   0
  -1  13   1  156.96   11.66   0
  -1  13   1  178.40   12.88   0
   1 -13  -1  140.51   11.44   0
   0  13   1  107.65    8.52   0
   0  13  -1  114.92    8.55   0
   0 -13   1   96.46    8.06   0
   0 -13  -1   88.88   11.62   0
   1  13   1   18.98   10.89   0
   1 -13   1   17.27    7.16   0
  -1  13  -1   21.07   10.42   0
  -1  13  -1   23.43    7.19   0
  -1 -13  -1   19.79    7.43   0
  -2  13  -1    1.07    9.47   0
  -2 -13  -1    4.05    9.91   0
   2 -13   1    5.62    9.52   0
  -2  13  -1    1.88   10.48   0
  -3  13  -1   30.17   11.13   0
   3  13   1   35.65    8.12   0
   3 -13   1   31.61    7.10   0
  -3  13  -1   26.70    7.14   0
  -3 -13  -1   28.47   10.15   0
   4  13   1   99.98   11.27   0
  -4  13  -1   91.94    7.85   0
  -4  13  -1   90.30    8.82   0
   4 -13   1   96.43    8.03   0
  -4 -13  -1   87.81   11.96   0
  -4 -13  -1   83.48   11.22   0
   5 -13   1  115.46    8.31   0
   5  13   1   79.63   12.01   0
  -5 -13  -1  101.46   14.32   0
  -5 -13  -1   87.14   11.26   0
  -5  13  -1  108.78   12.15   0
   5 -13   1  106.82   12.30   0
  -5  13  -1   93.61    8.13   0
   6 -13   1   -4.16   11.26   0
   6  13   1   12.46   11.61   0
  -6  13  -1   11.97    7.62   0
  -6  13  -1    6.23   11.66   0
   6 -13   1   12.30    8.33   0
  -6 -13  -1    5.54   15.04   0
  -6 -13  -1    3.23   14.04   0
   7 -13   1   14.71   12.76   0
   7  13   1   13.40    8.76   0
  -7  13  -1    4.71   11.94   0
  -7  13  -1    5.31   12.76   0
  -7 -13  -1    6.21   15.40   0
   7 -13   1   -1.63   12.51   0
  -7 -13  -1   -1.03   14.36   0
   8 -13   1    8.68   13.54   0
  -8  13  -1   -6.24   13.17   0
   8 -13   1   -1.27   13.88   0
   8 -13   1    5.53   14.89   0
  -8 -13  -1    5.79   16.09   0
  -8 -13  -1    3.95   15.23   0
   8  13   1    1.72    9.34   0
  -8  13  -1    1.62    9.42   0
   9 -13   1   31.17   14.33   0
  -9  13  -1    4.10   14.34   0
  -9 -13  -1   20.27   17.92   0
  -9  13  -1   23.34   14.31   0
  -9 -13  -1   14.17   18.37   0
   9  13   1    7.39   14.90   0
   9 -13   1    4.92   10.67   0
  -8 -14   1   61.40   13.89   0
   8 -14  -1   68.67   14.29   0
  -8 -14   1   60.30   14.62   0
  -8  14   1   57.42   10.37   0
   8  14  -1   62.07   13.60   0
   8 -14  -1   67.95   14.48   0
  -8  14   1   52.16   10.04   0
  -7 -14   1   18.40   12.50   0
  -7  14   1    6.83   12.34   0
   7  14  -1    8.98   12.16   0
  -7  14   1    3.28   11.79   0
  -7 -14   1   22.46   13.21   0
   7 -14  -1    9.33    8.72   0
   7 -14  -1    5.03   12.65   0
  -6 -14   1   15.33   11.79   0
  -6  14   1    8.00   11.03   0
  -6 -14   1   16.61   12.38   0
   6 -14  -1   14.12   11.28   0
   6 -14  -1   20.45    8.53   0
  -6  14   1   20.47    8.49   0
   6  14  -1    4.59   11.07   0
  -5  14   1   64.86   10.84   0
   5  14  -1   64.50    8.17   0
  -5 -14   1   53.54   12.60   0
   5 -14  -1   58.22    8.04   0
  -5 -14   1   64.02   11.94   0
  -5  14   1   75.79   11.60   0
  -4  14   1    5.22    7.53   0
   4 -14  -1   -6.37   10.73   0
  -4 -14   1   -6.33   11.72   0
   4  14  -1    4.17   10.31   0
  -4  14   1    3.04   10.38   0
  -4 -14   1   -2.30   10.97   0
  -3 -14   1   10.27   10.28   0
  -3  14   1    7.29   11.14   0
  -3  14   1   15.18    9.45   0
   3  14  -1   13.45   10.57   0
   3 -14  -1    5.23    9.63   0
  -2  14   1   58.61    7.77   0
   2  14  -1   46.27    7.97   0
   2 -14  -1   59.66   10.58   0
  -2  14   1   56.25    8.31   0
  -2 -14   1   59.18   11.28   0
   1 -14  -1   11.09   11.00   0
  -1 -14   1    4.11    7.21   0
  -1  14   1    3.17   10.96   0
  -1  14   1    7.28   11.85   0
   0  14  -1   -9.03   10.38   0
   0 -14  -1    5.80    7.27   0
   0  14   1    5.75   10.35   0
   0 -14   1    8.30   10.31   0
   1  14   1   -2.32   10.58   0
   1 -14   1    6.64    6.95   0
  -1 -14  -1   10.42   10.33   0
  -1  14  -1   13.99   10.24   0
  -1  14  -1   -1.15    6.79   0
  -2 -14  -1   25.90   10.54   0
  -2  14  -1   33.65   10.51   0
  -2  14  -1   19.63    9.43   0
   2 -14   1   44.24    9.51   0
  -3  14  -1    5.88    7.15   0
  -3  14  -1    1.59   11.29   0
  -3 -14  -1   10.25   10.23   0
   3  14   1   10.45   11.06   0
   3 -14   1   20.60    9.85   0
  -4  14  -1   63.51    9.09   0
  -4  14  -1   56.27   10.36   0
  -4 -14  -1   54.45   10.62   0
  -4 -14  -1   67.58   11.37   0
   4 -14   1   65.33    7.69   0
   4  14   1   81.80   10.98   0
   5  14   1    9.40   11.69   0
  -5  14  -1   -6.16   10.51   0
  -5 -14  -1    4.34   10.26   0
  -5 -14  -1    0.56   13.57   0
  -5  14  -1    0.01   12.27   0
   5 -14   1    3.80    8.79   0
   5 -14   1    8.82   10.54   0
   6 -14   1   86.09   13.09   0
  -6 -14  -1   48.68   14.24   0
  -6  14  -1   35.92   11.69   0
  -6  14  -1   44.47    9.13   0
  -6 -14  -1   51.69   15.29   0
   6  14   1   51.52    8.88   0
   6 -14   1   53.27    8.77   0
  -7  14  -1   11.53    9.03   0
   7  14   1   16.59   12.77   0
  -7 -14  -1   22.36   15.77   0
  -7  14  -1   25.76   12.82   0
   7 -14   1   17.86    9.11   0
   7 -14   1   11.58    9.37   0
  -7 -14  -1   13.25   12.01   0
   8  14   1  100.09   14.35   0
  -8  14  -1  100.27   14.17   0
  -8  14  -1  114.74   14.14   0
   8 -14   1   99.88   10.81   0
  -8 -14  -1  108.69   18.02   0
  -8 -14  -1  119.20   17.57   0
   8 -14   1  133.61   14.49   0
  -8  15   1   47.50   14.43   0
   8 -15  -1   29.68   14.45   0
  -8 -15   1   49.84   14.09   0
   8  15  -1   41.40   13.68   0
  -8  15   1   -1.35   10.11   0
   8 -15  -1   68.34   14.79   0
  -8 -15   1   46.18   14.68   0
  -7  15   1   19.38   13.17   0
  -7 -15   1    4.91   13.43   0
  -7  15   1   15.86   11.79   0
   7 -15  -1   19.85   12.26   0
   7 -15  -1   14.93   13.54   0
  -7 -15   1   16.63   12.77   0
   7  15  -1    9.07   12.30   0
  -6 -15   1   16.04   12.85   0
   6 -15  -1   11.43    8.27   0
  -6  15   1   36.97   11.33   0
   6  15  -1   20.68   11.45   0
  -6 -15   1   17.58   12.42   0
  -6  15   1   26.26   12.54   0
  -5  15   1    1.23    7.89   0
   5 -15  -1    5.20   10.70   0
  -5  15   1   -9.21   10.40   0
  -5 -15   1    1.90   11.24   0
  -5 -15   1    5.16   11.80   0
   5  15  -1   -7.65   10.79   0
   4 -15  -1  403.84   10.39   0
  -4 -15   1  367.42   15.02   0
   4  15  -1  399.85   13.18   0
  -4  15   1  403.43   13.55   0
  -4  15   1  357.58   10.01   0
  -4 -15   1  417.10   14.32   0
   3 -15  -1    7.38   10.93   0
  -3  15   1   -1.84   10.84   0
  -3 -15   1    8.42   10.29   0
  -3  15   1   -0.93    7.57   0
   3  15  -1    8.13   10.33   0
  -2  15   1   75.18    8.01   0
  -2  15   1  104.33   11.71   0
  -2 -15   1   75.01   10.90   0
   2  15  -1   86.75   11.07   0
   2 -15  -1   78.18    7.97   0
  -1 -15   1   20.18    7.87   0
   1 -15  -1   23.69    7.54   0
  -1  15   1   29.37   10.70   0
  -1  15   1   26.05    8.65   0
   0 -15   1    0.97    7.48   0
   0 -15  -1    0.96    7.71   0
   0  15   1   14.31   10.91   0
   0  15  -1   12.99   10.52   0
  -1  15  -1   -3.66   10.02   0
  -1 -15  -1   14.26   10.49   0
   1 -15   1    5.72    7.26   0
   1  15   1    1.93   11.06   0
  -1  15  -1   -1.67   10.75   0
  -2 -15  -1   53.94   10.71   0
   2 -15   1   46.36    7.25   0
  -2  15  -1   60.63   10.01   0
  -2  15  -1   52.91   10.95   0
  -3  15  -1   -3.77   11.72   0
  -3 -15  -1   -1.48   10.42   0
  -3  15  -1   11.77   10.24   0
   3 -15   1   13.09   10.39   0
   3  15   1   -5.10   10.89   0
   4 -15   1   13.37    7.36   0
  -4 -15  -1   15.79   13.56   0
  -4 -15  -1   10.73   10.23   0
  -4  15  -1    8.68   10.13   0
  -4  15  -1   29.41   12.81   0
   4  15   1   14.07   11.21   0
  -5  15  -1   -1.66   10.63   0
   5  15   1  -14.61   11.71   0
  -5 -15  -1   -0.19   10.47   0
   5 -15   1    0.60   10.83   0
  -5 -15  -1   -2.13   11.01   0
  -5  15  -1    0.58   12.43   0
  -6 -15  -1   -2.86   14.58   0
   6  15   1   -1.33   12.20   0
   6 -15   1    6.91   11.41   0
  -6 -15  -1    2.92   13.39   0
  -6  15  -1    7.50   12.57   0
   6 -15   1   -6.49   13.07   0
  -6  15  -1   -4.50    7.96   0
  -7  15  -1    7.62   12.99   0
  -7 -15  -1    2.28   16.27   0
  -7 -15  -1    1.69   15.03   0
  -7  15  -1   12.20   13.18   0
   7  15   1    1.14    9.37   0
   7 -15   1    7.28   13.39   0
   7 -15   1    8.01   13.57   0
  -8  15  -1   12.45   14.08   0
   8 -15   1   14.25   14.56   0
  -8  15  -1    9.16    9.96   0
  -8 -15  -1    6.31   16.84   0
  -8 -15  -1   13.11   17.69   0
   8  15   1   -1.09    9.99   0
   8 -15   1    8.88   14.61   0
   8  16  -1    9.17   14.59   0
   8 -16  -1    2.65   14.51   0
  -8 -16   1    1.17   15.23   0
  -8  16   1   -5.10   14.02   0
  -8  16   1   10.40    9.98   0
   8 -16  -1    1.92   14.35   0
  -8 -16   1    6.07   17.13   0
  -7  16   1    7.54   13.97   0
  -7  16   1    9.82   12.10   0
  -7 -16   1    2.10   13.59   0
   7  16  -1    9.30   13.22   0
   7 -16  -1    6.63    8.79   0
  -7 -16   1    0.11   15.37   0
  -6 -16   1   29.93   12.89   0
   6  16  -1   44.60   11.99   0
  -6  16   1   45.63   11.29   0
  -6  16   1   48.98   13.20   0
   6 -16  -1   35.83   11.60   0
  -6 -16   1   38.83   13.80   0
   5  16  -1    5.77    8.11   0
  -5  16   1   -0.80   12.42   0
   5 -16  -1    4.23   11.19   0
  -5  16   1    7.04   10.84   0
  -5 -16   1   -7.30   12.20   0
  -5 -16   1    4.88   11.43   0
  -4  16   1   54.76   10.89   0
  -4  16   1   92.12   11.24   0
   4 -16  -1   81.61    8.08   0
  -4 -16   1   66.11   12.36   0
  -4 -16   1   72.58   13.25   0
   4  16  -1   73.87    8.33   0
   3  16  -1   12.56   11.56   0
  -3  16   1   15.95    7.78   0
  -3 -16   1   19.87   10.78   0
   3 -16  -1   26.85   11.27   0
  -3  16   1   21.62    7.91   0
   2 -16  -1    9.93    7.42   0
  -2  16   1    0.93    7.32   0
  -2  16   1    6.17   10.98   0
   2  16  -1   -0.21    7.94   0
  -2 -16   1    4.01    9.85   0
   1 -16  -1    9.90   10.52   0
  -1  16   1   15.67   11.06   0
  -1 -16   1    5.28    7.48   0
  -1  16   1   16.57   10.55   0
   0  16   1  389.24   10.92   0
   0 -16   1  356.45   12.52   0
   0 -16  -1  366.27   13.14   0
   0  16  -1  396.83   13.03   0
  -1 -16  -1    9.90    7.47   0
  -1  16  -1   13.33   11.17   0
   1  16   1   18.14   10.48   0
   1 -16   1    9.10    7.36   0
  -1  16  -1   15.60   10.34   0
  -2 -16  -1   33.11   11.27   0
  -2  16  -1   32.04   11.72   0
   2 -16   1   26.12   11.06   0
  -2  16  -1   37.84   10.99   0
   3 -16   1   -6.15    7.50   0
  -3  16  -1   -1.47   12.03   0
  -3  16  -1    4.38    7.48   0
  -3 -16  -1    1.72   11.33   0
   3  16   1   -0.42   10.56   0
  -4  16  -1   -0.23    7.39   0
  -4 -16  -1    2.37   11.22   0
  -4 -16  -1    1.14   10.16   0
  -4  16  -1   -3.06   12.40   0
   4 -16   1   -4.12   10.50   0
   4  16   1   -2.77   11.38   0
  -5 -16  -1    7.75   10.78   0
  -5 -16  -1    9.25   14.43   0
  -5  16  -1   13.31    7.84   0
   5 -16   1   -2.07   11.29   0
  -5  16  -1    7.60   12.56   0
   5  16   1    1.57    7.96   0
  -6 -16  -1   21.82   15.29   0
   6 -16   1   15.41   12.02   0
  -6  16  -1   11.82    8.38   0
  -6  16  -1   29.70   12.91   0
  -6 -16  -1   19.07   11.78   0
   6  16   1   18.03    8.81   0
  -7  16  -1   24.01   13.36   0
   7  16   1   16.91   13.33   0
  -7 -16  -1   18.92   15.42   0
   7 -16   1   13.36   13.75   0
   7 -16   1   10.38   13.89   0
  -7 -16  -1   22.24   16.73   0
  -7  16  -1   18.21   13.36   0
  -8  16  -1    7.37   14.49   0
   8  16   1    8.17   14.24   0
   8 -16   1    2.39   10.60   0
  -8 -16  -1    1.59   18.71   0
  -8 -16  -1   -0.88   17.57   0
  -8  16  -1    6.46   14.54   0
   8 -16   1   -0.67   14.98   0
  -8  17   1   28.23   14.50   0
  -8 -17   1   19.86   14.19   0
   8  17  -1   18.83   15.09   0
  -8  17   1   16.69   14.41   0
  -8 -17   1   23.02   18.61   0
   8 -17  -1    8.48   10.87   0
  -7  17   1   26.45    9.92   0
  -7  17   1   18.24    9.58   0
  -7 -17   1   35.51   13.10   0
  -7 -17   1   30.62   14.15   0
   7  17  -1   22.25    9.93   0
   7 -17  -1   41.72   13.47   0
   6 -17  -1    3.49   12.19   0
   6  17  -1    7.38    9.04   0
  -6 -17   1    4.05   12.97   0
  -6 -17   1   -9.96   12.17   0
  -6  17   1   11.57   13.18   0
  -6  17   1   -2.02   12.20   0
   5  17  -1   30.89   12.86   0
  -5 -17   1   28.67   11.86   0
  -5  17   1   41.82   11.35   0
  -5 -17   1   29.46   12.48   0
  -5  17   1   35.05   13.09   0
   5 -17  -1   33.02   11.35   0
   4 -17  -1    2.00    7.11   0
  -4  17   1   16.54    9.89   0
   4  17  -1    2.28   11.27   0
  -4 -17   1    7.36   11.11   0
  -4 -17   1    8.12   11.87   0
  -4  17   1   -3.74   11.57   0
   3  17  -1   38.99   11.85   0
  -3 -17   1   29.45   11.35   0
  -3  17   1   39.98    7.73   0
  -3  17   1   50.21   11.86   0
   3 -17  -1   40.95   10.93   0
  -2  17   1   21.34   11.26   0
  -2 -17   1   24.85    7.25   0
  -2  17   1   18.41    7.80   0
   2 -17  -1   22.98   10.85   0
   2  17  -1   29.27   11.61   0
  -1 -17   1   29.41    7.68   0
  -1  17   1   42.01   10.62   0
  -1  17   1   30.10   11.57   0
   1 -17  -1   25.11    7.54   0
   0  17   1   23.79   10.69   0
   0  17  -1   38.98   10.82   0
   0 -17  -1   24.45   10.59   0
   0 -17   1   28.87    7.67   0
   1 -17   1   15.02   10.73   0
  -1  17  -1   10.29    7.58   0
  -1  17  -1    9.91   11.75   0
   1  17   1   12.67   10.81   0
  -1 -17  -1   16.53   10.52   0
  -2  17  -1   28.41   12.24   0
   2 -17   1   16.13   10.94   0
  -2  17  -1   24.00   10.95   0
  -2 -17  -1   20.36   11.64   0
   3 -17   1   44.41   10.57   0
  -3 -17  -1   28.00   11.23   0
  -3  17  -1   33.23   10.70   0
   3  17   1   33.46    7.77   0
  -3  17  -1   31.23   11.91   0
  -4 -17  -1   -1.99   10.78   0
  -4  17  -1    5.55    7.66   0
  -4  17  -1   -2.83   12.10   0
  -4 -17  -1    7.23   14.10   0
   4  17   1    1.34   11.33   0
   4 -17   1   -0.88   10.87   0
   5  17   1    6.92    8.19   0
  -5  17  -1    7.45   12.34   0
  -5  17  -1    9.33   11.16   0
  -5 -17  -1    7.54   12.48   0
  -5 -17  -1   14.63   11.48   0
   5 -17   1    2.09   11.32   0
  -6 -17  -1   -2.62   15.60   0
  -6  17  -1    5.96   11.59   0
   6  17   1    0.74    8.41   0
  -6  17  -1    2.12   13.08   0
   6 -17   1    7.60   11.89   0
  -6 -17  -1    1.41   11.63   0
  -7  17  -1   57.16   10.56   0
   7  17   1   54.88   13.63   0
  -7  17  -1   32.35    9.63   0
  -7 -17  -1   51.76   16.21   0
   7 -17   1   64.58   10.01   0
  -7 -17  -1   65.86   17.68   0
   7  18  -1   20.26   14.14   0
  -7  18   1   35.27    9.58   0
  -7 -18   1   38.25   14.95   0
   7 -18  -1   40.18   13.86   0
  -7  18   1   25.51   14.53   0
  -7 -18   1   31.50   14.00   0
  -6 -18   1    3.93   13.39   0
  -6  18   1    0.52   12.20   0
  -6  18   1    0.83   13.16   0
  -6 -18   1    5.62   12.42   0
   6 -18  -1   11.27   12.35   0
   6  18  -1   -2.03    8.96   0
  -5  18   1   34.56   13.01   0
  -5  18   1   37.78   11.54   0
   5  18  -1   26.84   13.02   0
  -5 -18   1   23.54   12.39   0
  -5 -18   1   23.35   13.07   0
   5 -18  -1   19.16   11.88   0
  -4  18   1   12.29   11.41   0
  -4 -18   1   -1.23   11.40   0
  -4  18   1    1.76   12.28   0
   4 -18  -1   12.91    8.17   0
   4  18  -1   11.38   11.83   0
  -3  18   1  121.65   12.21   0
   3 -18  -1  132.53    9.12   0
  -3 -18   1  116.69    9.14   0
  -3  18   1  167.88   12.97   0
   3  18  -1  107.01   13.15   0
   2 -18  -1   67.37    8.56   0
   2  18  -1   71.72   12.69   0
  -2 -18   1   62.68   10.56   0
  -2  18   1   81.82   12.65   0
  -2  18   1   64.80    8.52   0
   1 -18  -1   68.88    8.51   0
  -1  18   1   90.72   12.95   0
  -1  18   1   90.22   12.07   0
  -1 -18   1   79.51   11.09   0
   0 -18  -1   10.90   10.67   0
   0 -18   1    7.83   11.06   0
   0  18  -1    9.59   11.34   0
   0  18   1    1.88    7.63   0
  -1  18  -1   45.78   11.42   0
   1  18   1   53.79   11.15   0
   1 -18   1   49.66   11.62   0
  -1  18  -1   42.70   12.58   0
  -1 -18  -1   46.55   10.72   0
   2 -18   1   -0.64   10.66   0
  -2  18  -1    4.88   10.87   0
  -2  18  -1    2.76   11.73   0
  -2 -18  -1   -0.37    8.55   0
  -3  18  -1   61.20   10.58   0
   3  18   1   64.61   11.27   0
  -3  18  -1   55.55   12.44   0
  -3 -18  -1   51.07   11.83   0
   3 -18   1   61.87    7.77   0
   4 -18   1   10.01    7.97   0
  -4 -18  -1   13.70   13.10   0
   4  18   1   23.85   11.49   0
  -4 -18  -1   16.48   12.23   0
  -4  18  -1   12.74   10.99   0
  -4  18  -1   12.42   12.53   0
   5 -18   1  -10.05   11.27   0
  -5  18  -1   -3.67   12.45   0
  -5  18  -1  -14.03   11.12   0
   5  18   1    0.54    8.28   0
  -5 -18  -1    0.32   12.55   0
  -5 -18  -1   -8.78   14.72   0
  -6 -18  -1    0.63   16.97   0
  -6 -18  -1    1.67   12.64   0
   6 -18   1   -2.09   12.22   0
  -6  18  -1    8.93    9.78   0
   6  18   1    5.48    9.19   0
  -6  18  -1   -2.35    8.47   0
  -7 -18  -1    8.04   16.24   0
   7  18   1    7.78   14.41   0
  -7  18  -1    9.85   14.20   0
   7 -18   1    9.86    9.91   0
  -7  18  -1    5.64   13.54   0
  -7 -18  -1   10.77   17.51   0
   7 -19  -1  102.68   14.59   0
   7  19  -1   85.83   14.54   0
  -7  19   1   85.39   14.13   0
  -7 -19   1   99.40   14.88   0
  -7 -19   1   93.31   15.72   0
  -7  19   1  109.13   16.28   0
  -6 -19   1   -0.93   13.79   0
   6 -19  -1    1.85   13.01   0
   6  19  -1    3.27    9.15   0
  -6  19   1   -1.66   13.59   0
  -6 -19   1    7.90   12.63   0
  -6  19   1    3.98   12.77   0
   5 -19  -1    3.55   11.82   0
  -5  19   1    8.41   11.75   0
   5  19  -1   -0.22   12.72   0
  -5  19   1    6.90   13.71   0
  -5 -19   1    7.62   13.04   0
  -5 -19   1   -0.61   12.33   0
  -4  19   1    1.66   11.93   0
   4  19  -1    1.67   12.36   0
   4 -19  -1   -3.07   11.97   0
  -4 -19   1   -3.56   11.19   0
  -4  19   1    1.50   12.90   0
   3  19  -1    8.09    8.61   0
   3 -19  -1   12.77   11.66   0
  -3 -19   1    9.57   11.53   0
  -3  19   1    7.79    8.16   0
  -3  19   1    8.92   12.51   0
   2  19  -1   23.34   11.87   0
  -2  19   1   11.12   12.34   0
  -2  19   1   12.60    8.49   0
   2 -19  -1   15.89   11.78   0
  -2 -19   1   19.28   10.64   0
  -1 -19   1   19.99   11.10   0
   1 -19  -1   29.99   11.64   0
  -1  19   1   20.49    8.91   0
  -1  19   1   21.10    8.15   0
   0 -19   1   33.39    8.43   0
   0 -19  -1   34.13   10.82   0
   0  19   1   41.15   11.09   0
   0  19  -1   27.87   12.10   0
   0  19  -1   39.47   12.70   0
   1 -19   1   -2.00   11.30   0
  -1  19  -1    6.17   11.60   0
  -1  19  -1    5.77   12.06   0
   1  19   1   -1.86   11.27   0
  -1 -19  -1    8.71   11.11   0
  -2  19  -1   74.66   12.03   0
  -2 -19  -1   82.48   12.06   0
  -2  19  -1   87.28   12.85   0
   2 -19   1   93.61    8.88   0
  -3  19  -1   76.64    8.90   0
   3 -19   1   93.58   12.20   0
  -3  19  -1   88.44   13.14   0
   3  19   1   70.01   13.08   0
  -3 -19  -1   80.10   12.50   0
   4 -19   1   71.36   11.90   0
  -4  19  -1   45.19    8.64   0
   4  19   1   57.61   12.44   0
  -4 -19  -1   54.04   12.63   0
  -4  19  -1   60.55   13.37   0
   5 -19   1   10.65    8.55   0
   5  19   1    5.84    9.19   0
  -5  19  -1    5.66    8.35   0
  -5  19  -1   -1.10   13.35   0
  -5 -19  -1    0.26   15.45   0
  -5 -19  -1    3.82   13.62   0
  -6  19  -1   30.03   10.52   0
   6 -19   1   44.73   13.14   0
  -6 -19  -1   26.33   14.90   0
   6  19   1   28.02   10.05   0
  -6 -19  -1   29.89   16.89   0
  -6  19  -1   17.78   12.92   0
   7 -19   1   35.13   10.20   0
  -7  19  -1   23.51    9.96   0
  -7  19  -1   55.25   15.44   0
   7  19   1   57.97   15.51   0
  -7 -19  -1   51.84   19.76   0
  -7 -19  -1   53.37   18.13   0
   6  20  -1   14.90    9.80   0
  -6 -20   1   24.12   13.68   0
   6 -20  -1   15.66   13.37   0
  -6 -20   1   22.12   14.87   0
  -6  20   1   15.08    9.31   0
  -6  20   1   27.76   15.36   0
   5 -20  -1   20.25   12.59   0
   5  20  -1   25.89   13.20   0
  -5 -20   1   13.17   13.57   0
  -5  20   1   14.54   12.53   0
  -5 -20   1   14.49   12.62   0
  -5  20   1    5.86   13.64   0
  -4  20   1   76.43   13.70   0
   4 -20  -1   54.24   12.54   0
  -4 -20   1   45.30    8.94   0
  -4  20   1   64.84   12.36   0
   4  20  -1   54.41    9.49   0
  -3 -20   1   31.21    8.79   0
   3 -20  -1   32.51    9.12   0
   3  20  -1   51.42   11.96   0
  -3  20   1   44.18   12.96   0
  -3  20   1   41.81    8.94   0
  -2  20   1   74.65    8.97   0
  -2  20   1   77.67    9.68   0
  -2 -20   1   67.36   12.48   0
   2  20  -1   74.90   12.65   0
   2 -20  -1   73.08    8.87   0
  -1  20   1   28.97   12.75   0
  -1  20   1   24.97   11.19   0
   1 -20  -1   19.82   11.10   0
  -1 -20   1   17.02   11.30   0
   0 -20   1  204.85   12.40   0
   0 -20  -1  173.32    9.38   0
   0  20  -1  241.37   17.26   0
   0  20   1  175.15   10.03   0
   0  20  -1  191.43   12.90   0
  -1  20  -1   -1.32   15.37   0
  -1 -20  -1    2.99   11.40   0
  -1  20  -1    4.61    8.35   0
   1  20   1   -0.35   12.30   0
   1 -20   1    5.46   11.96   0
   2 -20   1   42.53    8.39   0
  -2 -20  -1   38.41   11.92   0
  -2  20  -1   49.64   13.60   0
  -2  20  -1   29.68   11.86   0
  -3  20  -1   33.31   14.03   0
  -3  20  -1   33.14   12.07   0
   3  20   1   35.72   13.19   0
  -3 -20  -1   30.26   12.52   0
   3 -20   1   24.35   12.24   0
  -4  20  -1   27.10   11.84   0
  -4 -20  -1   31.35   12.53   0
   4 -20   1   27.38    8.50   0
  -4  20  -1   38.92   13.76   0
   4  20   1   34.90    9.46   0
  -5  20  -1   30.50   12.31   0
  -5 -20  -1   12.11   13.18   0
  -5 -20  -1   18.13   17.32   0
  -5  20  -1   20.55   14.31   0
   5  20   1    4.01   13.81   0
   5 -20   1    7.90    8.98   0
  -6 -20  -1    2.01   13.41   0
  -6 -20  -1    3.17   14.55   0
   6 -20   1   -4.87   13.14   0
  -6  20  -1    3.45   10.44   0
  -6  20  -1    3.90   12.90   0
   6  20   1    4.21    9.94   0
  -6 -21   1   24.81   15.69   0
  -6  21   1   24.03   15.72   0
   6 -21  -1   16.17   13.81   0
  -6 -21   1    8.23   14.51   0
  -6  21   1    9.38    9.74   0
   6  21  -1   18.59   15.02   0
   5  21  -1    0.50   10.06   0
   5 -21  -1    8.62   13.73   0
  -5  21   1    5.60    9.46   0
  -5  21   1   15.01   14.48   0
  -5 -21   1    6.49   14.33   0
  -5 -21   1   10.38   13.46   0
   4 -21  -1    2.93    8.89   0
  -4 -21   1   -6.96   13.11   0
  -4  21   1    4.71    9.76   0
  -4  21   1   -4.72    8.73   0
   4  21  -1   -5.58   13.65   0
  -3 -21   1    4.68   12.40   0
  -3  21   1  -11.50    9.01   0
  -3  21   1    3.58   13.53   0
   3 -21  -1    3.18   12.56   0
   3  21  -1    7.01   12.53   0
   2 -21  -1  -10.08   12.59   0
  -2  21   1   -3.53   12.36   0
  -2 -21   1    5.87   12.51   0
  -2  21   1    2.22   12.54   0
   2  21  -1    9.47   12.32   0
  -1 -21   1   26.15    8.35   0
  -1  21   1   25.39   12.56   0
   1 -21  -1   34.12   11.64   0
  -1  21   1   35.04   11.73   0
   0 -21   1    8.91    8.23   0
   0  21  -1   -7.35   13.80   0
   0  21  -1    5.62    8.40   0
   0 -21  -1    5.69    8.34   0
   0  21   1    8.35   12.21   0
  -1 -21  -1   -5.85   12.04   0
   1 -21   1    0.59    8.49   0
  -1  21  -1    1.83   13.69   0
  -1  21  -1   11.82   12.29   0
  -2  21  -1   70.31   12.83   0
  -2 -21  -1   58.10    8.68   0
   2 -21   1   67.49    9.19   0
  -2  21  -1   76.00   17.15   0
   3 -21   1   -1.21    8.66   0
  -3  21  -1   -2.57   13.05   0
  -3  21  -1    5.31    8.79   0
  -3 -21  -1   -3.32   12.64   0
   3  21   1    2.90    9.05   0
   4  21   1   83.33   13.43   0
  -4 -21  -1   89.79   13.47   0
  -4  21  -1   78.81    9.52   0
  -4  21  -1  106.40   14.32   0
   4 -21   1   89.06   13.02   0
   5 -21   1   -2.30   13.32   0
   5  21   1   17.00   13.77   0
  -5  21  -1    3.26   14.65   0
  -5  21  -1   13.95    9.51   0
  -5 -21  -1   10.60   14.78   0
  -5 -21  -1   13.44   14.09   0
   6  21   1   52.96   14.73   0
  -6 -21  -1   51.79   16.53   0
  -6  21  -1   53.20   15.84   0
   6 -21   1   44.37   10.63   0
  -6 -21  -1   55.65   15.66   0
  -6  21  -1   13.00   10.55   0
   5 -22  -1   21.13    9.98   0
  -5  22   1   16.96    9.77   0
  -5 -22   1   18.55   14.31   0
   5  22  -1   16.93   14.67   0
  -5  22   1   18.68   10.49   0
  -5 -22   1   23.01   14.99   0
  -4  22   1   16.34   14.19   0
   4  22  -1   10.09   13.50   0
  -4 -22   1    9.18   13.41   0
   4 -22  -1   21.46   13.61   0
  -4  22   1    9.87    9.55   0
  -3 -22   1   -0.45   12.20   0
   3 -22  -1   11.55    9.25   0
  -3  22   1    7.75   14.82   0
   3  22  -1    4.17   13.62   0
  -3  22   1   -4.61   12.90   0
   2 -22  -1   18.36   12.54   0
   2  22  -1   19.43   13.10   0
  -2  22   1   22.48   13.60   0
  -2  22   1   28.22   12.64   0
  -2 -22   1   23.69   12.53   0
  -1  22   1   -6.76   13.23   0
   1 -22  -1    5.91   11.37   0
   1  22  -1    2.70   12.77   0
  -1  22   1   -1.68    8.10   0
  -1 -22   1    3.46    8.43   0
   0  22  -1   55.67    9.23   0
   0 -22  -1   71.44    9.36   0
   0  22   1   72.71    9.70   0
   0  22  -1   72.46   14.13   0
   0  22   1   85.04   13.97   0
   0 -22   1   64.43   11.84   0
  -1  22  -1   25.48   13.52   0
  -1 -22  -1   36.03   12.48   0
   1 -22   1   20.14    9.12   0
  -1  22  -1   28.59   13.45   0
  -2  22  -1    1.50    9.15   0
   2 -22   1    8.39    9.08   0
  -2 -22  -1   11.14   12.68   0
  -2  22  -1   10.75   13.88   0
   3  22   1   12.67   13.06   0
  -3  22  -1    9.37   13.67   0
   3 -22   1    2.38    8.93   0
  -3  22  -1    1.13   12.84   0
  -3 -22  -1    9.60   12.79   0
   4  22   1    2.45   13.29   0
   4 -22   1   -0.66    9.64   0
  -4 -22  -1   13.87   13.07   0
  -4  22  -1    0.87   13.41   0
  -4  22  -1    5.46   14.15   0
  -5 -22  -1    2.87   14.91   0
   5  22   1    0.55    9.69   0
  -5 -22  -1    4.23   13.88   0
  -5  22  -1    7.27   15.87   0
  -5  22  -1   14.67   13.16   0
   5 -22   1    8.06    9.35   0
  -4  23   1    3.50   14.21   0
  -4 -23   1   15.32   13.66   0
   4 -23  -1   10.86   10.04   0
  -4  23   1    6.88   15.00   0
   4  23  -1    0.41   14.39   0
   3 -23  -1   10.57   13.54   0
  -3 -23   1    2.44    9.51   0
   3  23  -1   -0.07   14.07   0
  -3  23   1    9.76   14.67   0
  -3  23   1   -9.00   13.60   0
  -2 -23   1   10.21   12.53   0
  -2  23   1    2.62   10.14   0
  -2  23   1    1.45   12.76   0
   2  23  -1    7.06   13.19   0
   2 -23  -1    8.09   12.74   0
   1  23  -1   24.58   13.32   0
  -1  23   1   15.59   13.57   0
  -1 -23   1   10.39   13.14   0
  -1  23   1   27.04   14.75   0
   1 -23  -1   19.17   13.29   0
   0  23   1    4.76   15.09   0
   0  23  -1   15.15   13.93   0
   0  23   1    4.08   13.10   0
   0 -23  -1    8.46   12.54   0
   0 -23   1    2.07    8.91   0
  -1  23  -1    3.42   13.65   0
  -1 -23  -1    6.18   12.82   0
   1 -23   1   13.46   12.71   0
  -1  23  -1    1.50    9.35   0
   2 -23   1    5.61    9.57   0
  -2  23  -1   18.16   16.60   0
  -2  23  -1   -6.15   13.43   0
   2  23   1   -2.55    9.83   0
  -2 -23  -1   11.49   13.34   0
   3 -23   1   17.86   13.57   0
   3  23   1    2.43   14.29   0
  -3  23  -1    9.04   14.08   0
  -3  23  -1    4.21    9.73   0
  -3 -23  -1   12.06   13.64   0
   4 -23   1    1.11   13.87   0
  -4  23  -1   20.68   13.84   0
  -4  23  -1   30.74   15.52   0
   4  23   1   23.58   14.60   0
  -4 -23  -1   18.77   13.84   0
   4  24  -1   15.76   15.13   0
  -4  24   1   15.12   11.24   0
  -4  24   1   31.92   14.69   0
  -4 -24   1   18.81   14.55   0
   4 -24  -1   25.84   14.84   0
   3  24  -1   -5.68   14.51   0
  -3  24   1   11.90   13.80   0
  -3  24   1   12.22   14.94   0
  -3 -24   1    8.51    9.74   0
   3 -24  -1    0.78   13.78   0
  -2  24   1   43.62    9.77   0
  -2 -24   1   39.17   13.51   0
   2 -24  -1   34.00    9.67   0
   2  24  -1   35.51   14.85   0
  -2  24   1   36.43   11.19   0
   1  24  -1    3.98   13.83   0
  -1 -24   1   15.11   13.13   0
   1 -24  -1   21.32   13.62   0
  -1  24   1    9.17   14.92   0
   1  24  -1   17.65   14.27   0
  -1  24   1   23.36   13.88   0
   0  24   1   46.97   10.19   0
   0  24   1   38.86   14.92   0
   0  24  -1   55.87   14.65   0
   0 -24   1   48.53   13.72   0
   0 -24  -1   32.25   13.33   0
  -1 -24  -1   13.74    9.85   0
   1 -24   1    8.80   12.99   0
  -1  24  -1   12.01   13.90   0
  -1  24  -1    6.25   13.42   0
  -2  24  -1   51.89   10.19   0
  -2  24  -1   48.31   14.91   0
   2 -24   1   47.71   10.13   0
  -2 -24  -1   45.80    9.98   0
   2  24   1   47.33   14.49   0
  -3 -24  -1    1.63   14.03   0
  -3  24  -1    2.43   14.59   0
  -3  24  -1    0.61   14.29   0
   3 -24   1  -12.88   14.40   0
   3  24   1   12.82   14.85   0
  -2 -25   1    9.21   14.02   0
  -2  25   1   -3.05   15.26   0
   2 -25  -1   -1.94   10.57   0
  -2  25   1   -2.08   14.92   0
   2  25  -1   -1.15   15.03   0
  -1  25   1   -5.42   15.02   0
   1  25  -1    2.51   15.03   0
   1  25  -1    3.80   14.79   0
   1 -25  -1    9.10   13.95   0
  -1  25   1   -0.30   14.08   0
  -1 -25   1   -5.17    9.41   0
   0  25   1   -1.90   14.84   0
   0  25  -1    2.85   14.91   0
   0 -25   1   -4.20   13.72   0
   0  25   1   -0.34   14.25   0
   0 -25  -1   -2.36   13.46   0
  -1  25  -1    0.24   15.10   0
   1 -25   1   14.89   10.17   0
  -1  25  -1   17.10   15.17   0
  -1 -25  -1   17.39   14.66   0
  -2 -25  -1    7.70   14.10   0
  -2  25  -1   -4.21   15.12   0
  -2  25  -1    0.15   14.34   0
   2 -25   1    3.24   10.15   0
   2  25   1   -0.59   14.83   0
  10   0  -2   38.48   13.87   0
  10   0  -2   41.76   12.83   0
 -10   0   2   36.93   13.59   0
 -10   0   2   42.45   12.87   0
   8   0  -2   53.45   11.47   0
  -8   0   2   36.61    7.92   0
  -8   0   2   47.96   11.09   0
   8   0  -2   45.61   10.83   0
   6   0  -2  256.84   10.06   0
  -6   0   2  277.49   12.53   0
  -6   0   2  270.13   11.73   0
   6   0  -2  285.73    9.11   0
  -4   0   2 3057.85   23.89   0
   4   0  -2 3251.76   24.38   0
  -4   0   2 2984.78   25.00   0
   4   0  -2 3003.34   26.08   0
   2   0  -2  194.30   14.05   0
  -2   0   2  187.45   14.53   0
   2   0  -2  172.59   13.87   0
  -2   0   2  160.74   10.80   0
   0   0   2 9999.99   79.55   0
   2   0   2  923.73   19.73   0
   2   0   2  915.77   24.87   0
  -2   0  -2  914.07   19.67   0
  -2   0  -2  862.22   23.74   0
  -4   0  -2  170.87    8.42   0
   4   0   2  180.76   13.34   0
   4   0   2  182.80    8.63   0
  -4   0  -2  155.81   12.48   0
   6   0   2  134.02   11.40   0
   6   0   2  136.63   12.04   0
  -6   0  -2  131.10   10.83   0
  -6   0  -2  128.22   11.60   0
  -8   0  -2   16.28   12.05   0
   8   0   2   21.92   12.17   0
  -8   0  -2   25.87   11.45   0
   8   0   2   27.42    8.46   0
 -10   0  -2   60.27   15.47   0
  10   0   2   91.11   15.15   0
 -10   0  -2   71.44   14.92   0
  10   0   2   73.30   15.76   0
 -10  -1   2   26.61   12.73   0
 -10   1   2   50.73    9.38   0
 -10  -1   2   28.85   13.78   0
  10  -1  -2   31.88   13.26   0
 -10   1   2   37.40   13.71   0
  10   1  -2   47.98    9.19   0
  10  -1  -2   41.62   14.08   0
  10   1  -2   40.68   14.10   0
  -9  -1   2   19.07    8.22   0
   9  -1  -2   23.50   12.63   0
   9  -1  -2   20.58   11.52   0
  -9   1   2   14.31   11.71   0
   9   1  -2   22.39   12.99   0
  -9   1   2   13.99   12.22   0
  -9  -1   2    9.81    9.02   0
   9   1  -2   14.90    8.32   0
  -8  -1   2  153.31   11.73   0
  -8   1   2  156.03   12.01   0
  -8  -1   2  157.95    8.81   0
   8  -1  -2  168.20   11.41   0
   8   1  -2  145.60    9.07   0
  -8   1   2  157.55   11.50   0
   8  -1  -2  136.49   12.28   0
   8   1  -2  170.18   11.65   0
  -7  -1   2   15.75   10.62   0
   7  -1  -2    9.89   10.16   0
  -7   1   2   21.23    7.54   0
   7   1  -2   13.71   10.88   0
   7  -1  -2   12.15   10.72   0
   7   1  -2   16.68    7.53   0
  -7   1   2   14.96   10.51   0
  -7  -1   2   21.74   10.72   0
   6   1  -2   -8.20   11.40   0
  -6   1   2    2.93   10.01   0
  -6   1   2   10.17   10.63   0
   6   1  -2   14.14    9.51   0
  -6  -1   2   -0.57    7.81   0
   6  -1  -2    2.11    9.51   0
  -6  -1   2    9.06    6.84   0
   6  -1  -2    6.53    7.76   0
  -5  -1   2    5.43   10.19   0
   5  -1  -2    1.22    9.68   0
   5  -1  -2   -0.20    7.39   0
  -5   1   2   -1.91    7.37   0
  -5   1   2   13.26   10.31   0
   5   1  -2   11.59   10.01   0
   5   1  -2    0.81   11.03   0
  -5  -1   2    5.33   10.82   0
   4  -1  -2   51.23   10.44   0
   4   1  -2   48.62   10.75   0
  -4   1   2   64.19    8.01   0
  -4  -1   2   50.65    7.92   0
   4  -1  -2   64.66   11.13   0
  -4   1   2   49.03    8.04   0
  -4  -1   2   46.84    7.91   0
   4   1  -2   48.34    7.58   0
   3   1  -2    7.40    7.02   0
   3  -1  -2   16.50   10.30   0
  -3   1   2   13.22    7.71   0
  -3  -1   2    5.41    7.65   0
  -3  -1   2    5.48   10.62   0
   3  -1  -2    2.28    7.05   0
   3   1  -2    9.22   11.04   0
  -3   1   2    9.64    7.20   0
   2  -1  -2   51.54    9.31   0
   2   1  -2   43.17    9.12   0
   2  -1  -2   44.16    9.45   0
  -2   1   2   60.87   12.42   0
   2   1  -2   58.71   12.86   0
  -2  -1   2   65.28   13.74   0
  -2  -1   2   49.08    9.13   0
  -2   1   2   53.83    9.54   0
  -1   1   2  243.69   18.07   0
   1   1  -2  244.13   18.84   0
   1  -1  -2  226.62   16.83   0
   1   1  -2  216.09   16.83   0
   1  -1  -2  236.34   14.43   0
  -1  -1   2  200.20   13.19   0
  -1   1   2  196.50   13.09   0
  -1  -1   2  235.92   18.65   0
   0   1   2  134.68   14.02   0
   0  -1  -2  168.80   17.97   0
   1   1   2  250.93   21.59   0
   1  -1   2  252.50   17.81   0
   1  -1   2  207.42   14.63   0
  -1   1  -2  252.40   17.64   0
   2  -1   2  217.25   15.44   0
  -2  -1  -2  206.41   16.75   0
   2  -1   2  226.34   14.97   0
  -2   1  -2  214.05   11.75   0
  -2   1  -2  207.99   15.35   0
   2   1   2  220.86   19.47   0
   2   1   2  228.42   13.67   0
   3   1   2  141.45   11.17   0
  -3  -1  -2  134.10   12.94   0
   3  -1   2  152.95   11.95   0
  -3   1  -2  145.33   12.80   0
   3   1   2  149.65   13.80   0
  -3  -1  -2  138.59   11.18   0
  -3   1  -2  158.43   11.72   0
   3  -1   2  154.90   13.24   0
   4  -1   2 1709.62   23.32   0
  -4   1  -2 1497.00   20.22   0
  -4  -1  -2 1476.17   23.89   0
   4   1   2 1654.13   19.00   0
   4   1   2 1709.65   25.91   0
   4  -1   2 1620.17   18.03   0
  -4   1  -2 1586.22   19.11   0
  -4  -1  -2 1627.65   18.75   0
  -5  -1  -2  178.91   11.73   0
  -5   1  -2  175.95    8.89   0
   5  -1   2  199.72   12.22   0
  -5  -1  -2  181.99   10.75   0
   5   1   2  180.50    8.36   0
  -5   1  -2  180.45   11.47   0
   5   1   2  197.28   12.05   0
   5  -1   2  211.91   11.96   0
  -6  -1  -2  561.42   10.69   0
   6  -1   2  632.73   15.72   0
  -6  -1  -2  574.41   15.16   0
  -6   1  -2  567.92   14.72   0
   6   1   2  569.30   15.54   0
  -6   1  -2  595.51   11.18   0
   6  -1   2  660.88   13.90   0
   6   1   2  648.33   13.34   0
   7   1   2  345.96   14.76   0
   7  -1   2  365.45   14.79   0
   7   1   2  378.54   10.25   0
  -7   1  -2  347.36   13.96   0
  -7   1  -2  347.34   13.24   0
   7  -1   2  393.54   13.61   0
  -7  -1  -2  351.19   11.89   0
  -7  -1  -2  355.32   14.47   0
   8   1   2   17.52   12.27   0
  -8  -1  -2   18.90   12.19   0
   8  -1   2   30.96    8.47   0
   8   1   2   29.29   11.23   0
  -8   1  -2   27.90   12.01   0
   8  -1   2   22.98   12.41   0
  -8   1  -2   26.84   11.48   0
  -8  -1  -2   15.99    7.84   0
   9  -1   2   45.98   12.87   0
   9   1   2   36.85   13.83   0
  -9  -1  -2   37.89   13.42   0
  -9   1  -2   34.25   13.25   0
  -9   1  -2   30.60   12.92   0
   9  -1   2   33.87   13.43   0
   9   1   2   44.81   13.17   0
  -9  -1  -2   32.21    9.04   0
  10   1   2  141.56   16.35   0
 -10  -1  -2  120.43   16.15   0
 -10   1  -2  127.04   11.13   0
  10  -1   2  151.15   15.32   0
 -10  -1  -2  110.85   14.54   0
  10   1   2  128.74   10.64   0
 -10   1  -2  116.00   15.31   0
  10  -1   2  122.44   15.49   0
  10  -2  -2   15.48    9.50   0
  10   2  -2   -6.06   13.29   0
 -10  -2   2   11.55   10.15   0
  10   2  -2   12.55   14.63   0
 -10   2   2    4.34   13.43   0
 -10  -2   2   13.10    9.39   0
  10  -2  -2    3.98   14.08   0
 -10   2   2   26.59   13.61   0
  -9   2   2   -3.02   12.21   0
   9  -2  -2  -11.91   11.71   0
   9   2  -2    1.64   13.11   0
  -9  -2   2    5.44    8.76   0
   9  -2  -2   10.64   12.34   0
  -9   2   2   12.65    8.27   0
   9   2  -2    9.57    8.40   0
  -9  -2   2    0.69    8.34   0
  -8   2   2   79.57    8.42   0
   8  -2  -2   75.44   12.01   0
   8   2  -2   93.23   11.97   0
  -8  -2   2   79.54   11.50   0
   8   2  -2   93.11    8.04   0
   8  -2  -2   82.64    8.26   0
  -8  -2   2   84.38    8.02   0
  -8   2   2   70.53    8.70   0
  -7  -2   2   38.85    7.64   0
   7   2  -2   32.71   10.56   0
   7  -2  -2   27.33    7.62   0
  -7  -2   2   30.22   10.80   0
   7   2  -2   33.24   11.19   0
  -7   2   2   34.48   10.78   0
  -7   2   2   33.51   10.56   0
   7  -2  -2   36.08    7.62   0
   6   2  -2  113.09    7.65   0
  -6  -2   2   93.66    7.73   0
  -6  -2   2  110.42   12.25   0
   6   2  -2  100.52   12.24   0
   6  -2  -2  101.77   11.68   0
  -6   2   2  102.42    8.09   0
   6  -2  -2  119.14   10.29   0
  -6   2   2  106.74   11.50   0
  -5   2   2  355.08   10.47   0
   5   2  -2  366.29   12.24   0
   5  -2  -2  405.96   10.30   0
  -5   2   2  376.14   12.81   0
  -5  -2   2  354.17   13.41   0
  -5  -2   2  340.42    9.93   0
   5   2  -2  335.33   13.51   0
   5  -2  -2  368.03   12.89   0
  -4   2   2   -1.44    9.91   0
  -4   2   2   13.41    7.77   0
   4   2  -2    9.31   10.63   0
  -4  -2   2   12.08    7.45   0
  -4  -2   2    9.98   10.10   0
   4   2  -2   16.78    9.93   0
   4  -2  -2    8.19   10.03   0
   4  -2  -2    9.31   10.22   0
  -3  -2   2  697.37   16.70   0
   3  -2  -2  819.32   14.75   0
   3   2  -2  708.00   14.90   0
  -3  -2   2  788.41   16.79   0
   3   2  -2  794.87   16.61   0
   3  -2  -2  757.59   16.07   0
  -3   2   2  806.48   16.65   0
  -3   2   2  741.43   14.10   0
  -2   2   2 1820.15   23.81   0
  -2  -2   2 1626.14   24.49   0
   2  -2  -2 1733.13   23.34   0
   2   2  -2 1682.36   24.71   0
  -2  -2   2 1796.36   27.21   0
   2   2  -2 1830.75   27.40   0
   2  -2  -2 1853.63   23.68   0
  -2   2   2 1637.38   22.52   0
  -1   2   2  684.35   21.43   0
  -1  -2   2  589.27   20.23   0
  -1   2   2  639.28   20.50   0
   1  -2  -2  559.92   17.44   0
   1   2  -2  683.21   24.99   0
   1  -2  -2  693.97   22.18   0
  -1  -2   2  683.38   25.24   0
   0  -2  -2  162.51   17.73   0
   0   2   2  151.01   17.80   0
   1  -2   2  315.41   19.52   0
   1  -2   2  332.69   17.33   0
  -1   2  -2  346.94   17.09   0
  -1   2  -2  331.44   19.72   0
   2   2   2  298.03   14.17   0
   2  -2   2  277.79   12.99   0
  -2  -2  -2  268.52   23.54   0
  -2   2  -2  276.81   15.36   0
   2  -2   2  292.61   15.92   0
   2   2   2  267.08   22.87   0
  -2   2  -2  279.40   15.45   0
  -3   2  -2  227.90   12.83   0
   3  -2   2  233.65   13.95   0
  -3  -2  -2  205.76   16.74   0
  -3   2  -2  204.39   12.95   0
   3   2   2  221.77   18.06   0
  -3  -2  -2  205.47   11.76   0
   3  -2   2  238.97   12.99   0
   3   2   2  218.17   11.94   0
  -4  -2  -2   24.06   10.58   0
  -4  -2  -2   28.54   10.01   0
   4   2   2   31.23   13.56   0
  -4   2  -2   34.78   10.40   0
   4   2   2   30.76    7.35   0
   4  -2   2   30.24   10.71   0
   4  -2   2   30.56   10.84   0
  -4   2  -2   30.48   10.49   0
  -5   2  -2   35.37   10.45   0
  -5  -2  -2   32.09    9.76   0
  -5   2  -2   20.31   10.60   0
   5   2   2   44.19   10.32   0
   5  -2   2   33.25   11.12   0
   5   2   2   36.17    7.24   0
  -5  -2  -2   44.08    9.91   0
   5  -2   2   29.80    7.78   0
   6   2   2  219.71   10.81   0
  -6  -2  -2  181.89    8.09   0
   6  -2   2  201.03   11.92   0
  -6   2  -2  194.05    8.91   0
   6   2   2  209.01   12.83   0
   6  -2   2  210.03   12.57   0
  -6  -2  -2  187.16   12.21   0
  -6   2  -2  191.32   11.88   0
  -7  -2  -2   -0.61   11.60   0
  -7   2  -2   10.53   11.86   0
  -7  -2  -2   -1.59    7.31   0
   7   2   2    9.65   10.59   0
   7  -2   2   15.96   11.55   0
   7   2   2    8.26   11.78   0
  -7   2  -2   11.93   11.33   0
   7  -2   2    0.48   12.65   0
   8  -2   2  288.55   13.06   0
  -8   2  -2  241.49   13.56   0
  -8   2  -2  262.50    9.96   0
   8   2   2  268.21    9.56   0
  -8  -2  -2  233.45    9.09   0
   8   2   2  268.49   14.61   0
  -8  -2  -2  243.07   14.16   0
   8  -2   2  274.20   14.25   0
  -9  -2  -2   -1.23   13.06   0
   9  -2   2   -1.27   13.35   0
  -9  -2  -2    5.36   12.06   0
  -9   2  -2  -10.26   13.57   0
   9   2   2   -3.79   13.12   0
  -9   2  -2    0.23    9.01   0
   9   2   2    6.00   12.47   0
   9  -2   2   10.68   12.87   0
  10   2   2   57.93   14.36   0
  10  -2   2   59.56   15.06   0
 -10   2  -2   42.45   14.77   0
  10   2   2   63.86   14.89   0
 -10   2  -2   41.78   14.67   0
  10  -2   2   69.36   14.78   0
 -10  -2  -2   42.08   17.74   0
 -10  -2  -2   69.35   10.01   0
  10  -3  -2   11.24    9.01   0
  10   3  -2    5.36   14.85   0
 -10  -3   2   20.67   14.30   0
  10  -3  -2    5.61   13.82   0
 -10   3   2   -0.91    9.19   0
 -10  -3   2    5.72   13.32   0
  10   3  -2   13.46    9.54   0
 -10   3   2    2.01   13.42   0
   9   3  -2   -0.65   11.78   0
  -9   3   2   -4.51    8.33   0
   9  -3  -2   -3.66   11.89   0
   9   3  -2   -6.63   12.82   0
  -9  -3   2    3.99   12.59   0
   9  -3  -2   -3.58   11.64   0
  -9  -3   2   -0.83    8.28   0
  -9   3   2    1.62   11.32   0
   8   3  -2   32.61    7.51   0
   8  -3  -2   21.53   11.48   0
  -8  -3   2   25.59   11.61   0
  -8   3   2   30.63    7.71   0
   8  -3  -2   32.15    7.66   0
  -8   3   2   23.20   11.22   0
   8   3  -2   43.94   11.96   0
  -8  -3   2   29.63   10.54   0
   7   3  -2   45.19    8.15   0
  -7  -3   2   40.71   10.34   0
  -7   3   2   32.07   10.88   0
   7  -3  -2   44.29   10.47   0
   7  -3  -2   33.96    7.99   0
  -7  -3   2   36.24   11.18   0
   7   3  -2   32.98   10.48   0
  -7   3   2   43.89    7.70   0
   6  -3  -2   11.65    9.54   0
   6   3  -2   28.83   11.45   0
  -6  -3   2   13.15   11.56   0
   6  -3  -2   19.61    7.68   0
  -6   3   2   19.27   10.01   0
  -6  -3   2   11.08    6.88   0
  -6   3   2    6.02    7.70   0
   6   3  -2   23.37    9.69   0
   5  -3  -2   16.93    9.93   0
  -5   3   2   20.70    7.39   0
   5   3  -2   20.11    7.73   0
  -5  -3   2   22.57    9.93   0
  -5   3   2   20.80    7.60   0
   5   3  -2   17.90   10.06   0
  -5  -3   2   17.83   11.17   0
   5  -3  -2   23.45    7.67   0
   4  -3  -2   78.11   10.47   0
   4   3  -2   77.26    8.24   0
   4  -3  -2   68.87    8.02   0
  -4  -3   2   73.16   10.90   0
  -4   3   2   69.01    8.16   0
   4   3  -2   77.13    7.97   0
  -4  -3   2   71.28    8.04   0
  -4   3   2   71.17    7.48   0
   3   3  -2  343.19   13.65   0
  -3  -3   2  293.44   10.99   0
  -3   3   2  349.74   13.11   0
  -3   3   2  312.83   12.36   0
  -3  -3   2  325.74   13.58   0
   3   3  -2  322.93   13.37   0
   3  -3  -2  333.38   12.82   0
   3  -3  -2  367.17   12.99   0
  -2   3   2   13.69   11.88   0
   2   3  -2   12.06    8.94   0
   2  -3  -2   14.13   11.71   0
   2  -3  -2   21.73   11.68   0
  -2   3   2   18.58   11.37   0
  -2  -3   2   14.93   12.23   0
  -2  -3   2   16.36    8.15   0
   2   3  -2   16.97   11.68   0
  -1   3   2   21.15   14.48   0
  -1  -3   2   24.20   14.44   0
   1   3  -2   22.45   14.26   0
   1  -3  -2   24.98   13.64   0
  -1   3   2   29.34   13.38   0
   0   3   2   91.14   15.69   0
   0  -3   2  101.64   15.09   0
   0  -3  -2   83.85   16.21   0
  -1   3  -2   -0.81   11.98   0
  -1   3  -2    3.88   13.18   0
   1  -3   2    4.30   13.23   0
   1  -3   2    7.44   12.42   0
   2  -3   2   34.15   13.49   0
  -2   3  -2   48.09    8.46   0
   2  -3   2   46.28    9.08   0
  -2   3  -2   46.18   13.34   0
   2   3   2   48.81   11.58   0
   3  -3   2 1261.09   20.43   0
   3   3   2 1258.47   16.71   0
   3   3   2 1169.19   30.64   0
   3  -3   2 1385.89   20.84   0
  -3   3  -2 1193.18   18.04   0
  -3   3  -2 1163.24   19.57   0
  -3  -3  -2 1243.54   31.93   0
   4   3   2  167.84   11.25   0
  -4  -3  -2  172.03   14.83   0
  -4  -3  -2  172.09    8.69   0
  -4   3  -2  167.09   11.47   0
   4   3   2  175.57   15.37   0
   4  -3   2  188.94   12.11   0
  -4   3  -2  171.27    9.00   0
   4  -3   2  183.66   12.07   0
  -5   3  -2    6.03    9.93   0
  -5  -3  -2    8.58    9.58   0
  -5   3  -2    3.87   10.33   0
   5   3   2    5.15    9.75   0
   5  -3   2   13.08    7.24   0
  -5  -3  -2    3.85    6.93   0
   5   3   2    5.21   10.10   0
   5  -3   2   11.35   10.70   0
  -6   3  -2   -4.27   10.44   0
  -6   3  -2    3.98   10.39   0
  -6  -3  -2   12.03   12.73   0
   6  -3   2   10.88   10.55   0
   6  -3   2    9.55   11.09   0
   6   3   2    4.38    6.91   0
  -6  -3  -2    4.11    9.46   0
   6   3   2   10.74   10.99   0
  -7  -3  -2   86.63   14.04   0
   7  -3   2   93.76   11.80   0
   7   3   2   89.82   11.28   0
   7   3   2   80.19   12.25   0
   7  -3   2   74.12    8.71   0
  -7   3  -2   74.20    8.63   0
  -7   3  -2   84.86    8.16   0
  -7  -3  -2   67.68    8.11   0
  -8   3  -2   20.99   11.81   0
   8   3   2   22.11    8.25   0
  -8   3  -2    6.54   11.99   0
   8   3   2   23.13   15.56   0
   8  -3   2   16.39    9.21   0
  -8  -3  -2   15.62   12.30   0
  -8  -3  -2   10.95    8.07   0
   8  -3   2   13.10   11.88   0
   9   3   2    4.29    8.81   0
  -9  -3  -2    7.95   13.41   0
  -9   3  -2   15.17   12.95   0
   9  -3   2    9.07   13.39   0
   9  -3   2    9.97   12.83   0
  -9  -3  -2   13.52    8.35   0
   9   3   2   24.60   13.75   0
  -9   3  -2   20.69   12.86   0
 -10  -3  -2   23.39   14.48   0
 -10   3  -2   10.89   10.26   0
  10  -3   2   20.79   14.69   0
  10   3   2   28.21   18.46   0
  10   3   2   18.83    9.48   0
  10  -3   2   35.03   14.44   0
 -10   3  -2   16.69   14.54   0
 -10  -4   2    8.75   14.12   0
 -10   4   2    7.36    9.79   0
  10   4  -2    0.66   13.19   0
  10  -4  -2   11.56   10.00   0
 -10  -4   2    4.21   13.05   0
  10   4  -2   13.27   14.51   0
  10  -4  -2    9.13   13.55   0
 -10   4   2    8.90   13.50   0
   9   4  -2   15.32    8.52   0
  -9  -4   2   30.45    8.47   0
   9   4  -2   19.55    9.61   0
  -9   4   2   17.49   11.60   0
  -9  -4   2   20.80   12.88   0
   9  -4  -2   14.24   11.81   0
   9  -4  -2   17.62   11.80   0
  -9   4   2   20.90   11.85   0
  -8   4   2    7.39   10.46   0
  -8  -4   2    3.76   10.50   0
   8   4  -2   10.33   10.58   0
   8   4  -2    6.25   11.84   0
   8  -4  -2   15.41   11.72   0
   8  -4  -2    7.04   10.29   0
  -8  -4   2    8.66   11.78   0
  -8  -4   2    0.21   11.88   0
  -8   4   2   16.26   11.51   0
   7   4  -2    3.24    7.22   0
  -7   4   2   14.14   10.94   0
  -7  -4   2    1.75   10.36   0
   7  -4  -2    1.38    7.32   0
   7  -4  -2   -4.55   11.20   0
   7   4  -2    3.91   10.77   0
  -7  -4   2    1.21    7.63   0
  -7   4   2    2.31   10.65   0
  -6   4   2    4.02   10.48   0
   6   4  -2   -0.66   11.30   0
   6  -4  -2   14.39    9.32   0
   6   4  -2   10.69   10.07   0
  -6  -4   2   -1.78   11.32   0
   6  -4  -2    9.13    7.54   0
  -6   4   2    9.38    9.90   0
  -6  -4   2    0.84    6.91   0
  -5  -4   2  122.65    8.32   0
   5   4  -2  144.89    8.45   0
  -5  -4   2  120.22   11.98   0
  -5   4   2  118.15   11.00   0
  -5   4   2  125.53   11.35   0
   5  -4  -2  147.21   10.72   0
   5  -4  -2  127.36   11.34   0
   5   4  -2  130.67   11.77   0
  -4  -4   2    1.01    9.94   0
   4  -4  -2    5.42    7.33   0
  -4   4   2    4.36    7.39   0
  -4  -4   2   -8.47   10.04   0
   4   4  -2    4.86   10.01   0
   4  -4  -2    1.70   10.20   0
  -4   4   2    2.25    9.83   0
   4   4  -2    1.36   10.36   0
  -3   4   2  101.18    7.99   0
   3  -4  -2  103.53   11.08   0
  -3  -4   2   85.68   11.27   0
  -3  -4   2   76.96    8.57   0
   3   4  -2   90.52   11.36   0
  -3   4   2   79.66   10.94   0
   3   4  -2   78.47    8.73   0
   3  -4  -2   84.67    8.21   0
   2   4  -2  272.32   15.73   0
  -2   4   2  293.10   13.86   0
  -2   4   2  267.23   13.24   0
  -2  -4   2  222.98   12.27   0
  -2  -4   2  229.37   10.76   0
   2  -4  -2  269.21   13.45   0
   2  -4  -2  302.46   11.36   0
  -1  -4   2   77.56   17.26   0
   1  -4  -2   66.94   13.70   0
  -1   4   2   85.20   12.98   0
   1   4  -2   73.03   14.78   0
  -1   4   2   87.86   14.42   0
   0  -4   2   -2.82    9.05   0
   0   4   2    5.44   12.98   0
   0  -4  -2   -1.07   13.61   0
  -1   4  -2  825.02   27.17   0
   1  -4   2  916.89   17.88   0
   1   4   2  913.43   37.16   0
   1  -4   2  921.83   30.33   0
  -1   4  -2  994.77   19.70   0
  -1  -4  -2  812.75   35.07   0
   2  -4   2   29.33    8.50   0
  -2   4  -2   37.62   12.57   0
  -2   4  -2   34.80    8.27   0
   2  -4   2   30.56   12.94   0
  -3  -4  -2  161.37   17.46   0
   3  -4   2  181.69   12.14   0
  -3   4  -2  177.23   11.60   0
   3   4   2  180.40    8.99   0
   3  -4   2  193.61   12.85   0
  -3   4  -2  188.76   12.70   0
   3   4   2  181.97   19.60   0
   4   4   2   70.05    7.80   0
   4  -4   2   76.23   11.11   0
  -4   4  -2   74.63   10.58   0
   4   4   2   67.25   11.58   0
  -4  -4  -2   64.81   11.26   0
  -4   4  -2   62.30   10.61   0
   4  -4   2   78.57   10.98   0
   5   4   2   53.40   10.78   0
   5   4   2   49.99    7.48   0
  -5  -4  -2   57.74   10.47   0
  -5  -4  -2   55.20    7.40   0
  -5   4  -2   43.71    8.01   0
   5  -4   2   63.21   11.13   0
  -5   4  -2   53.09   10.69   0
   5  -4   2   50.30   11.17   0
  -6   4  -2   -4.42   10.39   0
   6   4   2    2.02   11.12   0
  -6  -4  -2    6.73   10.60   0
  -6  -4  -2   -5.76    7.01   0
  -6   4  -2  -16.06   10.31   0
   6   4   2   -2.57    9.97   0
   6  -4   2  -12.08   10.99   0
   6  -4   2    4.80   10.46   0
  -7   4  -2  343.27   10.32   0
  -7  -4  -2  336.54    9.73   0
   7  -4   2  349.80   13.26   0
   7   4   2  363.99   10.11   0
  -7   4  -2  325.68   12.58   0
  -7  -4  -2  332.34   13.95   0
   7   4   2  366.59   14.67   0
   7  -4   2  365.97   10.73   0
  -8   4  -2   27.28   11.99   0
   8   4   2   32.74   11.50   0
  -8  -4  -2   17.76   12.25   0
   8   4   2   28.10   15.28   0
  -8   4  -2   22.09   12.17   0
   8  -4   2   23.25   12.84   0
  -8  -4  -2   23.42   11.05   0
   8  -4   2   30.21   11.96   0
  -9   4  -2    6.37   13.13   0
   9  -4   2   12.27   13.02   0
  -9  -4  -2    2.39   13.16   0
   9   4   2   12.42   12.03   0
  -9   4  -2    3.34   13.21   0
   9  -4   2   11.49   13.46   0
   9   4   2    8.16   13.55   0
  10  -4   2    2.99   15.00   0
 -10   4  -2    9.41    9.69   0
 -10  -4  -2   -0.10   17.92   0
 -10   4  -2   -8.89   10.50   0
  10   4   2   -1.65   13.60   0
  10  -4   2  -11.64   13.71   0
  10   4   2    8.97   18.57   0
  10  -5  -2    6.86   10.16   0
  10  -5  -2    6.05   13.78   0
  10   5  -2    5.29   13.60   0
 -10   5   2    8.72   13.74   0
 -10   5   2   14.08   13.79   0
  10   5  -2    6.55   14.51   0
 -10  -5   2   15.45   13.40   0
 -10  -5   2   -4.75   14.33   0
  -9  -5   2    3.92   12.75   0
   9  -5  -2   -6.94   12.44   0
  -9   5   2    4.81   12.65   0
   9  -5  -2   -2.46    8.58   0
  -9   5   2   -7.09   11.79   0
  -9  -5   2   -2.85    8.44   0
   9   5  -2    8.46   12.22   0
   9   5  -2   -0.00   13.09   0
  -8  -5   2   14.68    8.64   0
  -8   5   2   12.09   11.43   0
  -8   5   2   21.89   11.02   0
   8  -5  -2   13.80   11.71   0
   8  -5  -2   26.52   11.20   0
  -8  -5   2    7.20    7.97   0
   8   5  -2   11.06   12.16   0
   8   5  -2   16.10    8.26   0
  -7  -5   2  135.81    8.90   0
   7   5  -2  134.95    8.87   0
  -7   5   2  146.37    8.70   0
   7  -5  -2  130.76   11.84   0
  -7   5   2  139.28    8.64   0
   7  -5  -2  156.81   11.36   0
   7   5  -2  159.17    9.00   0
  -7  -5   2  147.05   11.85   0
  -6   5   2    4.28   10.10   0
  -6  -5   2    9.35   10.93   0
  -6  -5   2   -0.82   10.00   0
   6   5  -2    0.51   10.86   0
  -6   5   2    3.14   10.04   0
   6  -5  -2    3.39    7.30   0
   6   5  -2    1.78   10.24   0
   6  -5  -2    8.15    6.72   0
  -5   5   2  438.27   12.26   0
  -5  -5   2  424.74   10.69   0
   5  -5  -2  448.51   14.73   0
   5   5  -2  472.99   13.49   0
   5   5  -2  428.44   13.92   0
  -5   5   2  440.75   10.60   0
  -5  -5   2  407.63   13.94   0
   5  -5  -2  454.78   12.81   0
   5  -5  -2  458.36   10.53   0
   4   5  -2   51.28    8.11   0
  -4  -5   2   53.78    7.78   0
   4   5  -2   58.20   10.80   0
  -4  -5   2   43.25    7.76   0
  -4   5   2   57.65   10.07   0
  -4   5   2   61.23    7.70   0
   4  -5  -2   43.21    7.50   0
   4  -5  -2   57.94   10.18   0
   3   5  -2   16.09   10.77   0
  -3  -5   2   10.75   10.73   0
  -3   5   2    8.06    6.96   0
  -3   5   2   10.69   10.40   0
   3  -5  -2   14.70   10.42   0
  -3  -5   2   10.96   10.62   0
   3  -5  -2    9.74    7.18   0
  -2   5   2  135.07   11.91   0
  -2   5   2  128.02   11.50   0
  -2  -5   2  119.25   12.96   0
   2   5  -2  119.83   13.38   0
  -2  -5   2  111.14   13.48   0
   2  -5  -2  125.68   11.90   0
   2  -5  -2  116.51    8.93   0
   1   5  -2   34.43   12.87   0
   1  -5  -2   39.64   11.97   0
  -1   5   2   32.99   13.00   0
  -1   5   2   26.39    8.34   0
  -1  -5   2   35.51   13.34   0
   0   5   2  231.95   15.85   0
   0   5  -2  281.90   12.00   0
   0  -5   2  273.59   14.32   0
   0  -5  -2  239.87   16.04   0
   1   5   2  251.67   19.89   0
  -1   5  -2  232.04   19.73   0
  -1  -5  -2  223.64   19.54   0
   1  -5   2  240.61   20.05   0
   1  -5   2  250.59   13.06   0
  -1   5  -2  272.25   13.34   0
  -2  -5  -2   52.94   19.99   0
   2  -5   2   66.02   12.20   0
  -2   5  -2   70.31   12.36   0
  -2  -5  -2   58.14   20.90   0
  -2   5  -2   72.08   10.48   0
   2  -5   2   69.99   10.88   0
  -3   5  -2  321.65   10.34   0
  -3   5  -2  368.52   13.93   0
   3  -5   2  335.64   13.79   0
   3  -5   2  345.43   12.92   0
  -3  -5  -2  323.33   23.06   0
   3   5   2  355.62   12.83   0
  -4  -5  -2   29.31   13.14   0
   4   5   2   30.76   10.25   0
  -4   5  -2   37.94   10.48   0
  -4   5  -2   40.51   10.48   0
   4  -5   2   38.77   10.61   0
   4  -5   2   37.64   10.68   0
   5  -5   2   14.20    7.50   0
  -5  -5  -2    2.44   13.38   0
   5   5   2    9.61   13.22   0
  -5   5  -2    7.81   10.57   0
   5   5   2    7.79    6.97   0
  -5   5  -2    1.17   10.17   0
   5  -5   2    6.01   10.77   0
   6  -5   2  139.49   11.47   0
  -6  -5  -2  107.86   12.59   0
   6   5   2  101.26    8.17   0
  -6   5  -2  130.65   11.52   0
   6   5   2  109.65   15.17   0
  -6   5  -2  110.08   11.15   0
   6  -5   2  110.93    8.81   0
   7   5   2  173.47    8.87   0
  -7   5  -2  181.56   12.25   0
  -7  -5  -2  161.61   12.51   0
  -7   5  -2  160.84    8.91   0
   7  -5   2  186.80    9.29   0
   7  -5   2  180.13   12.17   0
   7   5   2  170.77   15.14   0
   8  -5   2   16.65   12.73   0
  -8   5  -2   21.69   12.16   0
  -8  -5  -2   17.40   12.28   0
   8  -5   2   20.26    8.74   0
  -8  -5  -2   13.43   12.51   0
  -8   5  -2    5.85    8.87   0
   8   5   2   22.50   12.36   0
   8   5   2   22.52   11.65   0
   9   5   2   43.30    9.04   0
   9  -5   2   32.05    9.58   0
  -9   5  -2   39.83   13.00   0
  -9  -5  -2   48.70   13.65   0
   9   5   2   36.67   17.32   0
  -9   5  -2   40.93    9.49   0
   9  -5   2   36.19   13.55   0
 -10   5  -2   -3.17   10.02   0
  10  -5   2    7.06   14.29   0
 -10   5  -2   -1.70   10.67   0
  10  -5   2    7.80   10.68   0
  10   5   2    1.16    9.84   0
  10   5   2    4.98   15.14   0
 -10  -5  -2    5.45   14.60   0
 -10  -6   2   10.58   13.79   0
 -10   6   2    7.90   14.60   0
  10  -6  -2    3.71   10.39   0
  10  -6  -2   13.86   14.28   0
 -10   6   2   10.71   14.20   0
  10   6  -2    7.90   14.07   0
 -10  -6   2    0.41   14.45   0
  -9  -6   2    8.87   12.62   0
  -9   6   2    9.88   12.29   0
   9  -6  -2    6.68    8.90   0
  -9  -6   2    2.17   13.39   0
   9   6  -2    5.15   12.97   0
   9  -6  -2   -5.13   12.66   0
  -9   6   2    2.56    9.19   0
  -9  -6   2   -1.55   13.33   0
   9   6  -2    6.64   13.21   0
  -8   6   2   -3.33   11.95   0
   8   6  -2   -1.56   12.43   0
  -8  -6   2    6.09   12.48   0
  -8  -6   2   15.17   11.44   0
   8  -6  -2    6.32   11.96   0
   8   6  -2    2.84   11.75   0
  -8   6   2    1.71   11.69   0
   8  -6  -2    0.64    8.30   0
  -7  -6   2   11.84   11.13   0
   7   6  -2   14.78   12.06   0
  -7   6   2   31.04   10.91   0
  -7  -6   2   13.14   11.94   0
   7   6  -2   14.25   11.39   0
  -7   6   2   25.45    8.07   0
   7  -6  -2   30.07   11.24   0
   7  -6  -2   24.25   10.89   0
   6   6  -2   14.90   10.82   0
   6  -6  -2   11.18    7.33   0
  -6   6   2   15.91    9.99   0
  -6  -6   2   15.00    9.80   0
   6   6  -2   11.48   10.29   0
  -6  -6   2    9.87   10.67   0
   6  -6  -2   15.08   10.42   0
  -6   6   2    7.99   10.65   0
   5  -6  -2   25.91    9.67   0
   5  -6  -2   34.58    9.86   0
  -5  -6   2   34.72   10.28   0
   5   6  -2   21.57    7.72   0
  -5   6   2   25.64    6.98   0
  -5  -6   2   21.67   10.95   0
  -5   6   2   31.71   10.05   0
  -4  -6   2  126.57    8.56   0
  -4   6   2  126.22    8.34   0
  -4   6   2  139.64   11.50   0
  -4  -6   2  124.68   11.71   0
   4  -6  -2  149.05    8.48   0
   4  -6  -2  160.26   11.24   0
   4   6  -2  137.24   11.74   0
  -3  -6   2  190.58   12.15   0
   3   6  -2  197.01   12.42   0
  -3  -6   2  176.57   12.18   0
  -3   6   2  190.04   11.85   0
  -3   6   2  192.59    9.48   0
   3  -6  -2  202.82   11.80   0
   3  -6  -2  214.01    9.63   0
  -2   6   2  675.36   15.93   0
   2   6  -2  607.08   17.74   0
   2  -6  -2  628.38   15.03   0
  -2   6   2  551.35   12.66   0
  -2  -6   2  595.61   17.61   0
  -1  -6   2  435.49   12.97   0
   1   6  -2  375.33   18.18   0
  -1   6   2  406.03   15.18   0
   1  -6  -2  397.20   15.40   0
   0   6  -2  309.26   11.29   0
   0  -6   2  324.90   11.44   0
   0  -6  -2  248.30   13.08   0
   0   6   2  288.59   16.19   0
   1  -6   2    5.53   15.43   0
  -1   6  -2   -0.57    9.86   0
   1  -6   2    9.20    7.09   0
  -1  -6  -2    3.80   11.87   0
   1   6   2    4.22   14.32   0
  -1   6  -2    2.64   12.72   0
   2  -6   2   93.11    8.10   0
  -2  -6  -2  101.18   17.99   0
  -2   6  -2  111.71   13.26   0
   2  -6   2  113.74   13.14   0
  -2   6  -2  120.67   10.43   0
  -3  -6  -2    7.53   14.98   0
   3  -6   2   -0.13   10.74   0
  -3   6  -2   15.78    9.98   0
   3  -6   2    3.57    7.58   0
   3   6   2    6.55   10.08   0
  -3  -6  -2    7.29   15.33   0
  -3   6  -2    5.04   10.90   0
   4  -6   2  159.77   11.52   0
  -4   6  -2  160.70   11.56   0
  -4   6  -2  151.78   11.10   0
   4   6   2  146.74   11.31   0
  -4  -6  -2  141.26   15.15   0
   4  -6   2  186.08   11.56   0
  -5   6  -2   47.83   10.91   0
  -5  -6  -2   55.40   13.87   0
   5  -6   2   44.50   11.28   0
   5   6   2   48.21    7.48   0
  -5   6  -2   47.03   10.81   0
   5  -6   2   53.16   11.33   0
   6  -6   2   23.04   10.58   0
  -6   6  -2   11.25   10.76   0
  -6   6  -2   15.77   10.55   0
  -6  -6  -2   19.35   13.55   0
   6  -6   2   16.69    7.83   0
   6   6   2   20.90    7.41   0
  -7  -6  -2   81.16   14.00   0
   7   6   2   73.09   14.42   0
  -7   6  -2   73.32   11.13   0
   7   6   2   92.96   11.34   0
   7  -6   2   97.84    8.93   0
  -7   6  -2   96.04   12.20   0
   7  -6   2   85.30   11.60   0
  -8   6  -2    3.68    8.29   0
  -8  -6  -2    3.33   12.08   0
   8  -6   2   -3.71   11.74   0
   8   6   2    3.94   12.24   0
  -8   6  -2   -1.35   12.19   0
   8   6   2    7.10   11.67   0
   8  -6   2    9.09   12.80   0
   9  -6   2   -3.88   13.18   0
  -9  -6  -2    2.24   16.57   0
  -9   6  -2   -1.81    8.96   0
   9  -6   2   12.42   13.11   0
   9   6   2   -8.39   12.96   0
  -9   6  -2   -7.28    9.27   0
  10  -6   2    5.16   15.18   0
 -10  -6  -2    7.82   15.12   0
 -10   6  -2   -4.61   10.89   0
  10  -6   2    5.29   14.19   0
 -10   6  -2    3.30   10.06   0
  10   6   2    4.79   10.19   0
 -10  -7   2   22.91   14.10   0
  10   7  -2   19.75   10.34   0
 -10  -7   2    5.23   14.56   0
  10  -7  -2   30.17   14.94   0
  10  -7  -2   29.42   14.73   0
 -10   7   2   17.84   10.63   0
 -10   7   2    6.67   10.39   0
  -9   7   2    1.05   12.52   0
  -9  -7   2   -4.18   12.77   0
  -9   7   2   -6.75   12.89   0
   9   7  -2   -3.35    9.24   0
   9  -7  -2   -2.97   13.00   0
   9  -7  -2  -11.57    8.95   0
  -9  -7   2   10.68   13.90   0
  -8  -7   2  123.60    9.01   0
   8  -7  -2  116.63   12.49   0
  -8   7   2  111.31    8.99   0
  -8  -7   2  108.36   13.28   0
   8   7  -2  110.67    9.35   0
  -8   7   2  121.25    9.24   0
   8  -7  -2  124.82   12.47   0
   7   7  -2   84.98   11.78   0
  -7   7   2   70.57    8.29   0
   7  -7  -2   80.36    8.30   0
  -7   7   2  102.93   11.63   0
  -7  -7   2   70.16    9.21   0
   7  -7  -2   73.15   11.91   0
  -7  -7   2   86.35   11.36   0
   6   7  -2   28.81   10.65   0
  -6   7   2   35.66   10.77   0
  -6  -7   2   31.85   10.67   0
   6  -7  -2   27.89    7.79   0
   6  -7  -2   40.93   11.62   0
  -6   7   2   23.69   11.29   0
  -6  -7   2   30.37   10.47   0
   6  -7  -2   42.49   11.30   0
  -5   7   2   15.90    6.72   0
   5  -7  -2   -1.02   10.23   0
   5  -7  -2    1.49    9.90   0
  -5  -7   2    7.52   11.13   0
  -5  -7   2    3.94   10.63   0
   5   7  -2   12.57    7.56   0
  -5   7   2   15.82    7.52   0
  -4  -7   2  699.12   15.59   0
  -4   7   2  735.35   14.41   0
  -4   7   2  800.78   15.54   0
  -4  -7   2  720.88   15.41   0
   4  -7  -2  745.31   14.79   0
   4  -7  -2  813.97   13.62   0
   4   7  -2  759.56   13.75   0
  -3   7   2  287.61   13.01   0
   3   7  -2  247.87   10.07   0
  -3  -7   2  286.30   12.62   0
   3  -7  -2  261.32    9.82   0
  -3   7   2  270.56   11.71   0
  -3  -7   2  257.92   12.51   0
   3  -7  -2  328.54   10.77   0
   2   7  -2    5.75   11.25   0
  -2   7   2   -5.97    7.00   0
  -2   7   2    7.27   10.21   0
   2  -7  -2    2.07   10.03   0
  -1   7   2   17.97    7.65   0
   1  -7  -2   14.40    7.74   0
  -1  -7   2   20.12    7.55   0
   1   7  -2   18.43   11.63   0
   0   7   2  219.76   14.44   0
   0  -7   2  259.71   12.47   0
   0  -7  -2  225.48   14.45   0
   0   7  -2  256.38   10.24   0
   1   7   2  901.14   22.49   0
  -1   7  -2  915.99   16.33   0
  -1   7  -2  856.54   26.80   0
  -1  -7  -2  736.04   20.82   0
   1  -7   2  863.13   14.76   0
   2  -7   2   71.69    7.81   0
  -2   7  -2   62.69   10.29   0
   2  -7   2   70.18   12.28   0
  -2  -7  -2   61.95   14.23   0
  -2   7  -2   79.24   12.75   0
  -3  -7  -2  292.22   20.29   0
   3   7   2  331.84   12.25   0
  -3   7  -2  305.06   11.54   0
   3  -7   2  302.41   11.85   0
  -3   7  -2  293.63   13.71   0
  -3  -7  -2  310.55   19.16   0
   3  -7   2  315.06   13.80   0
   4   7   2  132.17   11.01   0
  -4   7  -2  111.41    8.80   0
   4  -7   2  131.58    9.03   0
  -4   7  -2  132.56   11.06   0
   4  -7   2  136.75   11.42   0
  -4  -7  -2  122.90   16.26   0
   5   7   2  137.70   10.53   0
  -5   7  -2  145.49   12.29   0
  -5   7  -2  121.73    8.59   0
   5  -7   2  156.18   12.06   0
  -5  -7  -2  128.48   15.33   0
   5  -7   2  128.90    9.13   0
  -6  -7  -2   41.41   11.75   0
  -6   7  -2   44.00    8.02   0
   6  -7   2   52.89   10.96   0
  -6   7  -2   38.03    7.68   0
   6  -7   2   47.62    8.16   0
   6   7   2   44.72   10.89   0
   7   7   2  252.17    9.46   0
  -7  -7  -2  249.16   17.01   0
  -7   7  -2  225.59    9.66   0
   7  -7   2  258.46   12.99   0
  -7   7  -2  280.66   12.96   0
   7  -7   2  258.61   13.38   0
   8  -7   2   43.15   11.75   0
  -8  -7  -2   29.10   12.01   0
   8  -7   2   31.52   12.75   0
   8   7   2   40.52    8.45   0
  -8   7  -2   29.42   12.19   0
  -8   7  -2   30.76   11.94   0
  -9   7  -2    9.30    9.35   0
   9  -7   2   15.66    9.25   0
  -9   7  -2   12.64   13.32   0
   9   7   2   23.52   13.05   0
   9  -7   2   27.28   14.14   0
  -9  -7  -2   23.42   13.73   0
 -10   8   2   58.00   15.01   0
 -10  -8   2   69.11   15.61   0
 -10   8   2   62.16   10.52   0
 -10  -8   2   66.49   11.32   0
  10  -8  -2   77.34   15.46   0
  10   8  -2   80.73   11.21   0
  10  -8  -2   72.90   14.58   0
 -10  -8   2   92.57   14.96   0
  -9  -8   2   26.48   14.15   0
   9  -8  -2   35.79    9.19   0
  -9   8   2   44.20   13.06   0
  -9  -8   2   31.79    9.25   0
   9   8  -2   33.36    9.50   0
  -9   8   2   29.86    9.64   0
   9  -8  -2   27.15   13.89   0
   8  -8  -2   14.67    8.52   0
  -8   8   2    6.33   12.53   0
  -8   8   2    7.12    8.86   0
   8   8  -2   29.04   12.51   0
  -8  -8   2   15.53   12.00   0
   8  -8  -2    4.68   12.51   0
  -8  -8   2    8.37   12.60   0
  -7   8   2    8.24   11.37   0
   7   8  -2  -12.64   12.50   0
  -7  -8   2   10.92   11.70   0
  -7  -8   2    1.45   12.21   0
   7  -8  -2  -11.63   11.31   0
   7  -8  -2   -2.14   10.98   0
  -7   8   2    9.44   10.59   0
  -6   8   2  291.87    9.50   0
   6  -8  -2  347.19   10.04   0
  -6  -8   2  313.06    9.45   0
  -6   8   2  326.04   10.22   0
  -6  -8   2  314.94   12.99   0
   6  -8  -2  338.68   12.51   0
   6   8  -2  346.65   12.40   0
  -5   8   2   28.53    7.17   0
  -5   8   2   32.24    7.88   0
   5   8  -2   33.49    7.89   0
   5  -8  -2   38.20    7.78   0
  -5  -8   2   29.78   10.93   0
  -5  -8   2   30.14   10.86   0
   5  -8  -2   38.03   10.15   0
  -4   8   2  951.70   16.57   0
  -4  -8   2  878.31   16.88   0
  -4   8   2  814.13   13.03   0
   4  -8  -2  909.73   13.54   0
   4  -8  -2 1068.06   16.99   0
   4   8  -2  938.59   16.73   0
  -4  -8   2  905.49   16.44   0
   3  -8  -2    0.09   10.07   0
  -3   8   2   -6.87    9.78   0
   3   8  -2    4.98   10.42   0
  -3   8   2   -6.37   10.60   0
   3  -8  -2    3.55    7.61   0
  -3  -8   2    7.38   10.35   0
   2  -8  -2  308.43   10.07   0
  -2   8   2  306.10   10.24   0
  -2  -8   2  391.45   13.84   0
  -2   8   2  390.20   13.70   0
   2   8  -2  349.43   14.93   0
   1  -8  -2   12.56   10.89   0
  -1   8   2   21.19    7.46   0
  -1  -8   2   23.13   10.30   0
   1   8  -2   23.56   11.12   0
   0  -8   2 1582.73   18.72   0
   0   8   2 1500.98   23.04   0
   0   8  -2 1660.76   20.64   0
   0  -8  -2 1284.94   20.27   0
  -1  -8  -2   69.97   11.68   0
   1   8   2   77.46   11.85   0
  -1   8  -2   78.29    7.84   0
   1  -8   2   81.56   10.07   0
  -1   8  -2   71.97   12.59   0
   2  -8   2  500.67   17.14   0
   2  -8   2  468.16   11.38   0
  -2  -8  -2  440.06   19.22   0
  -2   8  -2  527.75   13.27   0
  -2   8  -2  475.35   17.39   0
   3  -8   2   -5.72   10.61   0
  -3   8  -2   -2.79    6.87   0
   3  -8   2  -10.47    9.96   0
  -3  -8  -2    8.84   12.39   0
   3   8   2    9.72    7.14   0
  -3   8  -2    7.25   10.73   0
  -3  -8  -2    0.84   13.65   0
  -4  -8  -2    0.47   14.24   0
   4  -8   2    0.27    7.53   0
   4  -8   2  -12.53   10.63   0
  -4   8  -2    1.39    7.04   0
  -4   8  -2    0.64   10.74   0
   4   8   2   -4.34   10.05   0
  -4  -8  -2    4.97   12.63   0
   5   8   2  392.61   11.81   0
   5  -8   2  354.50   12.93   0
  -5   8  -2  390.99   13.91   0
  -5   8  -2  346.80   12.50   0
   5  -8   2  361.39   10.92   0
  -5  -8  -2  346.34   18.47   0
  -6  -8  -2  153.67   15.57   0
  -6   8  -2  169.16   11.95   0
   6   8   2  167.46    8.53   0
  -6   8  -2  157.48   11.25   0
   6  -8   2  177.60   11.72   0
   6  -8   2  175.64   11.89   0
  -7  -8  -2  165.13   16.93   0
  -7   8  -2  162.29    9.23   0
   7  -8   2  201.25   12.30   0
   7  -8   2  172.54    9.65   0
  -7   8  -2  141.82   11.98   0
   7   8   2  183.15   11.57   0
  -8  -8  -2   11.10   12.33   0
  -8   8  -2   11.00   11.67   0
   8  -8   2   19.91   11.51   0
   8  -8   2    4.75   12.07   0
   8   8   2   -2.74   12.07   0
  -8   8  -2    0.72    8.09   0
  -9   8  -2   -5.93   13.44   0
   9   8   2    7.20   13.16   0
  -9  -8  -2   -2.49   16.58   0
  -9   8  -2    4.12   13.35   0
   9  -8   2   -4.55   13.37   0
   9  -8   2   -3.05   14.06   0
  10  -9  -2   34.62   10.74   0
  10   9  -2   36.80   10.89   0
 -10   9   2   24.72   10.66   0
 -10   9   2   38.63   14.18   0
  10  -9  -2   15.55   10.41   0
 -10  -9   2   31.21   16.00   0
   9   9  -2   39.72    9.91   0
  -9   9   2   45.69    9.59   0
  -9  -9   2   45.31   14.72   0
   9  -9  -2   40.52    9.92   0
  -9  -9   2   49.23    9.54   0
  -9   9   2   49.34   13.25   0
   9  -9  -2   49.83   13.44   0
   8   9  -2  315.76   14.58   0
  -8   9   2  255.93   10.29   0
   8  -9  -2  331.44   13.90   0
  -8  -9   2  288.08   10.66   0
  -8   9   2  291.61   14.10   0
  -8  -9   2  280.48   14.43   0
   8  -9  -2  290.81   10.65   0
  -7  -9   2   14.84   11.23   0
   7   9  -2   21.97    8.29   0
  -7   9   2   17.34   11.23   0
  -7   9   2    7.93    8.68   0
   7  -9  -2    8.95    8.55   0
  -7  -9   2   16.33    8.89   0
   7  -9  -2   19.25   11.96   0
  -6   9   2   25.58   10.36   0
   6   9  -2   31.04   10.93   0
  -6  -9   2   23.03   10.57   0
   6  -9  -2   26.50    7.70   0
   6  -9  -2   12.64   10.95   0
  -6  -9   2   15.97   11.28   0
  -6   9   2   23.18   11.45   0
  -5   9   2    6.50    6.96   0
   5   9  -2    9.42    7.82   0
  -5  -9   2   11.11   10.86   0
   5  -9  -2   10.76   10.89   0
   5  -9  -2   16.03   10.12   0
  -5  -9   2   13.02   10.94   0
  -5   9   2    5.44   10.99   0
  -4   9   2   72.05   10.93   0
  -4  -9   2   58.50   11.31   0
   4   9  -2   69.82   11.13   0
   4  -9  -2   60.02   11.19   0
  -4   9   2   50.46   10.50   0
   4  -9  -2   74.53   10.84   0
  -3   9   2  142.26    8.36   0
  -3  -9   2  143.05   11.86   0
  -3   9   2  153.15   12.33   0
   3   9  -2  160.85   11.89   0
   3  -9  -2  149.74    8.36   0
  -2   9   2    3.99    7.09   0
   2  -9  -2   -0.01    6.80   0
  -2   9   2    8.63    7.89   0
  -2  -9   2    7.24    7.33   0
   2   9  -2    4.41   10.93   0
  -1  -9   2   22.51    7.31   0
  -1   9   2   15.21    7.16   0
   1   9  -2   24.46   14.15   0
   1  -9  -2   18.94   10.33   0
   0   9   2    7.28    7.34   0
   0  -9   2    2.98   10.17   0
   0   9  -2   15.24    7.62   0
   0  -9  -2    9.31   10.49   0
  -1  -9  -2  282.65   14.08   0
   1   9   2  323.09   14.67   0
   1  -9   2  269.64    9.73   0
  -1   9  -2  330.62   12.33   0
  -1   9  -2  283.50   16.00   0
  -2   9  -2    3.76    6.78   0
   2  -9   2   -9.15    9.65   0
  -2  -9  -2    5.07   12.50   0
   2  -9   2    2.80   11.63   0
  -2   9  -2    3.71   11.27   0
   3  -9   2   36.53   10.73   0
  -3   9  -2   30.56    9.83   0
  -3  -9  -2   27.77   10.46   0
  -3   9  -2   29.97   10.93   0
   3   9   2   37.44    7.46   0
  -3  -9  -2   33.52   12.97   0
   3  -9   2   35.55   10.09   0
  -4   9  -2  437.55   12.02   0
  -4  -9  -2  511.45   21.72   0
   4  -9   2  507.06   12.86   0
   4  -9   2  497.58   12.35   0
  -4  -9  -2  441.49   19.75   0
  -4   9  -2  472.84   12.51   0
   4   9   2  490.60   10.59   0
   5  -9   2   10.73   10.80   0
  -5   9  -2   20.23   10.79   0
   5   9   2   11.66    9.63   0
  -5  -9  -2   19.59   13.65   0
  -5   9  -2   27.74   10.24   0
   5  -9   2   13.79   10.60   0
  -5  -9  -2   10.60   13.99   0
  -6   9  -2   47.90   10.96   0
   6   9   2   38.50    7.75   0
  -6   9  -2   34.55   11.21   0
   6  -9   2   45.58    7.85   0
   6  -9   2   44.95   11.78   0
  -6  -9  -2   36.95   16.18   0
  -7   9  -2   11.40   11.42   0
   7   9   2   11.73   10.63   0
   7  -9   2   21.54   11.93   0
  -7   9  -2    8.53    8.12   0
  -7  -9  -2   10.86   15.13   0
   7  -9   2   11.12   11.40   0
   8   9   2   16.87   12.04   0
   8  -9   2   10.60   12.14   0
  -8   9  -2    8.85   11.43   0
  -8   9  -2   12.03   12.25   0
   8  -9   2    3.12   12.13   0
  -8  -9  -2    9.63   15.40   0
  -9   9  -2   -3.36   13.93   0
  -9   9  -2    4.82   13.57   0
   9  -9   2    4.78   10.21   0
   9  -9   2   12.03   14.03   0
  -9  -9  -2    0.50   16.96   0
   9   9   2    1.87   13.26   0
   9 -10  -2   46.00   14.01   0
  -9  10   2   26.00   13.50   0
  -9  10   2   28.24   13.78   0
   9 -10  -2   48.03   13.75   0
   9  10  -2   25.77   10.06   0
  -9 -10   2   34.00   14.91   0
  -8  10   2   -9.23    8.48   0
  -8 -10   2    0.86   12.51   0
   8 -10  -2  -10.25    8.98   0
   8 -10  -2    3.73   12.79   0
  -8  10   2  -14.84   12.70   0
   8  10  -2    0.67   13.16   0
  -7  10   2   52.36   12.29   0
  -7 -10   2   45.21   12.45   0
  -7  10   2   29.74   11.42   0
   7 -10  -2   51.49   11.83   0
   7 -10  -2   51.79    8.70   0
   7  10  -2   53.82   12.36   0
  -6 -10   2   83.01    9.32   0
  -6  10   2   93.99    8.04   0
  -6  10   2  100.37   12.03   0
   6 -10  -2   92.79   11.38   0
   6 -10  -2  104.46   11.72   0
   6  10  -2   92.89    8.96   0
  -5  10   2  318.20   10.18   0
   5 -10  -2  380.51   12.93   0
  -5  10   2  315.35   11.68   0
   5 -10  -2  328.82    9.66   0
  -5 -10   2  317.65   13.13   0
   5  10  -2  339.16   13.32   0
   4 -10  -2  220.73    8.81   0
  -4  10   2  254.73   11.23   0
   4  10  -2  233.10   12.56   0
  -4 -10   2  241.52   13.06   0
  -4  10   2  259.90   12.62   0
   4 -10  -2  300.47   12.84   0
   3  10  -2  145.37   11.53   0
   3 -10  -2  135.90   10.86   0
  -3  10   2  164.34    9.07   0
  -3 -10   2  146.20    9.01   0
  -3  10   2  122.68    8.00   0
   2  10  -2   -0.75   10.49   0
   2 -10  -2   -5.55   10.22   0
  -2  10   2    5.23   10.30   0
  -2 -10   2    8.40   10.16   0
  -2  10   2   -5.34    9.89   0
   1  10  -2  440.98   16.58   0
  -1  10   2  438.79   13.53   0
  -1 -10   2  482.78   13.83   0
   1 -10  -2  440.58   13.58   0
   0 -10  -2   26.05   10.54   0
   0  10   2   19.13   10.57   0
   0 -10   2   14.82    7.06   0
   0  10  -2   13.35    6.95   0
   1 -10   2  652.40   12.33   0
   1  10   2  715.26   17.62   0
  -1  10  -2  740.43   14.44   0
  -1 -10  -2  605.35   16.66   0
  -1  10  -2  663.99   21.02   0
  -2  10  -2  168.64   12.78   0
  -2 -10  -2  143.59   12.09   0
   2 -10   2  156.00    8.37   0
  -2  10  -2  162.82    8.27   0
   3 -10   2  154.62   10.88   0
   3 -10   2  163.43   11.77   0
  -3 -10  -2  125.26   11.92   0
  -3  10  -2  154.10    8.21   0
   3  10   2  153.65    9.01   0
  -3  10  -2  153.71   12.13   0
  -3 -10  -2  136.96   14.60   0
  -4  10  -2  121.14    9.95   0
   4 -10   2  145.41   11.81   0
  -4  10  -2  118.57   11.85   0
  -4 -10  -2  130.89   14.97   0
  -4 -10  -2  122.75   15.60   0
   4 -10   2  125.07    7.65   0
   4  10   2  132.35    8.13   0
   5 -10   2  159.28   11.76   0
   5 -10   2  152.12   11.21   0
  -5  10  -2  160.78    8.40   0
  -5  10  -2  162.54   11.88   0
  -5 -10  -2  137.94   16.02   0
  -5 -10  -2  148.76   15.18   0
   5  10   2  166.56   11.77   0
  -6  10  -2   -1.15   10.65   0
  -6  10  -2    0.81   11.06   0
  -6 -10  -2    6.07   14.17   0
   6 -10   2   15.65   11.54   0
   6 -10   2    7.10    7.35   0
  -6 -10  -2    8.54   13.47   0
   6  10   2   11.47    7.50   0
  -7 -10  -2   15.60   14.99   0
  -7 -10  -2    8.28   15.69   0
   7  10   2    1.92   11.13   0
  -7  10  -2    7.19   11.43   0
  -7  10  -2   -4.07   12.11   0
   7 -10   2    4.43   12.37   0
   7 -10   2   10.50   11.98   0
   7 -10   2    7.59   11.86   0
  -8  10  -2   73.75   13.25   0
  -8  10  -2   49.56    8.70   0
   8 -10   2   72.74   13.19   0
  -8 -10  -2   62.34   19.60   0
   8 -10   2   51.52    9.37   0
   8  10   2   69.66   12.39   0
  -9 -10  -2    0.78   17.46   0
  -9  10  -2   -0.32    9.72   0
   9  10   2   -1.21   13.31   0
   9 -10   2   15.70   14.62   0
   9 -10   2    6.50   10.05   0
  -9  10  -2    6.93   10.11   0
   9  11  -2   31.71   10.43   0
  -9  11   2   34.82   14.08   0
   9 -11  -2   40.62   14.36   0
  -9  11   2   25.64   14.08   0
  -9 -11   2   41.75   15.11   0
   9 -11  -2   58.41   14.06   0
  -8  11   2   31.36    9.04   0
  -8  11   2   47.70   13.75   0
  -8 -11   2   45.59   13.96   0
   8  11  -2   45.15   14.10   0
   8 -11  -2   42.22   13.61   0
   8 -11  -2   42.88   13.47   0
  -7 -11   2   73.65   12.98   0
  -7  11   2   75.86    8.56   0
  -7  11   2   69.79   12.95   0
   7  11  -2   80.42   12.43   0
   7 -11  -2   94.11    8.83   0
   7 -11  -2  102.55    9.23   0
   6 -11  -2   13.63   11.81   0
  -6  11   2    3.11   11.94   0
   6  11  -2    2.79   11.75   0
   6 -11  -2    5.25    7.60   0
  -6  11   2    2.72   10.59   0
  -6 -11   2   -2.56   12.56   0
   5 -11  -2   21.30   11.00   0
  -5  11   2   21.08   10.48   0
  -5 -11   2   12.19   10.80   0
  -5  11   2    8.91    7.92   0
   5  11  -2   11.23   10.99   0
   5 -11  -2   14.13    7.54   0
   4  11  -2  130.86    9.17   0
  -4  11   2  127.84    7.90   0
  -4 -11   2  126.60    9.02   0
   4 -11  -2  155.34   10.62   0
  -4  11   2  149.40   12.03   0
  -3  11   2    2.70    7.73   0
  -3 -11   2    2.51   10.54   0
  -3  11   2   -4.40    6.61   0
   3 -11  -2    4.11    6.61   0
   3  11  -2   10.39   10.70   0
  -2  11   2  126.13    8.36   0
   2  11  -2  106.47   11.43   0
  -2 -11   2  122.00    8.78   0
   2 -11  -2  101.78   11.22   0
  -2  11   2  123.74    9.03   0
   1 -11  -2   22.37   10.61   0
  -1  11   2   41.02   10.27   0
   1  11  -2   27.25   10.95   0
  -1 -11   2   35.29   10.50   0
   0  11   2  286.30   10.50   0
   0 -11   2  275.13    9.55   0
   0  11  -2  326.25   10.30   0
   0 -11  -2  314.39   12.88   0
  -1 -11  -2   13.02   10.42   0
   1 -11   2   14.43    9.96   0
   1  11   2   24.24   10.39   0
  -1  11  -2   17.26    6.98   0
  -1  11  -2   22.98   13.06   0
  -2  11  -2   69.14   11.00   0
  -2 -11  -2   61.24   10.54   0
   2 -11   2   68.64   10.21   0
  -2  11  -2   56.50   10.13   0
   3 -11   2   77.63   10.17   0
  -3  11  -2   74.58   10.06   0
   3 -11   2   93.57   11.57   0
   3  11   2   89.52   10.73   0
  -3  11  -2   70.64   11.63   0
  -3 -11  -2   68.33   11.34   0
  -4 -11  -2   59.62   13.62   0
  -4  11  -2   72.35    7.31   0
  -4  11  -2   54.66    8.49   0
   4 -11   2   80.69   11.45   0
   4  11   2   69.06    7.94   0
   4 -11   2   77.74   10.00   0
  -4 -11  -2   64.77   14.59   0
   5  11   2   20.95   11.31   0
  -5  11  -2    2.40    7.81   0
   5 -11   2   21.96   10.85   0
  -5  11  -2   10.43   10.99   0
  -5 -11  -2    8.02   12.80   0
   5 -11   2    4.40    7.89   0
  -5 -11  -2    7.51   13.61   0
  -6  11  -2    2.76   11.58   0
   6 -11   2   20.02   11.92   0
   6  11   2   13.62    7.71   0
  -6  11  -2   -2.50    7.87   0
  -6 -11  -2   -0.20   14.10   0
   6 -11   2    6.42    7.75   0
  -6 -11  -2    5.71   15.46   0
  -7 -11  -2    1.05   15.44   0
  -7  11  -2    4.54    8.40   0
   7  11   2   20.02   11.89   0
  -7  11  -2    5.61   12.77   0
   7 -11   2    0.94   12.60   0
  -7 -11  -2    0.05   16.79   0
   7 -11   2   10.76   12.37   0
  -8 -11  -2   11.25   19.54   0
   8 -11   2   12.31   13.22   0
  -8  11  -2   -7.54   12.74   0
   8  11   2    1.80   12.92   0
  -8 -11  -2    7.06   16.40   0
  -8  11  -2   12.81   13.13   0
   8 -11   2    2.06    9.45   0
   9 -11   2   -7.78    9.95   0
  -9  11  -2    3.53   14.01   0
   9  11   2   -1.68   13.95   0
  -9  11  -2   -2.44   10.05   0
   9 -11   2   -4.27   15.01   0
  -9 -11  -2   -0.11   20.40   0
  -9 -11  -2   -3.82   21.04   0
  -9 -12   2    5.99   15.45   0
   9 -12  -2    5.04   13.58   0
  -9  12   2   12.26   14.25   0
  -9  12   2   -3.02    9.70   0
   9  12  -2  -10.76   13.88   0
   9 -12  -2    7.22   10.57   0
   8 -12  -2   16.23   13.01   0
  -8  12   2   -0.69    9.49   0
   8 -12  -2    0.68    9.91   0
   8  12  -2   11.92   12.89   0
  -8  12   2   17.47   13.13   0
  -8 -12   2   13.04   13.86   0
  -7 -12   2   84.24   12.94   0
  -7  12   2  104.39   12.95   0
   7 -12  -2  116.82   13.03   0
   7 -12  -2  103.19    8.86   0
   7  12  -2   79.02    9.22   0
  -7  12   2   79.43    8.37   0
   6 -12  -2  146.93   13.48   0
  -6  12   2  118.76   11.33   0
  -6  12   2  145.91   13.27   0
   6  12  -2  144.60   12.52   0
   6 -12  -2  126.85    8.66   0
  -6 -12   2  141.14   13.49   0
   5 -12  -2  100.10    8.09   0
  -5  12   2  111.45    8.72   0
   5 -12  -2  122.82    8.85   0
   5  12  -2   99.86    8.48   0
  -5  12   2   91.28    7.79   0
  -5 -12   2  101.58   11.91   0
  -4 -12   2  296.90   13.01   0
  -4  12   2  258.58    8.74   0
  -4  12   2  296.18   13.01   0
   4 -12  -2  284.32   11.39   0
   4  12  -2  277.71   12.84   0
  -4 -12   2  239.25   12.94   0
   3  12  -2  134.22   11.35   0
  -3  12   2  112.96    7.48   0
  -3 -12   2  129.77   11.84   0
  -3  12   2  128.03   12.02   0
   3 -12  -2  124.95    7.75   0
  -2 -12   2  224.03   12.21   0
  -2  12   2  227.84   12.88   0
   2 -12  -2  201.54   11.83   0
   2  12  -2  209.78   12.36   0
  -2  12   2  205.35    8.87   0
   1  12  -2   83.98   11.31   0
  -1  12   2  113.66   11.14   0
  -1 -12   2   82.56    8.27   0
   1 -12  -2   97.84   11.31   0
   0 -12  -2  296.40   12.63   0
   0 -12   2  267.25    9.72   0
   0  12   2  309.65   12.75   0
   0  12  -2  317.52   10.10   0
  -1  12  -2   78.81   11.23   0
  -1 -12  -2   75.55   10.33   0
   1 -12   2   63.69   10.16   0
  -1  12  -2   80.08    7.60   0
   1  12   2   83.60   10.64   0
  -2  12  -2  252.56   13.15   0
  -2  12  -2  255.87   11.29   0
   2 -12   2  240.41   11.38   0
  -2 -12  -2  234.25   12.19   0
  -3  12  -2   61.12    8.27   0
  -3 -12  -2   60.89   13.31   0
  -3  12  -2   81.56   10.11   0
   3 -12   2   65.35   10.25   0
   3  12   2   70.93    8.23   0
  -4 -12  -2   25.77   13.03   0
  -4  12  -2   23.01   11.11   0
   4 -12   2   27.67   10.19   0
  -4  12  -2   22.21    9.92   0
   4 -12   2   33.26   11.17   0
  -4 -12  -2   13.17   14.04   0
   4  12   2   19.70   10.59   0
  -5  12  -2    9.38    7.74   0
   5  12   2    7.28   11.47   0
  -5  12  -2   -0.73   12.45   0
   5 -12   2   16.33   12.45   0
  -5 -12  -2   10.53   15.78   0
  -5 -12  -2   10.76   13.28   0
   5 -12   2   19.58   11.05   0
   6  12   2  168.90    9.62   0
  -6  12  -2  179.87   12.60   0
  -6  12  -2  164.82    9.47   0
   6 -12   2  195.77    9.78   0
   6 -12   2  192.26   12.70   0
  -6 -12  -2  177.70   18.65   0
  -6 -12  -2  162.94   17.77   0
  -7 -12  -2   95.98   19.12   0
   7  12   2   97.46    9.39   0
   7 -12   2  108.39   13.65   0
   7 -12   2  120.12   13.78   0
  -7 -12  -2  109.09   18.22   0
  -7  12  -2   87.91   13.13   0
  -7  12  -2  122.30   13.78   0
   8 -12   2    0.33    9.55   0
  -8 -12  -2    1.61   19.70   0
   8  12   2    0.90    9.67   0
  -8  12  -2    4.34   12.82   0
  -8 -12  -2    0.31   18.87   0
  -8  12  -2    3.01   12.76   0
   8 -12   2   -3.75   12.85   0
  -9  12  -2  -10.01   14.75   0
  -9 -12  -2    1.71   24.78   0
   9 -12   2    7.46   13.73   0
  -9 -12  -2    0.97   25.93   0
   9 -12   2    5.39   15.43   0
   9  12   2   -7.40   10.48   0
  -9  12  -2    3.95   13.87   0
  -9  13   2   12.62   10.41   0
   9 -13  -2   22.15   10.24   0
  -9  13   2   25.16   14.49   0
   9  13  -2   25.24   14.51   0
  -9 -13   2   23.99   15.88   0
   9 -13  -2   26.07   15.10   0
   8 -13  -2   24.03    9.35   0
  -8  13   2   20.28    9.38   0
  -8  13   2   18.24    9.51   0
   8  13  -2   21.32    9.42   0
   8 -13  -2    7.55   14.91   0
  -8 -13   2   20.83   13.90   0
   8 -13  -2   25.68    9.84   0
   7 -13  -2  137.82   12.89   0
  -7  13   2  105.39    8.91   0
  -7  13   2  111.75    9.63   0
   7 -13  -2  132.06    9.30   0
   7  13  -2  122.78    9.35   0
  -7 -13   2  123.18   13.15   0
   6  13  -2   13.82   11.31   0
  -6  13   2    7.76    7.58   0
   6 -13  -2    3.78    7.95   0
  -6  13   2    9.52   12.26   0
  -6 -13   2    1.40    8.29   0
   6 -13  -2   -0.13   12.33   0
  -6 -13   2   10.48   11.84   0
  -5  13   2  213.95    9.79   0
  -5  13   2  190.59    8.58   0
   5  13  -2  213.04    9.42   0
   5 -13  -2  203.45    8.94   0
  -5 -13   2  232.72   10.70   0
  -5 -13   2  212.36   13.98   0
  -4 -13   2    8.07    7.62   0
   4  13  -2   15.75   10.37   0
  -4  13   2    2.93   11.24   0
  -4 -13   2    0.47   10.24   0
  -4  13   2   -2.49    9.99   0
   4 -13  -2    3.65    7.25   0
   3  13  -2    4.64   10.20   0
  -3  13   2    0.73    7.52   0
  -3  13   2   10.28   11.68   0
   3 -13  -2    2.26    9.98   0
  -3 -13   2   13.08   10.96   0
   2  13  -2    6.23   10.17   0
  -2  13   2    2.65   11.09   0
  -2  13   2    0.44   10.12   0
   2 -13  -2    6.48    7.24   0
  -2 -13   2    1.16   10.34   0
  -1 -13   2   75.84   11.26   0
   1  13  -2   67.12   10.71   0
   1 -13  -2   64.57   11.28   0
  -1  13   2   66.84   11.14   0
   0 -13  -2   11.42   10.35   0
   0 -13   2   12.24    7.29   0
   0  13   2    3.96    7.54   0
   0  13  -2    8.38   10.60   0
  -1 -13  -2   72.95   10.58   0
   1  13   2   95.22   10.86   0
  -1  13  -2   92.55    7.54   0
   1 -13   2   78.53    7.40   0
  -1  13  -2   79.98   11.32   0
   2 -13   2   35.30    7.08   0
  -2  13  -2   31.02   10.47   0
  -2  13  -2   26.72    9.68   0
  -2 -13  -2   25.08   11.96   0
   3 -13   2  138.92    7.95   0
  -3 -13  -2  144.60   11.94   0
   3  13   2  166.92   11.71   0
  -3  13  -2  169.91   12.14   0
  -3  13  -2  145.90    7.91   0
  -4  13  -2   24.65   11.91   0
  -4  13  -2   22.08    7.41   0
  -4 -13  -2   27.72   10.87   0
  -4 -13  -2   25.43   13.85   0
   4  13   2   34.05   10.80   0
   4 -13   2   39.78   10.26   0
   4 -13   2   30.91   12.51   0
   5  13   2   51.90    8.72   0
  -5 -13  -2   51.48   16.42   0
  -5 -13  -2   50.81   13.64   0
  -5  13  -2   50.37   10.63   0
  -5  13  -2   64.03   12.97   0
   5 -13   2   58.72   10.94   0
   5 -13   2   63.07   13.25   0
   6 -13   2   11.71    8.20   0
   6  13   2    9.19   11.99   0
  -6  13  -2    1.54   12.23   0
  -6  13  -2   11.67   11.39   0
   6 -13   2   12.31    8.62   0
  -6 -13  -2   11.62   14.71   0
  -6 -13  -2   15.23   18.12   0
  -7 -13  -2   72.54   21.33   0
   7  13   2   57.55    9.15   0
  -7  13  -2   79.56   12.90   0
  -7  13  -2   58.86    9.24   0
  -7 -13  -2   68.44   18.52   0
   7 -13   2   88.77   13.17   0
   7 -13   2   73.17    9.70   0
  -8  13  -2   -1.16    9.59   0
   8  13   2  -10.18   13.70   0
   8 -13   2   -2.57    9.70   0
   8 -13   2    8.56   13.75   0
  -8 -13  -2    1.80   22.03   0
  -8 -13  -2    0.94   20.96   0
  -8  13  -2   -1.15    9.20   0
  -8 -14   2   11.45   13.76   0
  -8  14   2    5.33    9.57   0
  -8  14   2    3.25   13.27   0
  -8 -14   2    9.84   13.15   0
   8 -14  -2   24.46   13.89   0
   8 -14  -2   10.49   13.45   0
   8  14  -2   10.78   13.81   0
  -7 -14   2  233.86   14.52   0
  -7 -14   2  250.29   14.98   0
  -7  14   2  207.35    9.74   0
   7 -14  -2  238.00   13.43   0
  -7  14   2  265.15   13.63   0
   7  14  -2  217.73   13.13   0
   7 -14  -2  297.20   13.96   0
   6  14  -2    5.43    8.16   0
  -6 -14   2   -0.40   12.30   0
  -6  14   2    5.72    7.84   0
  -6 -14   2    6.76   11.76   0
  -6  14   2   11.82    8.20   0
   6 -14  -2    4.02   11.23   0
  -5  14   2  266.49   11.73   0
  -5 -14   2  287.65   13.97   0
  -5  14   2  333.91   13.83   0
  -5 -14   2  293.06   13.79   0
   5  14  -2  274.49   12.27   0
   5 -14  -2  285.23   12.09   0
  -4  14   2   20.35    8.11   0
   4  14  -2   26.05   10.71   0
  -4  14   2   23.79    7.22   0
  -4 -14   2   17.58   10.50   0
  -4 -14   2   23.00   11.04   0
   4 -14  -2   23.66    7.35   0
  -3  14   2 1069.02   17.29   0
   3 -14  -2  887.48   12.98   0
   3  14  -2  826.68   14.66   0
  -3 -14   2  975.23   16.35   0
  -3  14   2  925.30   14.98   0
  -2  14   2   24.71   10.37   0
  -2  14   2   10.00   11.58   0
   2 -14  -2   28.59   10.56   0
   2  14  -2   17.41    9.92   0
  -2 -14   2   12.25   10.90   0
  -1 -14   2 1280.16   15.62   0
  -1  14   2 1271.37   16.25   0
   1 -14  -2 1288.57   17.86   0
   0  14   2   11.53    7.83   0
   0 -14  -2   21.90   10.84   0
   0 -14   2   10.20   10.13   0
   0  14  -2   21.14    7.56   0
  -1 -14  -2  465.42   14.09   0
  -1  14  -2  552.40   17.12   0
   1 -14   2  548.90   12.62   0
  -1  14  -2  571.58   11.10   0
   1  14   2  599.10   15.41   0
  -2 -14  -2    5.81    9.93   0
  -2  14  -2   -0.91   10.50   0
   2 -14   2    0.51    6.75   0
  -2  14  -2   -1.24    6.80   0
   3 -14   2  522.04   10.94   0
  -3 -14  -2  485.98   15.45   0
  -3  14  -2  588.05   13.51   0
  -3  14  -2  580.02   15.93   0
   3  14   2  533.15   14.28   0
  -4 -14  -2    7.03   12.51   0
  -4  14  -2   -2.77   12.12   0
  -4  14  -2    8.65   10.12   0
  -4 -14  -2   -4.80   13.06   0
   4 -14   2    5.51   10.29   0
   4  14   2    8.48   11.27   0
   5 -14   2  146.08    8.32   0
   5 -14   2  146.54   13.52   0
  -5 -14  -2  114.78   15.69   0
  -5  14  -2  118.91    8.25   0
   5  14   2  130.85   12.70   0
  -5 -14  -2  138.27   16.72   0
  -5  14  -2  158.23   13.42   0
  -6  14  -2   34.76    8.62   0
   6 -14   2   39.63   12.10   0
   6  14   2   31.67    8.70   0
  -6  14  -2   34.72    8.86   0
   6 -14   2   54.51   12.70   0
  -6 -14  -2   34.89   18.75   0
  -6 -14  -2   35.64   17.23   0
   7 -14   2    0.79   12.95   0
  -7  14  -2   -1.48   12.58   0
   7  14   2   -2.41   12.78   0
  -7 -14  -2    1.70   17.84   0
   7 -14   2    9.59   12.85   0
  -7  14  -2    2.29    9.12   0
  -7 -14  -2    0.12   19.13   0
   8  14   2   -2.03   10.05   0
  -8  14  -2   -7.70   13.50   0
   8 -14   2    7.51   14.70   0
  -8  14  -2   -2.31   14.60   0
  -8 -14  -2   -0.78   24.33   0
   8 -14   2    0.85   14.19   0
  -8 -14  -2    0.53   27.24   0
  -8 -15   2    4.08   14.94   0
   8  15  -2   24.15   14.24   0
  -8  15   2    4.98   13.26   0
   8 -15  -2   19.51   15.22   0
  -8  15   2   -0.60   14.76   0
  -8 -15   2   23.60   13.93   0
   8 -15  -2   13.75   13.83   0
  -7 -15   2  112.97   13.53   0
  -7 -15   2   80.97   14.07   0
   7  15  -2   89.62   13.83   0
   7 -15  -2   89.42   12.48   0
  -7  15   2   67.08    8.82   0
  -7  15   2   92.93    9.39   0
  -6  15   2   33.90    8.23   0
   6  15  -2   60.18   12.43   0
  -6 -15   2   61.74   12.52   0
  -6  15   2   45.70   12.32   0
  -6 -15   2   45.14    8.65   0
   6 -15  -2   53.26   11.98   0
  -5  15   2   35.14    7.49   0
   5  15  -2   18.58   11.07   0
   5 -15  -2   48.43   10.85   0
  -5  15   2   28.58    8.47   0
  -5 -15   2   35.25   12.35   0
  -5 -15   2   35.19   11.77   0
  -4  15   2    6.06   10.27   0
  -4  15   2   13.51   11.22   0
  -4 -15   2   20.13   11.31   0
   4 -15  -2   18.71   10.54   0
  -4 -15   2   15.12   10.74   0
   4  15  -2    2.77    8.38   0
   3 -15  -2   56.54   11.21   0
   3  15  -2   54.21   12.00   0
  -3  15   2   47.55    8.20   0
  -3 -15   2   49.48    7.50   0
  -3  15   2   58.20   11.13   0
  -2 -15   2   21.10   10.48   0
  -2  15   2   29.69   11.52   0
  -2  15   2   40.23   10.17   0
   2  15  -2   17.88   10.39   0
   2 -15  -2   25.26   10.50   0
   1 -15  -2   83.32   11.43   0
  -1 -15   2   80.88   11.08   0
  -1  15   2   84.18   11.40   0
  -1  15   2  109.64   12.94   0
   0 -15   2  127.28   11.18   0
   0  15   2  123.10    8.77   0
   0 -15  -2  107.50    8.68   0
   0  15  -2  150.77   11.44   0
   1  15   2    6.89   10.37   0
  -1  15  -2   22.72   10.20   0
  -1 -15  -2    5.45   10.33   0
  -1  15  -2    8.82   13.58   0
   1 -15   2   15.46   10.14   0
  -2 -15  -2   95.92   11.46   0
   2 -15   2   94.95   10.75   0
  -2  15  -2  107.07   10.52   0
  -2  15  -2  117.79   12.14   0
   3 -15   2  164.76   11.17   0
  -3  15  -2  180.93   14.72   0
  -3 -15  -2  132.11   11.75   0
   3  15   2  156.93   11.76   0
  -3  15  -2  153.26    8.54   0
  -4  15  -2   67.83   12.74   0
   4 -15   2   75.89   10.80   0
  -4 -15  -2   62.35   10.89   0
  -4  15  -2   69.06    7.62   0
   4  15   2   65.72   11.72   0
  -4 -15  -2   66.10   11.53   0
  -5 -15  -2   -3.17   14.41   0
  -5  15  -2  -12.48   10.13   0
  -5  15  -2    2.07   11.94   0
   5  15   2   11.93   11.88   0
   5 -15   2    0.54    7.35   0
  -5 -15  -2    1.44   15.34   0
   6  15   2   56.54   13.18   0
   6 -15   2   65.30   12.76   0
  -6  15  -2   58.98   11.85   0
   6 -15   2   66.65   12.35   0
  -6  15  -2   52.23   12.34   0
  -6 -15  -2   47.09   17.78   0
  -6 -15  -2   54.08   16.67   0
  -7  15  -2   24.25   12.71   0
   7  15   2   33.49   13.35   0
  -7  15  -2   32.84   13.27   0
   7 -15   2   43.86    9.73   0
  -7 -15  -2   36.28   20.89   0
  -7 -15  -2   29.48   19.87   0
   7 -15   2   26.34    9.36   0
  -8  15  -2   65.60   15.39   0
   8  15   2   51.58   14.76   0
   8 -15   2   71.99   15.90   0
   8 -15   2   69.54   10.95   0
  -8  15  -2   47.13   14.48   0
  -8 -16   2    3.83   15.69   0
  -8  16   2   -2.22   13.19   0
  -8 -16   2   12.49   14.38   0
   8  16  -2    3.03   14.26   0
  -8  16   2   23.93   14.40   0
   8 -16  -2   13.71    9.69   0
  -7 -16   2   11.97   13.51   0
  -7  16   2   17.33    8.80   0
   7 -16  -2   10.91    9.09   0
   7  16  -2   19.95   14.20   0
  -7 -16   2    3.88   12.72   0
  -7  16   2   13.76   13.90   0
  -6 -16   2   12.76   11.55   0
  -6  16   2   27.11    8.09   0
  -6 -16   2   17.67   12.35   0
  -6  16   2   19.77    8.72   0
   6 -16  -2    6.45   11.69   0
   6  16  -2   17.80   12.77   0
  -5  16   2    1.52    7.66   0
  -5 -16   2    5.83   11.52   0
  -5  16   2    2.80   11.68   0
   5  16  -2    5.56    8.12   0
   5 -16  -2   -0.10   10.91   0
  -5 -16   2   -2.94   12.26   0
  -4  16   2  183.11   12.25   0
   4  16  -2  182.43   12.88   0
  -4  16   2  168.72   11.69   0
  -4 -16   2  157.19   12.46   0
  -4 -16   2  176.87   12.02   0
   4 -16  -2  151.90   11.88   0
   3 -16  -2   17.44   11.55   0
   3  16  -2   17.68   11.77   0
  -3  16   2   25.22   11.38   0
  -3  16   2   26.79   11.21   0
  -3 -16   2   30.23    7.56   0
   2 -16  -2  134.94   11.39   0
  -2  16   2  119.70   11.54   0
  -2  16   2  107.89    8.42   0
  -2 -16   2  111.09    8.53   0
   2  16  -2  103.53   12.39   0
   1  16  -2    5.36   10.39   0
   1 -16  -2    7.92   10.67   0
  -1  16   2   11.94   10.57   0
  -1  16   2    3.74   11.03   0
  -1 -16   2    7.86   10.41   0
   0 -16  -2  162.60   11.64   0
   0 -16   2  160.30    8.62   0
   0  16   2  164.24    9.01   0
   0  16  -2  188.99   15.95   0
   0  16  -2  180.16   11.58   0
  -1  16  -2   15.28   10.99   0
  -1 -16  -2   26.35   10.58   0
  -1  16  -2   13.38   11.51   0
   1  16   2   18.02   10.94   0
   1 -16   2   21.39    7.80   0
   2 -16   2    4.77   10.06   0
  -2 -16  -2    4.42   11.22   0
  -2  16  -2   -2.66   12.83   0
  -2  16  -2    2.06   10.09   0
   3 -16   2   55.34   10.81   0
  -3 -16  -2   57.10   10.79   0
  -3  16  -2   70.55   11.84   0
  -3  16  -2   64.53   10.72   0
   3  16   2   61.55   11.99   0
   4  16   2   10.54   11.87   0
  -4 -16  -2    8.19   10.90   0
  -4  16  -2    3.27    7.41   0
  -4 -16  -2   -1.29   12.74   0
   4 -16   2    5.98    7.51   0
  -4  16  -2   13.11   12.12   0
   5 -16   2    6.97    8.01   0
   5  16   2   29.40    8.57   0
  -5 -16  -2   18.04   14.26   0
  -5  16  -2   15.75    8.07   0
  -5  16  -2   26.13   12.62   0
  -5 -16  -2   19.18   15.11   0
  -6 -16  -2   -1.18   15.57   0
   6  16   2   -6.45   13.40   0
  -6  16  -2   10.66   12.47   0
  -6  16  -2    8.35   11.76   0
  -6 -16  -2   -0.99   16.61   0
   6 -16   2    3.13   12.15   0
  -7 -16  -2    3.36   19.32   0
  -7  16  -2    3.66   13.61   0
   7  16   2    7.13    9.46   0
  -7  16  -2    1.68    9.48   0
   7 -16   2   17.85   13.52   0
   7 -16   2    4.13   14.19   0
  -7 -16  -2    2.88   22.63   0
   8 -16   2   -3.15   15.59   0
  -8  16  -2   12.22   10.27   0
  -8  16  -2   19.93   15.17   0
   8 -16   2    3.99   14.96   0
   8  16   2   10.51   10.49   0
  -8  17   2   14.06   13.85   0
  -8 -17   2    9.48   15.21   0
   8  17  -2   15.26   10.43   0
  -8 -17   2    0.29   16.32   0
  -8  17   2    7.59   10.26   0
   8 -17  -2   15.66   14.28   0
  -7  17   2   -1.87   10.13   0
  -7 -17   2   -5.45   12.89   0
  -7  17   2    8.48    8.81   0
   7 -17  -2   -3.43   12.94   0
  -7 -17   2   -1.37   14.24   0
   7  17  -2    4.56    9.53   0
  -6  17   2  -12.10   11.46   0
   6  17  -2    4.13   12.80   0
  -6 -17   2    9.36   13.23   0
  -6 -17   2    1.98   12.61   0
   6 -17  -2    5.24    8.31   0
  -6  17   2   -2.39   13.27   0
   5 -17  -2   -0.84    7.86   0
  -5  17   2    2.32    7.85   0
  -5 -17   2    6.15   11.41   0
  -5  17   2   -1.69   12.44   0
  -5 -17   2    9.66   12.04   0
   5  17  -2    6.20   12.20   0
  -4  17   2    5.18    8.01   0
   4  17  -2    3.69   11.71   0
  -4 -17   2    4.59   11.02   0
  -4 -17   2    2.87   11.89   0
  -4  17   2   -1.33   11.28   0
   4 -17  -2   20.61   11.37   0
  -3  17   2   -0.56   10.90   0
   3 -17  -2   11.19   11.37   0
   3  17  -2   -5.03   11.96   0
  -3  17   2    7.03   11.23   0
  -3 -17   2    4.36    6.99   0
  -2  17   2   13.01   11.15   0
   2 -17  -2   16.74   11.32   0
   2  17  -2    3.70   11.91   0
  -2  17   2   11.72   11.06   0
  -2 -17   2    4.73   10.32   0
  -1 -17   2   55.10   10.95   0
  -1  17   2   64.48   11.92   0
  -1  17   2   67.72   11.09   0
   1  17  -2   60.69   13.25   0
   1 -17  -2   53.74    7.99   0
   0 -17   2   84.65   10.90   0
   0  17   2   62.12    8.26   0
   0  17  -2   75.77    8.28   0
   0 -17  -2   62.21   10.93   0
   0  17  -2   69.09   11.89   0
  -1  17  -2    8.59   10.56   0
  -1 -17  -2    2.30   11.52   0
   1 -17   2    4.74    8.17   0
   1  17   2   10.09   11.69   0
  -1  17  -2    5.48    8.11   0
  -2  17  -2   62.63   10.49   0
  -2 -17  -2   40.87   12.06   0
   2 -17   2   47.00   10.49   0
  -2  17  -2   48.84   11.53   0
   3 -17   2    2.54    7.37   0
  -3 -17  -2    3.43   10.67   0
  -3  17  -2    4.79   11.16   0
  -3  17  -2   12.78   10.24   0
   3  17   2    4.38    8.21   0
   4 -17   2   28.44   11.09   0
  -4  17  -2   41.62   12.75   0
  -4 -17  -2   36.86   14.57   0
  -4  17  -2   33.05   11.15   0
   4  17   2   27.75   11.62   0
  -4 -17  -2   25.04   11.41   0
  -5 -17  -2   21.49   14.69   0
  -5 -17  -2   34.93   15.48   0
  -5  17  -2   28.94   11.49   0
   5  17   2   21.14    8.72   0
  -5  17  -2   34.08   13.28   0
   5 -17   2   44.22   11.65   0
   6 -17   2   19.89   12.30   0
  -6  17  -2   24.63   13.86   0
   6  17   2   25.40    9.36   0
  -6  17  -2   24.48    8.74   0
  -6 -17  -2   27.63   16.50   0
  -6 -17  -2   30.41   17.19   0
  -7 -17  -2    2.51   23.54   0
  -7 -17  -2   -0.35   22.40   0
   7  17   2   10.69   13.90   0
  -7  17  -2    8.63   13.87   0
   7 -17   2    6.09   14.15   0
  -7  17  -2    6.71   14.13   0
  -7  18   2   31.20    9.07   0
  -7 -18   2   23.31   15.22   0
   7  18  -2   27.24   14.06   0
   7 -18  -2   25.20   13.13   0
  -7  18   2   21.91   10.26   0
  -7 -18   2   17.35   14.34   0
  -6 -18   2    2.77   14.08   0
  -6  18   2    0.70   13.96   0
  -6 -18   2   10.59   12.93   0
  -6  18   2   12.51   12.10   0
   6  18  -2   11.16   12.77   0
   6 -18  -2   -0.98   12.25   0
  -5 -18   2    4.45   11.23   0
  -5  18   2   11.32   13.10   0
   5  18  -2    5.33   12.49   0
  -5  18   2   15.06   11.91   0
  -5 -18   2    9.71   12.15   0
   5 -18  -2    1.62    8.64   0
   4  18  -2   95.36    9.41   0
   4 -18  -2   97.58   12.43   0
  -4  18   2   97.25    8.95   0
  -4 -18   2   92.09   12.28   0
  -4  18   2  106.70   13.40   0
   3 -18  -2    1.74   11.84   0
   3  18  -2   31.77   11.99   0
  -3  18   2   10.29   11.65   0
  -3 -18   2   17.23   10.62   0
  -3  18   2   27.38   11.72   0
   2  18  -2    0.37   13.97   0
  -2 -18   2    0.77    7.40   0
  -2  18   2    2.50   11.38   0
  -2  18   2    7.58   10.81   0
   2 -18  -2    3.94    7.83   0
   1 -18  -2    7.46   10.80   0
  -1 -18   2    0.37   11.44   0
  -1  18   2    2.45    7.69   0
   1  18  -2    2.94   10.79   0
  -1  18   2   -0.47   11.07   0
   0 -18  -2   37.07   10.69   0
   0 -18   2   32.03   11.79   0
   0  18   2   51.10   10.79   0
   0  18  -2   34.75   11.92   0
   0  18  -2   44.98    8.92   0
  -1 -18  -2    2.74   11.48   0
  -1  18  -2   -1.64    7.79   0
   1 -18   2   -1.04   10.97   0
   1  18   2    3.92   11.75   0
  -1  18  -2   -1.50   10.94   0
  -2 -18  -2    2.85   11.34   0
  -2  18  -2   10.39    7.57   0
  -2  18  -2    4.73   10.80   0
   2 -18   2   -3.55   11.03   0
  -3  18  -2  137.41   12.93   0
  -3 -18  -2  124.02   12.06   0
  -3  18  -2  117.71    8.41   0
   3 -18   2  121.93   11.12   0
   3  18   2  132.77   12.19   0
   4 -18   2   18.32   11.21   0
  -4 -18  -2   16.60   11.88   0
  -4  18  -2   10.95    8.02   0
  -4  18  -2   26.27   16.29   0
  -4 -18  -2   10.80   12.24   0
   4  18   2    5.79   11.90   0
  -5 -18  -2    3.24   15.27   0
  -5 -18  -2   -0.11   14.61   0
  -5  18  -2   -5.59    8.00   0
  -5  18  -2    3.95   13.27   0
   5 -18   2   11.64   11.55   0
   5  18   2    5.61    8.52   0
   6  18   2    1.22    9.39   0
  -6 -18  -2   12.76   16.40   0
  -6  18  -2   16.15   14.24   0
   6 -18   2   22.71   12.42   0
  -6  18  -2    7.18   12.18   0
  -6 -18  -2   11.28   19.96   0
  -7 -18  -2   18.03   25.25   0
  -7 -18  -2   17.47   23.90   0
   7  18   2    6.44   14.34   0
  -7  18  -2   10.97    9.95   0
  -7  18  -2   16.60   14.41   0
   7 -18   2   43.74   14.10   0
  -7 -19   2   -3.29   15.40   0
  -7  19   2   -4.72   13.58   0
   7 -19  -2    4.13   13.94   0
  -7 -19   2    7.79   14.42   0
  -7  19   2    5.19   10.10   0
   7  19  -2    1.17   15.24   0
   6 -19  -2    6.04   12.82   0
   6  19  -2   -6.08   13.83   0
  -6 -19   2    5.99   14.25   0
  -6  19   2    7.65   13.56   0
  -6 -19   2   -0.10   13.29   0
  -6  19   2   18.08   12.32   0
  -5  19   2   -4.65   13.11   0
   5  19  -2   11.21   12.84   0
  -5 -19   2    6.03   12.67   0
  -5 -19   2    2.50   13.49   0
  -5  19   2    5.64   12.62   0
   5 -19  -2    9.93    8.94   0
   4  19  -2   16.40   11.93   0
  -4  19   2   30.54   13.38   0
  -4  19   2   15.55    8.72   0
  -4 -19   2   36.05   12.25   0
   4 -19  -2   16.84   12.41   0
   3  19  -2   10.08   12.08   0
  -3  19   2    5.71    8.30   0
  -3 -19   2    6.20   11.97   0
   3 -19  -2   -2.88   11.67   0
  -3  19   2    5.82    9.21   0
   2 -19  -2    8.12   11.40   0
   2  19  -2   -3.80   11.52   0
  -2 -19   2    2.24   10.87   0
  -2  19   2    4.76   11.43   0
  -2  19   2    4.08    8.50   0
  -1 -19   2   71.68   11.42   0
  -1  19   2   68.31    8.61   0
  -1  19   2   70.62   11.96   0
   1  19  -2   69.34   11.85   0
   1 -19  -2   56.44    8.42   0
   0 -19  -2   60.14   10.86   0
   0  19  -2   56.94   11.93   0
   0 -19   2   50.18    8.53   0
   0  19   2   54.83   11.21   0
   0  19  -2   73.25   12.28   0
   1  19   2   26.51   12.38   0
  -1  19  -2   22.51   11.15   0
  -1  19  -2   18.18    8.45   0
  -1 -19  -2   20.72   11.90   0
   1 -19   2   17.34   11.61   0
  -2 -19  -2   18.14   11.78   0
   2 -19   2   18.54   11.43   0
  -2  19  -2    9.14   11.59   0
  -2  19  -2   11.29   14.45   0
  -3  19  -2   26.11   13.24   0
  -3 -19  -2   26.26   12.62   0
  -3  19  -2   37.27   11.05   0
   3 -19   2   11.47   11.08   0
   3  19   2   13.15   11.96   0
  -4  19  -2   41.01   11.86   0
  -4 -19  -2   46.00   15.44   0
  -4 -19  -2   43.75   16.00   0
  -4  19  -2   47.10   13.71   0
   4 -19   2   42.32    8.46   0
   4  19   2   39.51   12.05   0
   5  19   2   36.76   12.37   0
  -5 -19  -2   30.47   12.75   0
  -5 -19  -2   33.30   16.26   0
  -5  19  -2   25.44   12.31   0
  -5  19  -2   30.98   13.56   0
   5 -19   2   24.98    8.88   0
   6 -19   2   56.77   13.36   0
  -6 -19  -2   54.24   19.70   0
   6  19   2   40.63    9.72   0
  -6  19  -2   38.00   10.71   0
  -6  19  -2   46.14    9.46   0
  -6 -19  -2   53.00   20.92   0
   6 -20  -2    0.52   13.31   0
   6  20  -2   -0.25   14.85   0
  -6  20   2   -0.19   14.48   0
  -6 -20   2    6.29   14.58   0
  -6 -20   2    6.91   13.69   0
  -6  20   2   14.24   12.84   0
  -5  20   2   23.50   13.27   0
  -5 -20   2   17.77   13.39   0
   5 -20  -2   31.57    9.80   0
  -5 -20   2   18.40   13.94   0
   5  20  -2   10.50   13.99   0
  -5  20   2   36.12   13.49   0
  -4  20   2   95.95   10.24   0
  -4 -20   2  103.24   12.89   0
  -4  20   2  105.17   13.26   0
   4  20  -2  107.79   13.53   0
   4 -20  -2  107.27   13.68   0
   3  20  -2    4.72   12.72   0
  -3 -20   2    4.70   12.46   0
  -3  20   2    9.46    9.01   0
   3 -20  -2    8.33    9.26   0
  -3  20   2   -0.45   13.22   0
   2 -20  -2   19.78   11.59   0
  -2  20   2   18.02    9.34   0
  -2 -20   2   20.10   11.38   0
   2  20  -2   22.27   15.57   0
  -2  20   2   30.28   11.66   0
  -1 -20   2   -3.77   11.05   0
   1 -20  -2   22.07   11.25   0
  -1  20   2    4.96   12.92   0
   1  20  -2   13.52   12.69   0
  -1  20   2   12.13   11.37   0
   0  20  -2  117.64   16.21   0
   0 -20  -2  103.95   12.70   0
   0 -20   2   84.81   12.11   0
   0  20   2   98.08   13.33   0
  -1 -20  -2   46.89   12.09   0
  -1  20  -2   40.24   12.41   0
   1 -20   2   43.39    8.51   0
  -1  20  -2   34.27    8.59   0
   1  20   2   44.90   12.56   0
  -2  20  -2   31.38   12.01   0
  -2 -20  -2   35.94   11.75   0
   2 -20   2   57.40   11.84   0
  -2  20  -2   35.03   12.53   0
   3 -20   2   -2.00    8.58   0
  -3 -20  -2    6.66   12.63   0
  -3  20  -2    5.05   13.04   0
  -3  20  -2    6.57    8.60   0
   3  20   2    4.80   12.21   0
  -4 -20  -2    0.48   15.50   0
  -4  20  -2    5.20    8.10   0
   4 -20   2   14.54    8.07   0
  -4 -20  -2    4.16   13.43   0
  -4  20  -2    3.59   16.86   0
   4  20   2    5.08   13.16   0
  -5 -20  -2    9.09   16.43   0
  -5  20  -2    6.18    9.03   0
  -5 -20  -2   10.11   14.49   0
  -5  20  -2    5.99   13.63   0
   5 -20   2   14.05   12.84   0
   5  20   2    6.32   13.63   0
   6 -20   2    7.75    9.39   0
  -6 -20  -2   10.52   20.65   0
  -6  20  -2   12.75   15.67   0
   6  20   2   18.19   14.94   0
  -6 -20  -2   17.66   18.59   0
  -6  20  -2   18.59   12.86   0
  -6 -21   2   -2.07   14.17   0
  -6  21   2    9.26   15.75   0
   6  21  -2   14.45   15.21   0
  -6 -21   2    8.55   15.32   0
  -6  21   2   -3.26    9.78   0
   6 -21  -2   19.33   14.21   0
  -5 -21   2    6.01   14.26   0
  -5  21   2   -0.60   13.71   0
  -5  21   2   -7.42   14.02   0
  -5 -21   2    6.55   13.77   0
   5  21  -2    4.19   13.74   0
   5 -21  -2    4.25    9.90   0
   4  21  -2    3.53   13.60   0
  -4 -21   2   -2.35   12.36   0
  -4  21   2   12.88   12.72   0
  -4  21   2    8.47   13.67   0
   4 -21  -2    8.17   12.97   0
   3  21  -2    2.43   12.86   0
  -3 -21   2   -1.44   12.11   0
   3 -21  -2    0.94   13.04   0
  -3  21   2   -0.41    9.17   0
  -3  21   2    1.08   13.76   0
  -2  21   2    5.57   11.40   0
  -2 -21   2    3.79   11.83   0
   2 -21  -2    5.19    8.08   0
   2  21  -2    7.61   12.95   0
  -2  21   2   11.92   12.88   0
   1 -21  -2    1.60   12.04   0
  -1 -21   2    2.16   11.29   0
  -1  21   2   10.57   11.81   0
  -1  21   2   12.32    9.16   0
   1  21  -2   10.29   12.54   0
   0  21  -2   -2.37   12.88   0
   0 -21   2   -2.95   12.20   0
   0 -21  -2   12.33   12.92   0
   0  21   2   -3.46    9.19   0
   1 -21   2   38.48   12.63   0
  -1  21  -2   21.39   12.80   0
   1  21   2   36.10   12.65   0
  -1 -21  -2   32.31   12.08   0
  -1  21  -2   32.07   13.19   0
  -2  21  -2    3.59   12.85   0
  -2 -21  -2    1.09   12.34   0
   2 -21   2    4.89   11.95   0
  -2  21  -2    3.75    8.53   0
  -3 -21  -2  139.00   13.78   0
   3 -21   2  141.39    9.99   0
  -3  21  -2  124.30   13.60   0
   3  21   2  129.47   13.85   0
  -3  21  -2  127.25   14.73   0
  -4 -21  -2    3.64   16.07   0
  -4 -21  -2    8.46   14.03   0
  -4  21  -2   -1.86   12.27   0
   4 -21   2    2.14   12.24   0
  -4  21  -2    8.03   13.55   0
   4  21   2  -17.46   14.04   0
  -5  21  -2   61.01   13.32   0
   5  21   2   26.07   10.71   0
  -5 -21  -2   57.40   15.59   0
  -5 -21  -2   59.26   14.69   0
  -5  21  -2   67.04   14.85   0
   5 -21   2   50.54    9.75   0
  -5  22   2    9.29   15.16   0
  -5 -22   2    9.80   13.77   0
  -5  22   2   14.32   14.36   0
  -5 -22   2   10.96   10.29   0
   5  22  -2    5.17   14.29   0
   5 -22  -2   26.77   14.91   0
   4  22  -2    0.69   13.93   0
  -4 -22   2    5.93   13.39   0
  -4  22   2    7.72   10.34   0
  -4  22   2   -0.97   13.51   0
   4 -22  -2   -4.29    9.61   0
   3 -22  -2   39.77   13.58   0
  -3  22   2   49.62    9.88   0
  -3 -22   2   53.84   12.76   0
   3  22  -2   67.35   13.53   0
  -3  22   2   68.61   14.14   0
   2  22  -2    5.92   13.12   0
  -2  22   2   -0.85   11.87   0
  -2 -22   2    9.72   12.29   0
  -2  22   2   11.87    9.31   0
   2 -22  -2    5.44   11.93   0
  -1  22   2   95.68   13.79   0
  -1 -22   2   84.73    8.74   0
   1 -22  -2   83.00    9.44   0
  -1  22   2   90.77   13.40   0
   1  22  -2   93.38   16.54   0
   0 -22   2   -2.00   12.05   0
   0  22   2  -10.37   12.79   0
   0  22  -2   -1.79   16.05   0
   0 -22  -2    0.89   12.38   0
   1  22   2   -7.38    9.39   0
  -1 -22  -2    7.18    8.97   0
   1 -22   2   -2.50   12.75   0
  -1  22  -2    7.35   12.85   0
  -1  22  -2   13.64   16.18   0
  -2  22  -2    8.59    9.10   0
   2 -22   2   11.96   12.79   0
  -2  22  -2    5.82   16.57   0
  -2 -22  -2    0.74    9.16   0
   3 -22   2   21.47    9.50   0
  -3  22  -2   14.68   14.28   0
   3  22   2   11.41    9.85   0
  -3 -22  -2   15.41   12.95   0
  -3  22  -2   30.06   13.56   0
  -4  22  -2   -2.45    9.13   0
   4 -22   2    1.40    8.95   0
  -4  22  -2    3.26   14.82   0
  -4 -22  -2    9.59   17.30   0
  -4 -22  -2    6.96   14.67   0
   4  22   2    8.99   13.95   0
   5  22   2   22.78   13.93   0
  -5 -22  -2    7.21   15.77   0
  -5  22  -2    6.33    9.62   0
  -5 -22  -2    5.65   14.90   0
   5 -22   2    1.23   13.40   0
  -5  22  -2   12.14   14.57   0
   4  23  -2   11.94   14.51   0
  -4  23   2   18.64   14.02   0
  -4  23   2   -7.33   15.41   0
  -4 -23   2    4.69   13.46   0
   4 -23  -2   -8.87   14.22   0
  -3 -23   2    0.26   12.98   0
   3  23  -2    5.62   13.71   0
  -3  23   2   -0.36    9.13   0
  -3  23   2    0.70   10.57   0
   3 -23  -2    5.16   13.00   0
   2 -23  -2    4.39   13.11   0
  -2  23   2    2.71   10.13   0
  -2  23   2    0.36   12.97   0
  -2 -23   2    5.24   12.89   0
   2  23  -2    7.18   13.08   0
   1  23  -2   19.16   17.52   0
  -1  23   2   15.96   14.03   0
  -1  23   2   15.55   13.60   0
   1 -23  -2   12.91   13.55   0
   1  23  -2    7.75   13.33   0
  -1 -23   2   18.00    9.30   0
   0 -23  -2    3.07   12.59   0
   0 -23   2    6.72   12.67   0
   0  23  -2    1.73   14.05   0
   0  23   2   -1.35   13.07   0
   0  23   2    2.86   13.84   0
   1 -23   2    7.64    9.53   0
  -1  23  -2   -6.04   14.01   0
  -1 -23  -2    0.87   13.38   0
  -1  23  -2   -2.37   14.11   0
  -2 -23  -2   46.67   13.83   0
   2 -23   2   39.09    9.66   0
  -2  23  -2   62.38   13.51   0
  -2  23  -2   51.36   18.12   0
   3 -23   2   10.14    9.92   0
  -3 -23  -2   10.13   13.63   0
   3  23   2    0.52   13.56   0
  -3  23  -2    0.32   10.15   0
  -3  23  -2   19.03   15.03   0
   4 -23   2   22.23   10.00   0
  -4  23  -2   24.66   15.42   0
  -4  23  -2   36.92   13.87   0
  -4 -23  -2   20.75   17.53   0
  -4 -23  -2   27.20   15.05   0
   4  23   2   25.75    9.93   0
   3 -24  -2   -4.16    9.93   0
  -3 -24   2    0.23    9.95   0
  -3  24   2   -2.12    9.85   0
  -3  24   2   -1.63   10.78   0
   3  24  -2   -0.47   14.78   0
   2  24  -2   18.02   17.19   0
  -2  24   2   18.70   14.84   0
  -2 -24   2   16.42   13.48   0
  -2  24   2   17.38   14.21   0
   2 -24  -2   23.31   13.98   0
   1 -24  -2    0.97   13.35   0
  -1 -24   2   13.69   13.27   0
  -1  24   2    7.48   13.80   0
   1  24  -2    6.76   17.60   0
  -1  24   2   -0.10   14.66   0
   1  24  -2    2.90   15.62   0
   0 -24   2   10.05    9.29   0
   0  24  -2    0.13   18.26   0
   0  24   2   -5.52   14.90   0
   0  24   2   -0.79    9.75   0
   0  24  -2   -1.42   14.53   0
   0 -24  -2    4.74   13.26   0
   1 -24   2   41.02   13.48   0
  -1 -24  -2   31.18   13.88   0
  -1  24  -2   -4.13   10.33   0
  -1  24  -2   41.39   18.46   0
  -2 -24  -2    0.46   13.96   0
  -2  24  -2    4.04   15.17   0
  -2  24  -2    5.46   14.30   0
   2 -24   2    2.15   10.10   0
   3 -24   2    6.70   10.17   0
   3  24   2    6.26   15.15   0
  -3  24  -2    5.96   14.27   0
  -3  24  -2    1.06   15.12   0
  -3 -24  -2    7.26   17.52   0
   2 -25  -2   -0.55    9.96   0
   2  25  -2    9.37   14.44   0
  -2  25   2    0.48   14.57   0
  -2 -25   2   -1.92   13.84   0
  -2  25   2    1.48   15.37   0
   1 -25  -2   -2.61   13.38   0
  -1 -25   2   14.48   13.46   0
   1  25  -2    1.80   15.43   0
  -1  25   2    6.85   14.41   0
   1  25  -2    8.46   14.59   0
  -1  25   2   10.46    9.70   0
   0  25   2   -0.64   14.80   0
   0 -25   2    2.75   14.23   0
   0  25   2    1.58   10.76   0
   0  25  -2   -3.78   18.56   0
   0  25  -2   -1.40   14.65   0
   0 -25  -2    5.24   14.32   0
   1 -25   2    1.41   13.85   0
  -1  25  -2    7.44   14.78   0
  -1 -25  -2   -3.56   13.67   0
  -2 -25  -2    2.37   14.67   0
  -2  25  -2    1.46   19.47   0
   2 -25   2    7.71   14.31   0
  -2  25  -2    0.92   10.44   0
   2  25   2   10.40   15.34   0
  -9   0   3   48.48    9.04   0
  -9   0   3   77.34   11.96   0
   9   0  -3   68.32   12.90   0
   9   0  -3   64.87    8.66   0
   7   0  -3   34.59   10.33   0
  -7   0   3   28.86   10.75   0
   7   0  -3   23.84    7.80   0
  -7   0   3   17.50   10.83   0
   5   0  -3  118.08   10.65   0
   5   0  -3  108.49   11.52   0
  -5   0   3  106.45    8.20   0
  -5   0   3  101.50   11.57   0
   3   0  -3   30.02    9.82   0
   3   0  -3    9.90   10.29   0
  -3   0   3   22.16    6.90   0
  -3   0   3    8.95   11.08   0
  -3   0   3   30.53   10.74   0
  -1   0   3   77.06   10.13   0
  -1   0   3   83.58   11.49   0
   1   0  -3   94.79   15.94   0
   1   0  -3   72.82   13.27   0
  -1   0   3   74.52   14.16   0
   1   0   3 1528.90   30.37   0
   3   0   3  283.55   15.06   0
  -3   0  -3  273.51   14.68   0
   3   0   3  294.23   10.37   0
   5   0   3   82.28   11.33   0
  -5   0  -3   73.37   10.55   0
  -5   0  -3   73.34    7.84   0
   5   0   3   78.36    7.85   0
  -7   0  -3 1009.93   18.46   0
   7   0   3 1082.66   16.57   0
   7   0   3 1015.84   19.13   0
  -7   0  -3 1037.85   15.68   0
   9   0   3   47.17    9.44   0
   9   0   3   36.40   13.55   0
  -9   0  -3   28.38   13.20   0
  -9   0  -3   35.13    9.25   0
 -10  -1   3  -15.15   13.59   0
 -10   1   3    7.27    9.48   0
 -10  -1   3   -4.74   13.43   0
 -10   1   3   -2.11    8.85   0
  10   1  -3    2.89   13.95   0
  10   1  -3    1.96    9.41   0
  10  -1  -3    8.99   13.93   0
  10  -1  -3   -1.39   12.53   0
  -9   1   3   74.16   11.82   0
  -9  -1   3   84.71    8.83   0
  -9   1   3   97.07   12.08   0
   9   1  -3   74.42   12.05   0
   9  -1  -3   73.48   12.21   0
   9   1  -3   76.67   13.11   0
   9  -1  -3   83.29   11.93   0
  -9  -1   3   73.60    9.29   0
  -8  -1   3   36.96   10.74   0
   8   1  -3   36.86   10.52   0
   8  -1  -3   36.52   10.75   0
  -8   1   3   40.35   10.82   0
   8  -1  -3   30.65    8.27   0
   8   1  -3   26.56   11.83   0
  -8   1   3   23.35   11.39   0
  -8  -1   3   41.39    8.12   0
   7   1  -3  195.78   11.29   0
  -7  -1   3  217.12    8.96   0
  -7   1   3  191.75    9.07   0
  -7  -1   3  196.00    9.30   0
   7   1  -3  188.39   12.37   0
   7  -1  -3  190.04   12.02   0
   7  -1  -3  214.27   11.45   0
  -7   1   3  195.23   11.85   0
  -6  -1   3   12.20    6.97   0
   6   1  -3   25.49    9.57   0
  -6   1   3   14.34    7.46   0
   6  -1  -3   12.46    9.59   0
   6   1  -3   38.19   11.21   0
   6  -1  -3   25.79   10.80   0
  -6   1   3   19.20   10.16   0
  -6  -1   3    9.21   11.01   0
  -5   1   3  758.08   15.31   0
   5  -1  -3  813.47   14.63   0
   5  -1  -3  775.32   15.51   0
   5   1  -3  829.70   14.55   0
  -5  -1   3  774.44   15.32   0
  -5  -1   3  822.80   14.90   0
   5   1  -3  719.27   13.13   0
  -5  -1   3  728.42   16.16   0
  -5   1   3  786.20   12.83   0
   4   1  -3    6.10    7.51   0
   4   1  -3   21.35    9.55   0
  -4   1   3    8.16    9.88   0
   4  -1  -3    8.89    7.15   0
  -4  -1   3   20.49    7.12   0
  -4  -1   3   15.83    7.15   0
  -4   1   3   20.36    7.58   0
   4  -1  -3   13.91    7.11   0
  -3  -1   3   26.55    7.37   0
  -3   1   3   20.13    7.81   0
   3   1  -3   32.48   10.80   0
  -3  -1   3   39.22   11.45   0
   3  -1  -3   24.59    9.95   0
   3   1  -3   24.76    7.36   0
   3  -1  -3   36.45    7.39   0
  -3   1   3   34.62   10.03   0
   2  -1  -3    2.06    7.92   0
  -2  -1   3    7.11    8.82   0
  -2   1   3    4.20    7.78   0
  -2   1   3   -2.22   11.27   0
   2   1  -3    4.57   12.33   0
   2   1  -3   -1.48   10.99   0
   2  -1  -3    8.78   10.91   0
  -2  -1   3    1.81    7.74   0
  -1   1   3   83.43   10.11   0
  -1  -1   3  103.70   15.32   0
   1   1  -3  108.84   15.59   0
  -1   1   3  102.09   14.42   0
   1  -1  -3   93.87   10.79   0
   1   1  -3   94.87   13.65   0
  -1  -1   3   87.57   12.89   0
   1  -1  -3   81.63   10.26   0
   0  -1  -3    3.50   13.89   0
   0   1   3    5.36   13.37   0
   1  -1   3  613.67   20.15   0
   2  -1   3   53.39   12.68   0
   2   1   3   57.64   15.51   0
   2  -1   3   58.11   12.37   0
   2   1   3   57.65   12.23   0
  -2  -1  -3   62.56   13.35   0
  -2   1  -3   63.61   12.38   0
   3   1   3  388.39   17.21   0
   3  -1   3  374.75   11.27   0
  -3  -1  -3  384.88   16.79   0
  -3   1  -3  376.72   14.99   0
  -3   1  -3  385.82   13.54   0
   3   1   3  374.71   11.02   0
   3  -1   3  391.76   15.46   0
   4  -1   3   18.73   10.72   0
   4   1   3   10.48   10.18   0
  -4  -1  -3   13.04   10.31   0
   4  -1   3   19.65    7.32   0
  -4  -1  -3   12.40    9.89   0
  -4   1  -3    9.68   10.18   0
   4   1   3   18.03   10.51   0
  -4   1  -3    8.34   10.27   0
  -5  -1  -3   58.93   10.18   0
   5   1   3   44.01    7.67   0
   5   1   3   47.15   12.94   0
  -5   1  -3   46.55   10.19   0
   5  -1   3   53.24   10.76   0
   5  -1   3   49.06    8.07   0
  -5  -1  -3   64.89   10.18   0
  -5   1  -3   51.01   10.44   0
   6   1   3   -5.83   10.47   0
  -6   1  -3    0.81   10.33   0
  -6  -1  -3   -5.07    7.26   0
   6   1   3   -2.30   10.92   0
   6  -1   3    1.24   10.46   0
  -6   1  -3    6.13   10.27   0
   6  -1   3    4.49   10.93   0
  -6  -1  -3   10.91   12.55   0
   7   1   3    9.98    7.88   0
  -7  -1  -3   30.82   10.68   0
  -7   1  -3   14.59   12.03   0
   7  -1   3   16.62   11.96   0
   7  -1   3   22.70   12.71   0
  -7   1  -3   18.17   11.42   0
  -7  -1  -3   32.74   11.11   0
   7   1   3   21.92   11.63   0
  -8   1  -3   11.44   11.94   0
  -8  -1  -3   21.25   12.39   0
   8  -1   3   18.24   12.01   0
   8   1   3   22.17    8.64   0
  -8  -1  -3   32.45   11.73   0
   8   1   3   13.65   12.95   0
   8  -1   3   13.00   12.49   0
  -8   1  -3   28.04    8.27   0
  -9   1  -3  -12.38   12.76   0
   9   1   3    4.93   13.38   0
  -9  -1  -3   -0.95   13.02   0
  -9   1  -3    1.29   12.87   0
   9   1   3    9.88    9.15   0
   9  -1   3    8.69    9.31   0
   9  -1   3    3.70   13.30   0
  -9  -1  -3    9.52   12.52   0
 -10  -1  -3    6.18   14.09   0
 -10   1  -3   -3.99   14.57   0
  10  -1   3    6.52   14.80   0
  10   1   3    0.13   14.67   0
  10  -1   3   -0.20   15.37   0
  10   1   3    0.88   10.50   0
 -10   1  -3    0.69   14.91   0
 -10  -2   3    6.98    9.79   0
 -10   2   3    8.62   13.96   0
 -10  -2   3   24.22   12.87   0
 -10   2   3   16.79   12.96   0
  10  -2  -3   14.63    9.16   0
  10  -2  -3   10.93   14.38   0
  10   2  -3   15.45   12.99   0
  10   2  -3   16.48   14.08   0
   9  -2  -3   -4.14   11.58   0
  -9  -2   3    9.77    8.52   0
  -9   2   3    5.46   11.72   0
   9   2  -3    6.65   11.75   0
  -9  -2   3    6.85   12.68   0
   9  -2  -3   22.14   11.87   0
  -9   2   3   -4.84   11.55   0
   9   2  -3    8.38   13.00   0
  -8  -2   3    4.30   10.64   0
   8  -2  -3    8.89    8.45   0
   8   2  -3    6.96    7.56   0
  -8  -2   3   11.27   11.39   0
   8  -2  -3    3.98   10.73   0
   8   2  -3    5.42   11.63   0
  -8   2   3   21.96   10.96   0
  -8   2   3   12.29    8.10   0
  -7   2   3  168.30    9.19   0
   7  -2  -3  176.63   12.21   0
   7   2  -3  195.67   11.34   0
  -7  -2   3  182.96   11.53   0
  -7   2   3  169.31    8.55   0
   7  -2  -3  183.09    8.44   0
   7   2  -3  181.06   12.33   0
  -7  -2   3  175.14    9.14   0
  -6  -2   3   -0.93    6.67   0
  -6   2   3   -4.34    7.09   0
  -6   2   3   -3.09    7.49   0
   6   2  -3    8.33   11.07   0
   6   2  -3   -6.56    6.76   0
   6  -2  -3    9.35   10.57   0
  -6  -2   3    4.46   10.87   0
   6  -2  -3   -5.13    9.56   0
   5   2  -3  252.94    9.81   0
  -5  -2   3  252.81    9.60   0
  -5  -2   3  262.60   12.31   0
  -5   2   3  266.94    9.58   0
   5  -2  -3  276.25   12.17   0
   5   2  -3  289.81   12.16   0
   5  -2  -3  265.72   11.55   0
  -5   2   3  248.02    9.51   0
   4   2  -3  146.16   11.09   0
   4   2  -3  131.97   11.34   0
  -4  -2   3  147.65   11.66   0
   4  -2  -3  148.06   10.89   0
   4  -2  -3  132.68   11.22   0
  -4  -2   3  127.27   11.08   0
  -4   2   3  143.75   11.41   0
  -4   2   3  125.41    8.43   0
   3  -2  -3  501.34   12.04   0
  -3  -2   3  442.15   13.67   0
  -3   2   3  492.88   12.17   0
   3   2  -3  488.85   14.54   0
   3  -2  -3  455.67   11.71   0
   3   2  -3  447.04   13.84   0
  -3  -2   3  507.02   15.03   0
  -3   2   3  456.11   13.56   0
   2  -2  -3  283.80   13.80   0
  -2  -2   3  280.01   16.05   0
  -2  -2   3  237.97   10.49   0
   2   2  -3  248.77   10.68   0
  -2   2   3  275.29   11.33   0
  -2   2   3  253.69   13.18   0
   2   2  -3  275.11   15.52   0
   2  -2  -3  240.84   13.21   0
   1  -2  -3 1126.89   22.50   0
   1   2  -3 1103.24   26.78   0
  -1  -2   3 1119.04   26.71   0
  -1  -2   3 1087.87   21.28   0
  -1   2   3 1274.43   23.46   0
  -1   2   3 1148.22   22.63   0
   0  -2  -3  492.08   17.93   0
   0   2   3  569.22   20.80   0
   1   2   3   64.35   14.44   0
   1  -2   3   78.02   14.09   0
   1  -2   3   79.95   13.35   0
   2  -2   3  259.58   14.78   0
   2   2   3  261.48   22.59   0
   2  -2   3  254.87   12.11   0
   2   2   3  291.44   12.99   0
  -2   2  -3  263.77   11.99   0
  -2   2  -3  258.31   15.01   0
   3   2   3   62.52   10.76   0
   3  -2   3   49.48    8.29   0
   3  -2   3   54.47   11.04   0
  -3   2  -3   58.91   11.07   0
  -3  -2  -3   60.17   14.16   0
   3   2   3   56.39   14.84   0
  -3   2  -3   46.06    8.17   0
   4  -2   3    2.51   10.38   0
   4   2   3   13.50   10.00   0
  -4  -2  -3    5.18   11.80   0
  -4   2  -3   16.15    9.86   0
  -4   2  -3   -2.44   10.27   0
   4  -2   3    4.17    7.34   0
   4   2   3    9.92   12.70   0
  -5   2  -3   71.89    8.10   0
  -5  -2  -3   62.59    7.20   0
   5  -2   3   89.66   11.61   0
  -5   2  -3   74.52   10.31   0
  -5  -2  -3   67.23   12.59   0
   5   2   3   78.82   11.55   0
   5   2   3   74.91    7.33   0
   5  -2   3   79.00   10.91   0
  -6   2  -3   80.38   10.79   0
  -6  -2  -3   79.69   11.20   0
  -6   2  -3   71.01   10.89   0
   6   2   3   80.76    8.06   0
   6   2   3   95.90   14.37   0
   6  -2   3  100.15   11.12   0
   6  -2   3   80.58   11.86   0
  -6  -2  -3   86.23   10.62   0
   7   2   3   77.58    8.40   0
  -7   2  -3   79.59   12.80   0
  -7   2  -3   73.23    8.56   0
  -7  -2  -3   75.88   11.16   0
   7   2   3   83.22   11.77   0
  -7  -2  -3   78.21   11.40   0
   7  -2   3   76.96   13.63   0
   7  -2   3   95.48   11.80   0
  -8   2  -3   57.37   12.23   0
  -8  -2  -3   60.52   12.58   0
  -8   2  -3   51.87   12.14   0
   8   2   3   56.00   13.38   0
   8   2   3   68.73   12.36   0
   8  -2   3   60.44   12.59   0
   8  -2   3   63.41   12.69   0
  -8  -2  -3   47.36    8.76   0
  -9   2  -3   12.79   13.26   0
  -9  -2  -3    8.19   15.66   0
   9   2   3   15.33   13.88   0
  -9   2  -3   11.11   12.99   0
   9   2   3    5.28   13.43   0
   9  -2   3    3.85   14.00   0
   9  -2   3    5.49    9.35   0
  10  -2   3   21.19   15.21   0
  10   2   3   21.97   15.22   0
  10  -2   3   44.31   14.79   0
 -10   2  -3   24.92   14.57   0
 -10  -2  -3   34.23   14.42   0
 -10   2  -3   22.60   14.90   0
  10   2   3   50.43   14.78   0
 -10  -3   3   21.80    9.57   0
  10   3  -3   19.03    9.96   0
 -10   3   3   23.68   13.55   0
  10   3  -3   16.05    9.61   0
  10  -3  -3    8.83   13.62   0
  10  -3  -3   23.48   14.40   0
 -10   3   3   24.76   13.86   0
 -10  -3   3   11.87   13.88   0
   9   3  -3   15.34   13.19   0
  -9  -3   3   14.96    8.73   0
  -9   3   3   11.39   12.05   0
   9  -3  -3   19.11   12.29   0
   9   3  -3   18.34    8.65   0
  -9   3   3   17.31    8.43   0
   9  -3  -3   11.91   11.68   0
  -9  -3   3   29.80   12.81   0
  -8   3   3  176.79    9.29   0
  -8  -3   3  169.37    8.91   0
   8   3  -3  197.42    9.02   0
   8  -3  -3  195.63   11.77   0
   8  -3  -3  175.84   12.85   0
   8   3  -3  188.61   12.53   0
  -8   3   3  159.62   11.92   0
  -8  -3   3  164.18   12.62   0
  -7  -3   3  110.90    8.73   0
   7  -3  -3  144.67   10.92   0
  -7   3   3  119.06    8.26   0
  -7  -3   3  119.08   11.91   0
  -7   3   3  118.33   11.37   0
   7   3  -3  119.82   11.97   0
   7  -3  -3  123.34   11.62   0
  -7  -3   3  116.23   11.66   0
   7   3  -3  110.28   11.56   0
  -6   3   3   30.78   10.28   0
   6  -3  -3   29.68    7.04   0
  -6   3   3    9.96   10.12   0
   6   3  -3   17.69    7.44   0
  -6  -3   3   17.99    8.09   0
   6  -3  -3   21.62    7.48   0
   6   3  -3   26.21    7.93   0
  -6  -3   3   21.08    7.51   0
   5   3  -3  187.50    9.04   0
  -5  -3   3  188.72   11.75   0
   5  -3  -3  179.22    8.49   0
   5   3  -3  160.55   11.91   0
  -5   3   3  186.27   10.92   0
  -5   3   3  181.78    9.30   0
  -5  -3   3  173.25    9.26   0
   5  -3  -3  192.00   11.42   0
   4   3  -3  317.81   10.41   0
   4  -3  -3  288.76    9.91   0
   4  -3  -3  334.31   10.09   0
   4   3  -3  272.61   10.21   0
  -4  -3   3  287.83   10.15   0
  -4  -3   3  317.68   12.68   0
  -4   3   3  321.72   12.72   0
  -4   3   3  281.43   12.01   0
  -3   3   3    8.05    6.99   0
   3   3  -3    1.13   10.60   0
  -3  -3   3    5.81    7.01   0
  -3   3   3    0.97    6.91   0
   3  -3  -3    3.51    7.03   0
  -3  -3   3    9.12   11.11   0
   3   3  -3   16.12    9.81   0
   3  -3  -3   12.47    7.12   0
   2  -3  -3   25.00    7.94   0
  -2   3   3   14.17    8.03   0
  -2  -3   3   20.45    7.56   0
  -2  -3   3   27.09   12.94   0
   2   3  -3   26.25   12.59   0
   2  -3  -3   14.09   10.97   0
  -2   3   3   22.31   10.76   0
   1   3  -3   -1.16   12.81   0
  -1   3   3    3.08   12.75   0
   1  -3  -3   -1.84    8.69   0
  -1   3   3    3.05   12.50   0
  -1  -3   3   -1.22   13.24   0
   0  -3  -3 1014.00   24.96   0
   0   3   3  860.33   22.23   0
  -1   3  -3  288.67   12.22   0
   1  -3   3  285.03   14.94   0
   1   3   3  224.33   21.30   0
   1  -3   3  239.31   16.72   0
   2  -3   3   26.53    8.65   0
  -2   3  -3   38.26    8.35   0
   2  -3   3   34.98   11.89   0
  -2   3  -3   33.11   12.09   0
   3  -3   3   80.01   11.29   0
  -3  -3  -3   99.95   19.12   0
   3  -3   3   89.19   11.52   0
  -3   3  -3   82.20   11.10   0
  -3   3  -3   96.86   11.43   0
   3   3   3   88.04   17.83   0
   3   3   3   93.88    8.31   0
  -4   3  -3   55.27   10.85   0
   4  -3   3   63.06   10.67   0
   4   3   3   59.99   10.45   0
   4  -3   3   66.92   11.17   0
  -4  -3  -3   50.92   12.92   0
   4   3   3   55.06   13.56   0
  -4   3  -3   66.54   10.34   0
  -5   3  -3   63.89   10.96   0
   5   3   3   89.30   10.03   0
   5   3   3   69.46   11.95   0
   5  -3   3   71.51   11.26   0
   5  -3   3   76.23   11.19   0
  -5  -3  -3   64.66   13.50   0
  -5   3  -3   54.28    7.88   0
  -6  -3  -3  162.08   14.87   0
   6   3   3  181.57   13.80   0
  -6   3  -3  173.55   11.45   0
   6   3   3  194.70   11.17   0
   6  -3   3  151.20    9.11   0
   6  -3   3  195.86   12.37   0
  -6   3  -3  162.70   11.49   0
  -7  -3  -3   22.52   10.61   0
  -7   3  -3   18.56   11.51   0
   7   3   3   30.06    7.67   0
   7  -3   3   21.93    8.37   0
   7   3   3   21.03   11.45   0
   7  -3   3   22.73    8.90   0
  -7   3  -3   11.69    8.23   0
  -8  -3  -3    6.28   11.61   0
  -8   3  -3    4.92    8.59   0
  -8   3  -3   -9.06   11.59   0
   8   3   3    8.15   11.81   0
   8   3   3    2.00   12.39   0
   8  -3   3   10.96   12.43   0
   8  -3   3   -1.97    8.87   0
   9  -3   3   -5.17   13.81   0
   9   3   3    0.35   14.23   0
  -9  -3  -3    8.63   13.27   0
  -9   3  -3    4.84    9.67   0
   9   3   3    8.20   13.24   0
  -9   3  -3   -2.52    9.60   0
   9  -3   3    6.90   14.09   0
 -10  -3  -3   15.11   14.90   0
  10  -3   3   26.91   15.20   0
  10   3   3   21.22   15.28   0
  10   3   3   26.17   10.88   0
  10  -3   3   39.56   14.46   0
 -10   3  -3   10.29   14.37   0
 -10   3  -3   21.87   14.83   0
  10   4  -3  129.54   10.68   0
  10  -4  -3  156.61   13.71   0
 -10   4   3  137.78    9.97   0
 -10   4   3  132.58   14.92   0
  10   4  -3  140.73   16.09   0
  10  -4  -3  107.98   15.41   0
 -10  -4   3  127.49   15.59   0
 -10  -4   3  127.08   10.24   0
  -9   4   3   25.43   12.22   0
   9   4  -3   37.08   12.51   0
  -9   4   3   19.40   12.09   0
   9   4  -3   35.58   13.23   0
   9  -4  -3   26.91   11.93   0
   9  -4  -3   16.48    8.97   0
  -9  -4   3   20.32    9.25   0
  -9  -4   3   36.99   12.58   0
  -8   4   3   12.94   11.84   0
  -8  -4   3    2.70   11.63   0
   8   4  -3    2.02   11.46   0
  -8  -4   3    8.05   12.26   0
  -8   4   3    0.30    7.79   0
   8  -4  -3    3.53    8.53   0
   8  -4  -3    6.53    7.65   0
   8   4  -3    3.81    8.56   0
  -8  -4   3    1.81    8.59   0
   7   4  -3   14.57   11.24   0
  -7   4   3   18.67   10.90   0
  -7  -4   3   17.35   11.23   0
  -7   4   3   20.19    7.62   0
   7   4  -3   14.02   11.17   0
   7  -4  -3   16.74    7.88   0
   7  -4  -3   25.26    7.42   0
  -7  -4   3   19.16   11.17   0
  -6  -4   3   94.72    8.01   0
   6  -4  -3  120.31   10.40   0
   6   4  -3  102.03   11.87   0
  -6   4   3  106.24   10.82   0
   6  -4  -3  107.91    8.00   0
   6   4  -3  121.73   10.58   0
  -6   4   3   89.06   10.49   0
  -6  -4   3   86.42    8.85   0
  -5   4   3  173.85   10.52   0
  -5  -4   3  174.63   11.53   0
   5  -4  -3  156.78   10.76   0
  -5   4   3  171.81   11.40   0
   5   4  -3  146.79   11.90   0
   5  -4  -3  197.55   11.09   0
  -5  -4   3  159.09   12.01   0
   5   4  -3  176.58   11.44   0
  -4   4   3 1202.86   17.21   0
  -4  -4   3 1019.78   16.98   0
   4  -4  -3 1223.46   17.12   0
   4   4  -3 1068.44   17.20   0
  -4  -4   3 1093.75   17.17   0
   4   4  -3 1213.70   17.78   0
   4  -4  -3 1124.84   16.69   0
   4  -4  -3 1073.77   16.25   0
  -4   4   3 1112.69   16.46   0
   3  -4  -3    4.64    9.85   0
  -3  -4   3    5.71   10.91   0
   3   4  -3   -1.29    7.47   0
   3  -4  -3   -3.70    7.07   0
  -3   4   3    2.95    7.01   0
  -3  -4   3    9.52    7.02   0
  -3   4   3   13.41    9.78   0
   3   4  -3    0.62   10.95   0
   2   4  -3    4.33   11.70   0
   2  -4  -3   -1.07    7.68   0
   2  -4  -3    3.95    7.33   0
  -2   4   3    2.26    7.57   0
  -2   4   3    4.22   10.01   0
  -2  -4   3    4.35   12.10   0
  -2  -4   3    1.45    6.85   0
  -1  -4   3   59.48   13.78   0
   1   4  -3   75.86   16.51   0
  -1   4   3   76.26   13.07   0
   1  -4  -3   83.45   13.25   0
   0   4   3  381.71   18.37   0
   0  -4  -3  336.65   17.29   0
   0  -4   3  437.97   15.57   0
   1   4   3  384.86   24.01   0
  -1   4  -3  519.40   15.38   0
   1  -4   3  408.19   22.21   0
  -1  -4  -3  406.32   26.48   0
   1  -4   3  475.83   13.15   0
   2  -4   3    3.85   10.37   0
   2  -4   3    5.29   11.37   0
  -2   4  -3    1.28   10.09   0
  -2   4  -3   -0.40   11.05   0
  -3   4  -3  117.80   11.81   0
   3  -4   3  116.28    8.71   0
  -3   4  -3  124.47   11.05   0
   3   4   3   94.11   11.04   0
   3  -4   3  121.01   11.97   0
   4  -4   3  237.00   12.28   0
   4   4   3  247.06    9.40   0
  -4  -4  -3  214.56   18.26   0
  -4   4  -3  215.70   11.93   0
   4   4   3  216.61   18.87   0
   4  -4   3  250.74   12.33   0
  -4   4  -3  222.45   11.56   0
  -5   4  -3   33.96   10.57   0
   5   4   3   41.61    9.83   0
  -5  -4  -3   27.22   12.85   0
  -5   4  -3   20.80   10.53   0
   5  -4   3   25.74   11.20   0
   5  -4   3   17.02   11.14   0
   5   4   3   27.86   13.24   0
   6   4   3   44.14   10.30   0
  -6  -4  -3   41.63   13.30   0
  -6   4  -3   43.89   10.42   0
   6   4   3   39.84   14.20   0
   6  -4   3   43.64   10.91   0
  -6   4  -3   37.59   10.72   0
   6  -4   3   37.85   10.94   0
   7   4   3   25.64   11.45   0
  -7   4  -3   20.31   10.85   0
   7  -4   3   27.88    8.54   0
   7   4   3   31.22    7.74   0
  -7   4  -3   32.13   11.58   0
   7  -4   3   29.36    8.69   0
  -7  -4  -3   29.58   13.12   0
   8  -4   3   23.17   12.32   0
  -8  -4  -3    7.08   11.70   0
  -8   4  -3   11.52   11.87   0
   8   4   3   11.87   12.31   0
   8   4   3   12.40    8.13   0
  -8   4  -3    9.92   11.90   0
   8  -4   3   17.76   12.63   0
   9  -4   3    9.36   14.26   0
   9   4   3   25.61   12.48   0
   9  -4   3   25.89   13.15   0
  -9  -4  -3    5.49   13.39   0
  -9   4  -3    3.72   13.99   0
  -9   4  -3   14.56   12.90   0
   9   4   3   16.62   17.18   0
  10  -4   3  111.98   14.81   0
 -10  -4  -3   93.73   19.51   0
  10  -4   3   70.40   15.67   0
 -10   4  -3   61.48   11.12   0
  10   4   3   95.47   16.65   0
  10   4   3  107.82   15.30   0
 -10   4  -3   97.93   10.77   0
 -10   5   3   24.63    9.73   0
 -10   5   3   12.47   13.59   0
  10   5  -3   26.01   15.52   0
  10  -5  -3   17.60   14.11   0
 -10  -5   3   17.72   10.63   0
 -10  -5   3    9.39   10.14   0
  10  -5  -3   11.60   13.31   0
  10   5  -3   21.19   14.45   0
  -9   5   3  -14.44   12.69   0
   9   5  -3   14.66    9.00   0
  -9   5   3    3.82    8.42   0
   9  -5  -3    0.04   13.00   0
   9   5  -3    6.47   13.37   0
  -9  -5   3   12.60   12.71   0
   9  -5  -3   -1.38   11.73   0
  -9  -5   3    0.65    9.40   0
   8   5  -3  193.73   12.67   0
  -8   5   3  175.12   12.50   0
   8  -5  -3  183.79   12.83   0
  -8   5   3  156.22   12.01   0
   8   5  -3  201.76   13.79   0
   8  -5  -3  201.03    8.99   0
  -8  -5   3  193.37   13.79   0
  -8  -5   3  163.77    9.36   0
  -7   5   3  155.73    8.88   0
  -7  -5   3  148.21   11.92   0
  -7   5   3  155.55   12.03   0
   7   5  -3  140.57   11.81   0
   7  -5  -3  137.06   12.30   0
   7  -5  -3  160.83   11.56   0
  -7  -5   3  150.80   11.88   0
   7   5  -3  171.40   12.09   0
   6   5  -3   15.73    8.04   0
  -6  -5   3   10.54   10.51   0
  -6   5   3   12.42   10.10   0
   6  -5  -3   28.02    9.66   0
  -6  -5   3   11.70    7.86   0
   6   5  -3   14.44   10.58   0
   6  -5  -3   12.92   10.66   0
  -6   5   3   24.11   10.26   0
  -5  -5   3   29.63   10.88   0
  -5   5   3   39.71   10.18   0
   5   5  -3   33.93    8.04   0
   5   5  -3   24.96   11.37   0
   5  -5  -3   33.46    9.78   0
  -5  -5   3   31.83   11.01   0
   5  -5  -3   37.12   10.24   0
  -5   5   3   37.00    7.26   0
  -4  -5   3   37.34   10.50   0
   4  -5  -3   31.92    7.63   0
   4  -5  -3   40.40    7.70   0
   4   5  -3   40.21   10.64   0
  -4   5   3   33.95    7.69   0
  -4   5   3   32.27    7.49   0
  -4  -5   3   32.50   10.55   0
  -3  -5   3   37.63   10.72   0
   3  -5  -3   39.84    7.52   0
  -3   5   3   20.13   10.42   0
  -3  -5   3   28.84   10.26   0
   3   5  -3   36.36   10.99   0
  -3   5   3   44.00   10.43   0
   3  -5  -3   34.57   10.41   0
  -2  -5   3   20.36   10.53   0
  -2  -5   3   25.19   11.61   0
  -2   5   3   15.07   10.30   0
  -2   5   3   26.47   10.54   0
   2   5  -3   20.26   12.21   0
   2  -5  -3   29.61    7.45   0
  -1  -5   3   17.14   14.70   0
  -1   5   3   21.59   11.66   0
   1   5  -3   12.73   15.28   0
   1  -5  -3   13.41   11.82   0
   0  -5   3  671.99   16.43   0
   0  -5  -3  602.64   19.97   0
   0   5   3  552.10   18.87   0
   1  -5   3  857.58   30.47   0
   1   5   3  831.07   29.15   0
   1  -5   3  959.27   17.76   0
  -1   5  -3  874.60   29.98   0
  -1   5  -3  938.02   15.76   0
  -1  -5  -3  794.17   28.85   0
  -2   5  -3    0.99   10.99   0
   2  -5   3    7.13    7.29   0
  -2   5  -3   11.63    9.85   0
   2  -5   3    3.66   11.36   0
   3  -5   3  121.83   11.38   0
  -3   5  -3  119.10   11.70   0
   3  -5   3  130.77   12.21   0
  -3   5  -3  118.57   10.95   0
   3   5   3  112.27   11.04   0
   4  -5   3  302.40   12.98   0
   4   5   3  308.14   12.33   0
  -4  -5  -3  303.76   24.09   0
  -4   5  -3  301.55   12.49   0
   4  -5   3  293.91   10.47   0
  -4   5  -3  287.30   10.03   0
  -5   5  -3   48.74    8.34   0
   5  -5   3   76.92   11.59   0
  -5  -5  -3   67.63   16.25   0
  -5   5  -3   61.40   11.33   0
   5  -5   3   81.39    8.73   0
   5   5   3   81.19   10.18   0
   5   5   3   73.04   17.14   0
  -6   5  -3  122.30   11.19   0
   6   5   3  115.97   15.25   0
  -6  -5  -3  100.60   14.72   0
   6   5   3  123.37   11.22   0
   6  -5   3  158.54   11.50   0
  -6   5  -3  121.96    8.18   0
   6  -5   3  127.29    8.65   0
   7   5   3   34.37   12.13   0
  -7  -5  -3   34.83   14.21   0
   7  -5   3   40.30    8.85   0
  -7   5  -3   37.61   10.91   0
   7   5   3   40.07   10.83   0
   7  -5   3   44.51   11.58   0
  -7   5  -3   37.55    8.66   0
   8   5   3    4.51   11.78   0
   8  -5   3   18.40   11.57   0
  -8   5  -3    8.35   12.24   0
   8   5   3    9.56   14.42   0
  -8  -5  -3    9.93   11.47   0
  -8   5  -3   -4.99    8.36   0
   8  -5   3   13.79    9.18   0
   9   5   3   22.99    9.22   0
   9   5   3   22.06   17.05   0
   9  -5   3   32.28    9.31   0
  -9  -5  -3   22.78   16.45   0
  -9   5  -3   15.75   13.49   0
   9  -5   3   27.27   14.39   0
  -9   5  -3   23.19   12.93   0
  10   6  -3    6.40   14.63   0
 -10   6   3   -8.58   13.82   0
  10  -6  -3   -2.40   14.26   0
 -10   6   3    2.81   13.82   0
 -10  -6   3    8.84   14.73   0
  10  -6  -3   13.04   13.79   0
 -10  -6   3    4.09   10.37   0
   9  -6  -3   46.29   12.26   0
   9   6  -3   45.73    9.21   0
  -9  -6   3   37.96   13.88   0
  -9   6   3   44.55    8.93   0
  -9   6   3   30.66   13.25   0
  -9  -6   3   43.26   12.69   0
  -9  -6   3   24.23   13.96   0
   9  -6  -3   35.68   13.54   0
   9   6  -3   38.19   13.97   0
   8  -6  -3    9.08   11.91   0
  -8  -6   3    3.39   11.49   0
  -8   6   3   10.70    8.10   0
  -8   6   3    1.70    7.94   0
   8   6  -3    5.03   12.54   0
   8   6  -3  -14.09   11.62   0
  -8  -6   3    4.68   12.44   0
   8  -6  -3    8.88   10.89   0
   7   6  -3   22.35    8.36   0
   7   6  -3   16.80   10.97   0
  -7  -6   3   27.46   11.25   0
  -7   6   3   38.65   10.83   0
   7  -6  -3   29.52    7.48   0
   7  -6  -3   17.59    8.06   0
  -7   6   3   35.14   10.85   0
  -7  -6   3   23.85   10.82   0
  -6   6   3   49.68    7.35   0
  -6  -6   3   58.50   10.48   0
   6  -6  -3   34.87   10.35   0
   6   6  -3   46.32   11.45   0
   6  -6  -3   55.39    7.75   0
  -6   6   3   46.39   10.82   0
   6   6  -3   54.49   10.85   0
  -6  -6   3   48.13    8.23   0
  -5  -6   3  102.33   11.33   0
  -5  -6   3  101.82   11.25   0
   5  -6  -3  136.04    7.99   0
  -5   6   3  130.99   10.62   0
   5  -6  -3  111.41    8.17   0
  -5   6   3  115.50    7.81   0
   5   6  -3  131.01   11.81   0
  -4   6   3  291.03   11.54   0
  -4  -6   3  277.32   12.90   0
  -4  -6   3  296.36   12.57   0
   4   6  -3  329.35   13.23   0
   4  -6  -3  280.58    9.70   0
  -4   6   3  312.90   12.40   0
   4  -6  -3  339.82   12.38   0
  -3  -6   3   23.53    7.78   0
  -3   6   3   31.25    7.40   0
   3  -6  -3   42.34   10.93   0
  -3  -6   3   31.18   10.82   0
   3   6  -3   30.29   11.16   0
  -3   6   3   32.65    7.81   0
   3  -6  -3   22.09   10.43   0
  -2   6   3   31.81    9.98   0
  -2  -6   3   21.67   13.77   0
  -2   6   3   24.01   10.66   0
   2   6  -3   36.46   11.45   0
   2  -6  -3   18.25    7.30   0
  -1  -6   3 1055.83   28.26   0
  -1   6   3 1018.05   17.74   0
   1   6  -3 1118.56   30.75   0
   1  -6  -3 1051.97   18.22   0
   0   6   3  331.72   15.77   0
   0  -6   3  366.32   13.31   0
   0  -6  -3  294.89   15.68   0
  -1   6  -3  171.45   20.38   0
  -1  -6  -3  160.86   17.37   0
   1  -6   3  186.06   20.97   0
   1   6   3  185.33   16.96   0
   1  -6   3  192.05   11.31   0
  -1   6  -3  194.22    8.91   0
   2  -6   3   92.09   13.01   0
   2  -6   3  108.83   10.78   0
  -2   6  -3   98.52   10.75   0
  -2   6  -3   94.42   12.76   0
   3  -6   3   74.85   11.53   0
   3  -6   3   77.60    8.17   0
  -3   6  -3   77.71   11.25   0
  -3   6  -3   85.74   10.68   0
   3   6   3   87.90   10.95   0
   4  -6   3  293.43   12.92   0
   4  -6   3  268.52   12.52   0
   4   6   3  282.78    9.68   0
  -4   6  -3  225.38    9.77   0
  -4   6  -3  272.13   12.33   0
   5  -6   3   71.48   11.77   0
  -5   6  -3   73.69   11.39   0
  -5   6  -3   79.02    8.44   0
   5   6   3   76.99   10.25   0
   5  -6   3   73.83    8.62   0
  -5  -6  -3   75.30   18.86   0
   6  -6   3   78.99   11.43   0
  -6  -6  -3   68.16   14.25   0
  -6   6  -3   70.34   10.59   0
  -6   6  -3   75.60    8.16   0
   6  -6   3   70.00    8.09   0
   6   6   3   85.95    7.78   0
   7  -6   3    6.47    8.00   0
  -7  -6  -3    2.17   14.45   0
   7   6   3    2.32   10.66   0
  -7   6  -3   10.58    7.20   0
  -7   6  -3    3.12   11.40   0
   7  -6   3    7.93   10.76   0
  -8   6  -3  101.64   12.01   0
   8  -6   3  116.41   12.05   0
  -8  -6  -3   82.89   13.16   0
  -8   6  -3   91.08   13.26   0
   8   6   3  108.62    8.94   0
   8  -6   3   83.60   14.04   0
  -9   6  -3    7.65   12.97   0
  -9  -6  -3    1.46   15.54   0
   9   6   3    0.74   13.04   0
   9  -6   3   -2.77   13.78   0
  -9   6  -3    9.82   12.91   0
   9  -6   3   -0.52   13.11   0
  10   7  -3    7.63   14.52   0
 -10   7   3    8.73   13.99   0
  10  -7  -3    7.70   14.09   0
 -10   7   3    8.77   14.08   0
  10  -7  -3    0.60   14.38   0
 -10  -7   3   -0.24   14.21   0
 -10  -7   3    7.66   10.14   0
  -9   7   3    3.06   13.10   0
   9  -7  -3    7.76   13.04   0
  -9  -7   3    7.13   13.14   0
  -9   7   3   -4.94   13.14   0
   9  -7  -3   -3.79    9.44   0
   9   7  -3    0.51   13.01   0
  -9  -7   3    0.52    9.09   0
  -8   7   3  112.69   12.47   0
   8  -7  -3  144.77   12.74   0
   8  -7  -3  125.68   12.49   0
  -8   7   3  132.35   13.07   0
  -8  -7   3  130.86   13.43   0
   8   7  -3  133.24    9.35   0
  -8  -7   3  123.11    9.01   0
  -7   7   3   -7.28    7.60   0
  -7   7   3   16.06    7.71   0
   7  -7  -3    5.23   10.38   0
   7  -7  -3    1.38    7.88   0
  -7  -7   3    2.72    7.50   0
  -7  -7   3    8.41   11.08   0
   7   7  -3    0.31   11.40   0
  -6   7   3   -2.23    7.16   0
   6  -7  -3    1.90   10.30   0
   6  -7  -3   -4.95    7.35   0
  -6  -7   3   -2.91    7.45   0
  -6  -7   3   -2.42    7.37   0
   6  -7  -3    4.14    7.72   0
   6   7  -3   -0.82    7.69   0
  -6   7   3    3.91   10.68   0
  -5   7   3   34.80    9.89   0
  -5   7   3   68.18   10.12   0
   5   7  -3   61.68   11.43   0
   5  -7  -3   52.67   10.36   0
   5  -7  -3   61.39    7.31   0
  -5  -7   3   52.90    8.55   0
  -5  -7   3   55.86   10.96   0
  -4  -7   3  182.30   11.96   0
  -4   7   3  180.21   11.03   0
   4  -7  -3  225.45   11.42   0
  -4   7   3  181.26    9.02   0
  -4  -7   3  181.33   12.29   0
   4   7  -3  191.44    9.54   0
   4  -7  -3  198.29   11.61   0
   3  -7  -3   72.91    8.01   0
   3   7  -3   53.85   11.22   0
  -3  -7   3   47.52   10.94   0
  -3  -7   3   52.24   10.75   0
   3  -7  -3   57.07   10.67   0
  -3   7   3   57.58    7.80   0
  -3   7   3   55.41   10.36   0
  -2   7   3    4.75    7.65   0
   2  -7  -3   19.83   10.80   0
  -2   7   3   12.36   10.47   0
   2   7  -3    8.57   11.18   0
  -2  -7   3   10.30   11.14   0
   1  -7  -3    3.09   11.45   0
  -1   7   3    8.29   10.88   0
  -1  -7   3    9.69    7.44   0
   1   7  -3    2.58   13.94   0
   0   7   3 1081.02   21.64   0
   0  -7   3 1193.32   16.57   0
   0  -7  -3 1120.82   22.23   0
  -1   7  -3   93.41   18.36   0
   1  -7   3  101.47   10.83   0
  -1   7  -3  116.21   10.69   0
   1   7   3  100.40   12.52   0
  -1  -7  -3   95.06   12.76   0
   2  -7   3    5.99    6.99   0
  -2   7  -3    5.71   10.99   0
  -2   7  -3    6.90    9.54   0
   2  -7   3    3.34   11.22   0
  -2  -7  -3    6.77   17.53   0
   3  -7   3  762.11   15.35   0
  -3   7  -3  793.73   17.68   0
   3  -7   3  878.77   18.54   0
  -3   7  -3  714.82   13.04   0
   3   7   3  774.16   13.35   0
  -4   7  -3  100.94   11.16   0
   4  -7   3  104.87   11.33   0
  -4   7  -3   88.31   11.03   0
   4   7   3   93.13   10.62   0
   4  -7   3   95.23   11.37   0
   5   7   3   58.02    7.44   0
   5  -7   3   66.98   11.47   0
   5  -7   3   80.06   11.17   0
  -5  -7  -3   43.29   16.58   0
  -5  -7  -3   55.79   19.38   0
  -5   7  -3   68.65    8.09   0
  -5   7  -3   47.18   11.24   0
   6  -7   3  188.27   12.22   0
   6   7   3  190.74   11.23   0
  -6  -7  -3  168.16   18.32   0
  -6   7  -3  200.81   11.88   0
  -6   7  -3  176.21   11.58   0
   6  -7   3  211.24   11.88   0
  -7   7  -3   17.29    8.09   0
  -7  -7  -3   16.45   16.99   0
   7   7   3   32.14   10.89   0
  -7   7  -3   12.75    7.88   0
   7  -7   3   34.83   11.36   0
   7  -7   3   29.99   11.43   0
  -8   7  -3   54.70   11.74   0
   8   7   3   43.63   11.94   0
  -8  -7  -3   42.12   15.60   0
   8  -7   3   56.26    8.57   0
  -8   7  -3   39.18   12.64   0
   8  -7   3   55.02    9.63   0
   9  -7   3   34.52   10.08   0
   9   7   3   21.57   13.10   0
   9  -7   3   32.39    9.86   0
  -9  -7  -3   27.06   17.14   0
  -9   7  -3   27.70   13.62   0
  -9   7  -3   21.90   13.88   0
  10  -8  -3   11.23   10.41   0
  10   8  -3   21.41   15.10   0
 -10   8   3   14.78   14.72   0
 -10   8   3   26.85   14.23   0
  10  -8  -3   18.05   14.60   0
 -10  -8   3   22.16   15.03   0
 -10  -8   3   12.23   14.55   0
 -10  -8   3   22.67   15.24   0
   9   8  -3   15.80   13.37   0
  -9   8   3    2.25   12.95   0
   9  -8  -3    1.47    9.35   0
   9  -8  -3   -0.39   13.30   0
  -9   8   3    2.55   13.39   0
  -9  -8   3   -8.72   13.96   0
  -9  -8   3    6.72   13.06   0
  -8   8   3   11.12   12.53   0
  -8   8   3    4.43   11.91   0
   8   8  -3    8.70   12.81   0
   8  -8  -3    5.36    8.74   0
   8  -8  -3    3.25   12.29   0
  -8  -8   3   13.90   12.83   0
  -8  -8   3    0.45   12.29   0
  -7   8   3   67.36   11.10   0
   7  -8  -3   80.55    8.33   0
  -7  -8   3   81.70   11.97   0
   7  -8  -3   84.28    8.39   0
  -7   8   3   96.02   11.73   0
   7   8  -3   80.96    8.88   0
  -7  -8   3   73.54   11.72   0
  -6   8   3    6.18   10.01   0
  -6  -8   3   22.58   10.48   0
   6  -8  -3   16.76    8.01   0
  -6  -8   3   11.60   10.57   0
  -6   8   3    1.25   11.56   0
   6  -8  -3   15.39   10.42   0
   6   8  -3   15.87    7.84   0
  -5  -8   3   61.37    8.49   0
  -5   8   3   92.03   10.18   0
   5   8  -3   72.27   11.84   0
  -5   8   3   82.96    7.92   0
  -5  -8   3   72.23   11.31   0
   5  -8  -3   86.85   10.62   0
   5  -8  -3   85.79    7.99   0
  -4   8   3  268.79    9.50   0
   4   8  -3  278.38   12.99   0
   4  -8  -3  320.32    9.85   0
  -4  -8   3  270.89   13.01   0
  -4   8   3  251.18    9.45   0
   4  -8  -3  274.50    9.42   0
  -4  -8   3  283.06   12.64   0
  -3   8   3  267.73   11.88   0
  -3  -8   3  268.96   10.17   0
   3   8  -3  300.34   13.18   0
  -3   8   3  307.23   12.33   0
   3  -8  -3  253.69    9.29   0
  -3  -8   3  290.35   12.89   0
  -2   8   3   91.86   11.05   0
  -2   8   3  117.73   11.27   0
   2   8  -3  111.76   12.67   0
   2  -8  -3  108.78   11.42   0
   1   8  -3  578.00   22.12   0
  -1   8   3  619.15   15.55   0
  -1  -8   3  721.00   13.58   0
   1  -8  -3  656.57   16.15   0
   0   8  -3   19.30   21.88   0
   0   8   3   21.71   10.90   0
   0   8  -3   18.30   20.79   0
   0  -8   3   11.27    7.34   0
   0  -8  -3   15.41   11.23   0
   1   8   3    2.55   11.00   0
   1  -8   3    1.03    7.05   0
  -1   8  -3    1.20   13.75   0
  -1   8  -3   10.02    9.94   0
  -1  -8  -3    1.01   13.62   0
  -2  -8  -3   45.44   15.40   0
   2  -8   3   49.27   10.03   0
   2  -8   3   55.85   11.34   0
  -2   8  -3   49.45   13.30   0
  -2   8  -3   62.41    7.36   0
  -3   8  -3  148.47    8.59   0
   3  -8   3  161.73   11.37   0
   3  -8   3  166.77   12.19   0
   3   8   3  165.27   11.49   0
  -3   8  -3  138.41   11.69   0
  -4   8  -3  251.54   12.12   0
   4  -8   3  259.56   10.05   0
  -4   8  -3  286.64    9.55   0
   4  -8   3  276.62   12.16   0
   4   8   3  278.41    9.44   0
   5   8   3   -1.85   10.25   0
   5  -8   3    5.88   10.53   0
  -5   8  -3   10.94    7.40   0
   5  -8   3    4.29   10.50   0
  -5   8  -3    9.31   10.11   0
   6  -8   3   76.17    8.24   0
  -6   8  -3   85.95   10.97   0
  -6  -8  -3   73.09   17.14   0
   6   8   3   80.81   10.73   0
  -6  -8  -3   67.13   18.44   0
   6  -8   3   79.36   10.86   0
  -6   8  -3   78.57   10.99   0
  -7   8  -3  286.21   13.00   0
   7   8   3  278.70    9.83   0
  -7  -8  -3  264.65   22.47   0
   7  -8   3  262.98   10.15   0
  -7   8  -3  255.20   12.52   0
   7  -8   3  279.11   13.32   0
  -8   8  -3   39.56   12.56   0
  -8  -8  -3   25.97   18.72   0
   8   8   3   15.38   11.97   0
  -8   8  -3   25.81   12.44   0
   8  -8   3   44.19   12.45   0
   8  -8   3   34.07   13.30   0
   9  -8   3    1.65   13.80   0
  -9  -8  -3    9.33   19.08   0
  -9   8  -3    4.59   13.49   0
   9   8   3   -1.25    9.04   0
  -9   8  -3    0.28   13.93   0
   9  -8   3   13.78   14.05   0
  -9   9   3    1.03   13.00   0
  -9   9   3   11.51   13.64   0
   9  -9  -3    0.25    9.52   0
   9  -9  -3    4.92   13.56   0
  -9  -9   3    9.08    9.99   0
  -9  -9   3   15.33   13.18   0
   9   9  -3   -4.83   13.58   0
  -8   9   3   14.42   12.04   0
   8  -9  -3    1.17   12.28   0
   8  -9  -3    4.06    8.89   0
  -8   9   3    1.94    8.95   0
  -8  -9   3   -1.33   12.86   0
   8   9  -3   17.46   13.28   0
  -8  -9   3    2.92   13.28   0
  -7  -9   3    0.66   11.56   0
  -7  -9   3    6.02   11.53   0
   7   9  -3   -7.71   11.99   0
  -7   9   3   -9.38   12.20   0
  -7   9   3   -4.54   10.21   0
   7  -9  -3    0.72   11.75   0
   7  -9  -3    2.07   10.85   0
  -6   9   3    6.23   10.14   0
  -6  -9   3   -4.36    7.53   0
   6   9  -3    4.42   10.98   0
  -6   9   3    8.98    8.38   0
  -6  -9   3    6.22   10.70   0
   6  -9  -3   -1.20    7.43   0
   6  -9  -3   10.28   11.63   0
  -5   9   3   17.10   10.46   0
  -5   9   3   14.30    9.79   0
   5  -9  -3   16.31    7.52   0
   5   9  -3   23.58   11.36   0
  -5  -9   3   10.24   11.64   0
  -5  -9   3   10.37   11.04   0
   5  -9  -3   19.25   10.11   0
  -4  -9   3    3.40   10.62   0
  -4   9   3   19.64    9.80   0
   4  -9  -3   -5.93    7.16   0
  -4   9   3    3.01   10.49   0
   4   9  -3   -1.31   11.12   0
  -4  -9   3    1.08   10.81   0
   4  -9  -3   -0.99    7.54   0
  -3   9   3  407.91   12.35   0
  -3  -9   3  383.00   13.76   0
   3   9  -3  417.27   13.82   0
  -3   9   3  403.17   11.16   0
   3  -9  -3  438.53   12.84   0
  -2   9   3   48.38    7.66   0
  -2   9   3   57.61    7.98   0
  -2  -9   3   61.97   11.03   0
   2   9  -3   58.11   11.47   0
   2  -9  -3   50.63   10.67   0
  -1   9   3 1309.67   18.98   0
   1   9  -3 1247.36   27.74   0
   1  -9  -3 1351.06   19.48   0
  -1  -9   3 1421.75   18.50   0
   0   9  -3   66.14   17.56   0
   0  -9   3   77.65   10.42   0
   0   9   3   63.05   11.20   0
   0  -9  -3   64.50   11.40   0
   0   9  -3   59.07   16.92   0
  -1  -9  -3  463.24   18.21   0
   1  -9   3  457.68   13.35   0
   1   9   3  480.09   18.52   0
  -1   9  -3  435.62   21.87   0
  -1   9  -3  512.49   13.44   0
   2  -9   3   25.46    9.76   0
  -2   9  -3   20.07   13.00   0
  -2   9  -3   24.50    9.46   0
  -2  -9  -3   15.84   12.51   0
   2  -9   3   18.42   11.00   0
   3  -9   3  682.33   16.63   0
  -3  -9  -3  492.42   28.45   0
  -3   9  -3  542.06   15.39   0
   3  -9   3  582.78   13.59   0
  -3   9  -3  575.82   11.27   0
  -3  -9  -3  533.09   29.26   0
  -4   9  -3    3.43   10.17   0
   4  -9   3    5.54    7.40   0
  -4   9  -3    2.32    6.99   0
   4  -9   3    6.41   10.39   0
   4   9   3   -4.07    9.76   0
   5   9   3  187.41   11.39   0
  -5   9  -3  199.39   11.97   0
   5  -9   3  188.15   11.79   0
  -5   9  -3  194.01   11.34   0
   5  -9   3  186.80   11.94   0
  -6   9  -3   17.07    7.88   0
  -6   9  -3   20.53   10.50   0
   6   9   3   21.36    7.40   0
  -6  -9  -3   18.05   24.46   0
   6  -9   3   10.67   10.46   0
   6  -9   3   20.00    8.12   0
  -6  -9  -3   19.51   24.33   0
   7  -9   3  173.33   12.68   0
  -7   9  -3  201.70   13.16   0
   7   9   3  173.90    9.36   0
  -7  -9  -3  171.92   23.22   0
  -7   9  -3  177.34   12.27   0
  -7  -9  -3  183.37   23.72   0
   7  -9   3  207.52   13.45   0
  -8   9  -3   39.65   12.63   0
  -8   9  -3   30.63   12.87   0
  -8  -9  -3   25.46   22.81   0
  -8  -9  -3   27.41   23.22   0
   8  -9   3   35.51    9.46   0
   8  -9   3   22.26    9.51   0
   8   9   3   15.41   11.87   0
  -9   9  -3   30.73   13.97   0
  -9  -9  -3   25.25   27.52   0
  -9   9  -3   27.58   13.71   0
  -9  -9  -3   30.21   27.66   0
   9   9   3   19.52   13.58   0
   9  -9   3   45.40   14.02   0
   9  -9   3   13.20   10.43   0
   9  10  -3   32.60   13.79   0
  -9  10   3   17.62   13.83   0
   9 -10  -3   18.49   14.19   0
  -9  10   3   23.34   14.28   0
  -9 -10   3   23.93    9.55   0
   9 -10  -3   34.50   14.16   0
  -9 -10   3   22.58   14.69   0
  -8  10   3   17.14   11.67   0
   8 -10  -3    9.19   12.32   0
   8 -10  -3    9.51    9.19   0
  -8 -10   3   20.53   13.39   0
  -8 -10   3   22.33    8.83   0
   8  10  -3   20.15   12.95   0
  -8  10   3   19.69    9.22   0
  -7  10   3  284.12    9.42   0
  -7  10   3  350.83   14.21   0
   7  10  -3  346.70   13.73   0
   7 -10  -3  350.67   14.75   0
  -7 -10   3  321.52   14.23   0
   7 -10  -3  345.42   10.03   0
  -7 -10   3  322.88   13.12   0
   7 -10  -3  380.80   10.89   0
  -6  10   3   55.57    7.85   0
  -6  10   3   57.11   12.14   0
   6 -10  -3   69.87   11.88   0
   6 -10  -3   66.05   11.15   0
   6  10  -3   69.17   11.76   0
  -6 -10   3   74.44   10.98   0
  -6 -10   3   58.61   11.17   0
   5 -10  -3  424.05   10.76   0
  -5  10   3  393.24   12.91   0
  -5  10   3  343.54   12.07   0
  -5 -10   3  365.36   13.07   0
   5  10  -3  351.89   10.72   0
   5 -10  -3  340.11    9.85   0
  -5 -10   3  345.43   13.23   0
   4  10  -3  211.12   12.42   0
  -4  10   3  178.60   10.70   0
  -4 -10   3  173.93    9.41   0
  -4  10   3  195.42   11.92   0
   4 -10  -3  181.04   11.24   0
  -3  10   3  494.86   10.73   0
   3 -10  -3  458.30   10.80   0
  -3  10   3  482.48   11.71   0
  -3 -10   3  475.25   11.98   0
   3  10  -3  546.66   14.72   0
  -2  10   3    2.75    7.21   0
   2  10  -3    8.22   10.20   0
  -2 -10   3    7.21   10.37   0
  -2  10   3    9.24   10.60   0
   2 -10  -3    5.65   10.43   0
   1 -10  -3  925.95   16.81   0
   1  10  -3  882.86   23.37   0
  -1  10   3  804.26   14.20   0
  -1 -10   3  962.90   14.14   0
   0 -10  -3    2.41   10.33   0
   0  10   3   14.30   10.26   0
   0  10  -3    6.93   15.38   0
   0 -10   3    1.68    6.86   0
  -1 -10  -3   96.66   11.55   0
   1 -10   3  114.00   10.56   0
   1  10   3  120.42   13.79   0
  -1  10  -3  129.59   10.60   0
  -1  10  -3  106.80   15.08   0
  -2 -10  -3   67.56   12.96   0
  -2  10  -3   77.28   10.48   0
   2 -10   3   66.95   10.38   0
  -2  10  -3   69.08   13.73   0
  -3 -10  -3  117.51   17.64   0
  -3  10  -3  149.24    7.93   0
  -3  10  -3  130.28   11.55   0
  -3 -10  -3  139.53   18.38   0
   3 -10   3  118.67    7.94   0
   3 -10   3  145.91   11.85   0
   4 -10   3  196.62   12.12   0
  -4 -10  -3  136.49   27.39   0
  -4  10  -3  169.30   11.62   0
   4  10   3  168.11    8.24   0
  -4  10  -3  183.12   11.01   0
   4 -10   3  168.96   11.39   0
  -4 -10  -3  161.24   27.63   0
   5  10   3   41.35   10.53   0
  -5  10  -3   48.87   10.40   0
  -5  10  -3   47.37   11.71   0
   5 -10   3   50.49    8.53   0
   5 -10   3   36.78    7.90   0
   6  10   3   25.61    7.78   0
  -6  10  -3   12.96    7.95   0
  -6  10  -3   20.89   11.47   0
   6 -10   3   23.83   11.22   0
   6 -10   3   23.34    8.46   0
  -7  10  -3   72.51   12.99   0
  -7  10  -3   56.94   12.06   0
   7  10   3   77.39    8.69   0
   7 -10   3   84.06   12.97   0
   7 -10   3   67.38   12.26   0
  -8  10  -3    6.30   12.84   0
   8  10   3   15.05   11.82   0
  -8  10  -3    6.37   12.70   0
   8 -10   3   10.14   13.20   0
   8 -10   3    8.44   12.86   0
  -9  10  -3   13.43   13.78   0
   9 -10   3   16.11   14.74   0
   9  10   3   22.89   13.31   0
  -9  10  -3   19.47   13.90   0
   9 -10   3    1.45   13.77   0
  -9  11   3    6.20   13.69   0
   9 -11  -3   19.63   13.89   0
  -9  11   3   -1.14   13.98   0
   9  11  -3   -5.36   13.83   0
   9 -11  -3    8.87    9.95   0
  -9 -11   3    0.97   14.83   0
   8  11  -3   14.09   12.69   0
  -8  11   3   14.42   13.25   0
   8 -11  -3    8.83   12.86   0
  -8  11   3    3.79   12.61   0
   8 -11  -3   13.43   13.13   0
  -8 -11   3   16.17   13.42   0
  -7  11   3   61.96   12.55   0
  -7  11   3   33.18   11.29   0
   7 -11  -3   55.89   12.24   0
   7  11  -3   56.35   12.16   0
   7 -11  -3   49.81   12.01   0
  -7 -11   3   53.55   12.76   0
   6 -11  -3   12.18   12.40   0
  -6  11   3   24.02   10.12   0
   6  11  -3   26.66    8.08   0
  -6 -11   3   10.97   11.39   0
   6 -11  -3   10.42    7.44   0
  -6  11   3   12.65   12.41   0
   5 -11  -3   68.39    8.50   0
  -5  11   3   71.09   10.60   0
  -5  11   3   65.17    8.30   0
   5  11  -3   76.12   10.78   0
  -5 -11   3   61.23   10.87   0
   5 -11  -3   78.75   11.14   0
  -4 -11   3   61.90    8.57   0
  -4  11   3   78.55   10.00   0
   4  11  -3   55.99   11.24   0
  -4  11   3   73.83   11.54   0
   4 -11  -3   55.13    7.52   0
  -3  11   3  390.49   13.14   0
   3  11  -3  315.11   13.11   0
  -3 -11   3  370.18   13.29   0
   3 -11  -3  361.77   12.40   0
  -3  11   3  321.18   11.83   0
  -2  11   3  527.46   13.57   0
   2  11  -3  479.91   15.14   0
  -2  11   3  573.89   12.26   0
  -2 -11   3  540.31   13.72   0
   2 -11  -3  465.46   11.19   0
   1  11  -3   74.21   13.34   0
   1 -11  -3   80.09   10.86   0
  -1 -11   3   83.98    7.90   0
  -1  11   3   71.87   11.11   0
   0  11  -3  773.21   13.05   0
   0  11   3  711.66   15.93   0
   0 -11   3  724.02   14.54   0
   0 -11  -3  691.81   15.89   0
   0  11  -3  698.10   24.28   0
  -1 -11  -3   14.96    9.98   0
  -1  11  -3    8.68   14.40   0
   1 -11   3   21.08    7.31   0
   1  11   3   17.68    9.80   0
  -1  11  -3   13.06    7.07   0
   2 -11   3  359.08    9.83   0
  -2 -11  -3  327.34   14.44   0
  -2  11  -3  364.54   17.31   0
  -2  11  -3  370.77    9.95   0
  -3 -11  -3  471.11   20.29   0
  -3  11  -3  569.21   17.67   0
   3 -11   3  581.07   16.27   0
   3 -11   3  531.94   10.85   0
  -3  11  -3  545.57   10.69   0
  -4 -11  -3  367.71   25.93   0
  -4  11  -3  455.09   12.71   0
  -4  11  -3  438.79   14.13   0
   4 -11   3  421.63   12.92   0
   4 -11   3  502.00   14.96   0
  -4 -11  -3  397.18   25.40   0
   4  11   3  424.51   10.57   0
  -5  11  -3   17.75   11.69   0
  -5  11  -3   25.25    7.66   0
   5 -11   3   19.11   10.87   0
   5  11   3   18.72   10.51   0
   5 -11   3   27.10   11.80   0
   6 -11   3  311.03   13.38   0
   6  11   3  299.16   12.26   0
  -6  11  -3  310.07   13.78   0
  -6  11  -3  285.50   12.96   0
   6 -11   3  349.80   14.00   0
   7  11   3   41.22    8.68   0
  -7  11  -3   43.17   12.63   0
  -7  11  -3   29.87    8.56   0
   7 -11   3   39.90   12.29   0
   7 -11   3   49.82   12.74   0
  -8  11  -3   98.75   13.44   0
   8  11   3   98.98   12.89   0
  -8  11  -3   67.28    9.81   0
   8 -11   3  115.80   13.44   0
   8 -11   3   89.59   13.71   0
   9  11   3   34.94   13.99   0
  -9  11  -3   28.48   10.43   0
  -9  11  -3   22.79   14.14   0
   9 -11   3   26.62   15.11   0
   9 -11   3   41.67   14.52   0
  -9  12   3    5.95   14.54   0
   9 -12  -3    3.72   10.02   0
  -9  12   3    9.39   10.17   0
   9  12  -3    2.74   10.67   0
  -9 -12   3   11.00   14.98   0
   9 -12  -3   -0.24   10.64   0
  -8  12   3   93.95   14.03   0
  -8  12   3   88.98   12.75   0
  -8 -12   3  105.91   11.05   0
   8 -12  -3  124.98   14.06   0
   8  12  -3  104.73   13.14   0
   8 -12  -3  104.00   13.75   0
   7 -12  -3   71.53   13.04   0
  -7  12   3   34.64   11.37   0
   7  12  -3   43.02   12.14   0
  -7 -12   3   44.89   12.40   0
  -7  12   3   47.63   12.96   0
   7 -12  -3   53.51   12.07   0
  -6 -12   3  170.23    9.75   0
   6  12  -3  191.44    9.41   0
   6 -12  -3  220.24   10.26   0
  -6  12   3  185.72    8.93   0
   6 -12  -3  192.30    9.15   0
  -6  12   3  202.03   13.09   0
  -5  12   3   42.72    7.69   0
  -5  12   3   52.12   11.69   0
   5  12  -3   65.70   11.11   0
  -5 -12   3   65.31   11.21   0
   5 -12  -3   55.73   10.95   0
  -4  12   3  781.50   14.00   0
   4  12  -3  770.53   13.94   0
  -4  12   3  900.15   15.68   0
  -4 -12   3  745.14   13.55   0
   4 -12  -3  752.60   11.88   0
  -4 -12   3  862.68   13.99   0
  -3 -12   3    0.80   10.77   0
  -3  12   3    1.87    7.77   0
  -3  12   3    3.23   10.14   0
   3  12  -3    3.47    9.95   0
   3 -12  -3   -0.03   10.39   0
   2  12  -3  468.96   14.88   0
  -2  12   3  478.92   11.55   0
  -2  12   3  557.74   12.40   0
  -2 -12   3  545.85   14.12   0
   2 -12  -3  504.71   14.03   0
  -1  12   3  188.84   12.12   0
   1 -12  -3  165.99    9.47   0
   1  12  -3  173.70   12.73   0
  -1 -12   3  204.99    9.29   0
   0 -12  -3 1263.47   18.95   0
   0  12   3 1352.07   19.50   0
   0  12  -3 1449.46   30.57   0
   0  12  -3 1516.95   16.42   0
   0 -12   3 1378.10   17.12   0
  -1  12  -3   88.46   14.28   0
  -1 -12  -3   79.81   10.65   0
   1 -12   3   83.73   10.25   0
   1  12   3   95.02   11.25   0
  -1  12  -3   87.38   10.04   0
  -2 -12  -3  212.10   13.12   0
  -2  12  -3  248.06   14.84   0
   2 -12   3  242.69    9.06   0
   2  12   3  172.92   10.88   0
  -2  12  -3  263.52    9.31   0
   3 -12   3   10.61    9.79   0
  -3  12  -3    7.24   10.91   0
  -3  12  -3    6.78    6.72   0
  -3 -12  -3    6.67   12.99   0
   4 -12   3   33.96   10.65   0
  -4 -12  -3   18.58   15.80   0
  -4  12  -3   25.60   10.32   0
   4 -12   3   25.36   11.37   0
  -4  12  -3   24.23   11.24   0
  -4 -12  -3   21.52   18.85   0
   4  12   3   21.01   11.33   0
   5 -12   3   32.66   11.20   0
   5  12   3   26.78    8.08   0
  -5  12  -3   23.78   12.38   0
   5 -12   3   26.27   12.81   0
  -5  12  -3   29.45    7.74   0
   6  12   3   24.34   11.37   0
  -6  12  -3   28.76   12.21   0
   6 -12   3   38.62   12.31   0
  -6  12  -3   34.06   11.41   0
   6 -12   3   35.47   12.00   0
  -7  12  -3   35.48   12.94   0
   7 -12   3   30.11   12.88   0
   7  12   3   32.59   12.15   0
  -7  12  -3   21.29    9.35   0
   7 -12   3   21.01    9.63   0
   8 -12   3    1.25    9.31   0
   8  12   3    1.00   13.16   0
  -8  12  -3    3.26    9.42   0
  -8  12  -3   -0.14    9.05   0
   8 -12   3   -5.54   13.18   0
   9 -13  -3   11.71   14.50   0
  -9  13   3   -3.43    9.90   0
  -9 -13   3   -0.40   15.25   0
   9  13  -3    6.03   15.50   0
   9 -13  -3   -1.13   10.28   0
  -9  13   3    9.47   14.50   0
  -8  13   3   70.81   12.80   0
   8 -13  -3  113.84   14.15   0
  -8 -13   3   75.12   14.68   0
   8  13  -3   64.62   10.35   0
  -8  13   3   79.04   14.63   0
   8 -13  -3   79.12   11.18   0
   8 -13  -3   87.26   13.56   0
   7  13  -3   -0.49   12.29   0
  -7 -13   3    8.82   12.37   0
   7 -13  -3    9.91    9.57   0
   7 -13  -3    6.40   12.06   0
  -7  13   3    6.01   13.44   0
  -7  13   3   -8.33   11.57   0
   6 -13  -3   22.09    9.12   0
  -6  13   3   12.08   10.78   0
  -6 -13   3   19.21   12.07   0
   6  13  -3   13.74    8.05   0
   6 -13  -3   28.39    8.03   0
  -6  13   3   21.76    8.88   0
  -5 -13   3  165.34   11.88   0
  -5  13   3  179.24   11.47   0
  -5  13   3  190.97   12.89   0
   5  13  -3  208.76   11.99   0
  -5 -13   3  201.94   11.97   0
   5 -13  -3  170.66   11.87   0
  -4  13   3   17.75    9.96   0
  -4 -13   3    0.06   10.44   0
  -4  13   3   16.72    7.82   0
  -4 -13   3    3.87   10.29   0
   4 -13  -3    1.38    7.41   0
   4  13  -3   11.27   10.76   0
  -3  13   3   11.83   10.81   0
  -3  13   3    8.30   10.16   0
   3  13  -3   15.57   10.04   0
   3 -13  -3   15.28   10.16   0
  -3 -13   3    3.18    7.69   0
   2 -13  -3    6.68   10.98   0
   2  13  -3    8.71   10.35   0
  -2 -13   3   13.27    7.64   0
  -2  13   3    0.21    7.70   0
  -2  13   3   17.37    8.13   0
   1  13  -3  100.02   12.23   0
  -1  13   3  103.60   11.42   0
   1 -13  -3  107.05   11.39   0
  -1 -13   3  111.12   10.77   0
   0  13  -3   87.36    7.93   0
   0  13  -3  101.25   15.27   0
   0  13   3  101.79   11.51   0
   0 -13  -3  103.94   11.57   0
   0 -13   3  100.75   10.08   0
  -1 -13  -3   66.84   10.68   0
  -1  13  -3   74.49   14.09   0
   1 -13   3   65.89    7.65   0
   1  13   3   74.56   10.99   0
  -1  13  -3   93.45   10.19   0
  -2 -13  -3  137.12   14.07   0
   2 -13   3  125.29    8.00   0
  -2  13  -3  155.69    8.17   0
   2  13   3   70.34    9.05   0
  -2  13  -3  139.25   15.10   0
  -3  13  -3   64.75   10.45   0
  -3 -13  -3   56.70   11.34   0
   3 -13   3   64.57    7.63   0
  -3  13  -3   67.92   11.90   0
  -4  13  -3  275.42   13.95   0
   4 -13   3  269.83   11.96   0
  -4  13  -3  267.88   11.78   0
   4 -13   3  340.09   14.61   0
  -4 -13  -3  254.88   20.60   0
   4  13   3  259.00   10.52   0
  -4 -13  -3  224.32   17.38   0
   5  13   3   73.94   11.69   0
  -5 -13  -3   71.88   25.00   0
   5 -13   3   97.86   12.73   0
   5 -13   3   91.74    8.66   0
  -5  13  -3  101.18   12.62   0
  -5  13  -3   74.52   11.38   0
  -5 -13  -3   80.22   25.53   0
  -6  13  -3   98.21   12.78   0
   6  13   3   79.13    9.28   0
   6 -13   3  100.55   12.31   0
  -6  13  -3   97.81    8.90   0
   6 -13   3   97.64    9.62   0
  -7  13  -3    4.68   12.97   0
   7  13   3    7.44    9.26   0
   7 -13   3    3.86    9.23   0
  -7  13  -3    2.63   12.94   0
   7 -13   3    4.36   13.31   0
  -8  13  -3    8.06   14.25   0
   8  13   3   13.16    9.95   0
   8 -13   3    6.12   14.35   0
  -8  13  -3    9.81   13.05   0
   8 -13   3   -0.32    9.64   0
   8 -14  -3    6.67   13.64   0
  -8  14   3    3.81   12.49   0
  -8 -14   3    2.51   10.19   0
  -8  14   3   -4.32    9.63   0
   8 -14  -3   -0.13   13.21   0
   8  14  -3   -7.57   13.95   0
  -7  14   3    5.48    8.13   0
   7 -14  -3   22.45   13.40   0
   7  14  -3   -1.21   12.60   0
   7 -14  -3    3.69   11.95   0
  -7 -14   3   -0.47    9.34   0
  -7  14   3    6.19    9.35   0
   6  14  -3   -5.87   12.50   0
  -6  14   3   -6.25   12.08   0
  -6  14   3    7.04   11.21   0
  -6 -14   3   -2.13   12.28   0
  -6 -14   3    7.97   11.89   0
   6 -14  -3    0.02    8.28   0
  -5 -14   3    2.83   11.05   0
  -5  14   3    7.08    8.47   0
  -5  14   3    5.70    7.43   0
   5  14  -3    9.96   11.12   0
   5 -14  -3   14.71   10.84   0
  -5 -14   3   13.75   10.85   0
  -4 -14   3  117.85   11.72   0
  -4  14   3  124.65    8.47   0
   4  14  -3  140.44   12.65   0
  -4  14   3  153.96   12.01   0
  -4 -14   3  143.48   11.49   0
   4 -14  -3  135.67    8.83   0
  -3  14   3    7.70   11.09   0
   3  14  -3   -5.77   10.98   0
  -3  14   3    0.66   10.22   0
  -3 -14   3    4.31   10.46   0
   3 -14  -3   10.62   10.38   0
   2 -14  -3   39.39    7.80   0
   2  14  -3   43.21   10.87   0
  -2  14   3   41.13    8.24   0
  -2  14   3   34.89    7.59   0
  -2 -14   3   30.54    7.89   0
   1 -14  -3   34.69   11.35   0
  -1  14   3   33.59   11.40   0
  -1 -14   3   38.57    7.77   0
   1  14  -3   38.88   10.92   0
   0 -14  -3   40.34   10.50   0
   0 -14   3   57.29   10.02   0
   0  14  -3   50.03   11.93   0
   0  14   3   47.51   10.59   0
  -1  14  -3   64.31    9.87   0
  -1 -14  -3   49.29   10.28   0
   1 -14   3   66.48    9.74   0
  -1  14  -3   57.44   14.27   0
   1  14   3   72.81   10.62   0
   2 -14   3   13.00    6.98   0
  -2  14  -3    7.82    9.85   0
  -2 -14  -3   11.50   10.55   0
  -2  14  -3   13.83   14.37   0
  -3 -14  -3  130.94   14.52   0
   3 -14   3  134.55   11.22   0
  -3  14  -3  139.27   11.13   0
  -3  14  -3  149.29   14.66   0
  -4 -14  -3   27.39   14.18   0
   4 -14   3   30.32    7.90   0
  -4  14  -3   32.18   11.15   0
  -4  14  -3   34.37    7.73   0
  -4 -14  -3   27.49   15.00   0
   4  14   3   27.73    8.38   0
   5  14   3   29.58    8.52   0
   5 -14   3   30.67   12.21   0
  -5  14  -3   34.11   11.97   0
  -5 -14  -3   26.16   18.34   0
  -5  14  -3   21.06   11.10   0
   5 -14   3   33.29    8.02   0
  -5 -14  -3   31.34   21.17   0
   6 -14   3   12.57   12.34   0
  -6  14  -3    6.04   12.04   0
   6 -14   3    8.94    8.64   0
   6  14   3   -2.00   12.28   0
  -6  14  -3   16.45   11.83   0
  -7  14  -3    1.36   10.07   0
   7  14   3   -4.75   13.15   0
  -7  14  -3    5.51   12.77   0
   7 -14   3    7.88   13.94   0
   7 -14   3    4.96    9.32   0
  -8  14  -3   17.79   14.68   0
   8  14   3   16.72   14.73   0
  -8  14  -3    4.27   13.54   0
   8 -14   3    6.55   15.16   0
   8 -14   3   33.27   13.92   0
   8 -14   3   33.09   14.75   0
  -8  15   3   12.41   12.93   0
  -8 -15   3    7.87   14.95   0
   8  15  -3   13.90   14.45   0
   8 -15  -3    8.00   13.56   0
  -8 -15   3   17.93   14.31   0
  -8  15   3    5.14   14.13   0
  -7 -15   3   20.36    9.76   0
  -7  15   3   27.52    8.91   0
   7  15  -3   40.05   13.34   0
  -7 -15   3   29.57   14.00   0
  -7  15   3   27.05   13.18   0
   7 -15  -3   28.55    9.18   0
  -6  15   3   -2.44    8.63   0
   6  15  -3    3.49   13.01   0
  -6  15   3   -5.48    8.15   0
  -6 -15   3    6.58   12.23   0
  -6 -15   3    2.00    8.28   0
   6 -15  -3    8.70   11.70   0
  -5  15   3   -9.03   12.15   0
   5  15  -3    1.09   11.58   0
  -5  15   3    3.87   10.41   0
  -5 -15   3    4.06    7.71   0
   5 -15  -3    8.66    7.62   0
  -5 -15   3   -0.86   11.30   0
  -4  15   3   58.78   11.00   0
   4  15  -3   73.45   13.11   0
  -4  15   3   69.43   12.43   0
  -4 -15   3   68.57   11.15   0
  -4 -15   3   67.08    7.94   0
   4 -15  -3   63.47   11.28   0
  -3  15   3   52.59   11.25   0
   3  15  -3   42.37   11.86   0
  -3  15   3   40.56    7.99   0
   3 -15  -3   53.74    7.90   0
  -3 -15   3   56.12   11.14   0
  -2  15   3    6.22   11.06   0
  -2  15   3    1.63   10.42   0
   2 -15  -3    4.55   10.48   0
  -2 -15   3    7.17   10.34   0
   2  15  -3   -2.80   10.69   0
  -1  15   3   69.27   11.27   0
  -1 -15   3   59.96   10.69   0
   1 -15  -3   60.41   11.24   0
   1  15  -3   59.71   12.09   0
   0  15  -3  449.48   17.79   0
   0 -15   3  453.04   12.71   0
   0  15   3  453.63   11.78   0
   0 -15  -3  395.42   11.11   0
  -1 -15  -3    8.81   10.27   0
   1 -15   3    5.42    7.03   0
  -1  15  -3    1.27   13.35   0
  -1  15  -3   11.88    7.07   0
   1  15   3    3.94   10.50   0
  -2 -15  -3    0.80   10.08   0
   2 -15   3    5.06    7.29   0
  -2  15  -3   19.19   10.28   0
  -2  15  -3   -1.38   11.18   0
  -3 -15  -3   19.40   10.41   0
   3 -15   3   20.08   10.23   0
  -3  15  -3   17.59   11.01   0
  -3  15  -3   25.44   10.08   0
  -4 -15  -3   34.02   15.42   0
  -4 -15  -3   32.70   16.19   0
  -4  15  -3   37.91   11.59   0
  -4  15  -3   30.70    7.64   0
   4 -15   3   33.77   10.74   0
   4  15   3   46.91   12.61   0
  -5 -15  -3    5.88   18.61   0
   5 -15   3   18.42   11.28   0
  -5  15  -3    2.86   12.21   0
  -5  15  -3   -5.51    8.01   0
  -5 -15  -3    5.69   19.55   0
   5 -15   3   13.87   12.79   0
   5  15   3   12.73   11.74   0
   6 -15   3  224.30   14.98   0
   6  15   3  154.37   10.43   0
  -6  15  -3  185.28   14.53   0
  -6  15  -3  163.70   13.03   0
   6 -15   3  154.97   10.04   0
   7  15   3    3.99    9.60   0
   7 -15   3   -7.78   13.98   0
  -7  15  -3   -7.32   12.83   0
  -7  15  -3    0.31   13.71   0
   7 -15   3    5.73   13.39   0
  -8  15  -3    4.12   14.98   0
   8 -15   3   -0.58   15.09   0
   8  15   3    5.56   14.77   0
  -8  15  -3   -0.21   14.06   0
   8 -15   3   -9.17   10.42   0
  -8 -16   3   -1.22   14.89   0
  -8  16   3   -2.07   12.85   0
   8  16  -3   -0.26   14.04   0
  -8 -16   3   -6.19   14.41   0
  -8  16   3   13.67   15.34   0
   8 -16  -3   10.07    9.42   0
  -7 -16   3   -2.54   13.53   0
  -7  16   3    7.42    9.00   0
   7 -16  -3    8.40   13.17   0
   7  16  -3    3.85   12.87   0
  -7 -16   3   -1.64   13.88   0
  -7  16   3    0.89    9.32   0
   6  16  -3   48.58    9.17   0
  -6  16   3   38.73    8.61   0
  -6 -16   3   37.60    9.47   0
  -6 -16   3   53.07   12.52   0
  -6  16   3   45.16   12.11   0
   6 -16  -3   32.55    8.78   0
  -5  16   3   10.37    7.78   0
  -5  16   3   16.64   11.85   0
   5  16  -3   10.22   12.33   0
  -5 -16   3   21.22   12.02   0
  -5 -16   3   23.95   11.41   0
   5 -16  -3    7.99   11.59   0
  -4  16   3  344.22   13.24   0
   4  16  -3  376.01   14.61   0
  -4  16   3  377.89   14.10   0
  -4 -16   3  334.02   12.99   0
  -4 -16   3  350.08   12.59   0
   4 -16  -3  337.70   10.50   0
  -3  16   3   48.57   11.95   0
   3  16  -3   47.42   11.90   0
  -3  16   3   55.94   11.55   0
  -3 -16   3   62.23   10.82   0
   3 -16  -3   53.23   11.69   0
   2  16  -3   54.79   12.89   0
  -2  16   3   32.61    8.29   0
   2 -16  -3   42.31   10.87   0
  -2  16   3   40.77   10.79   0
  -2 -16   3   30.56   10.75   0
   1 -16  -3   21.09    7.40   0
  -1  16   3   22.66   10.34   0
  -1 -16   3   32.15   10.20   0
   1  16  -3   19.48   10.62   0
   0 -16  -3   15.48    7.45   0
   0 -16   3    9.40   10.88   0
   0  16   3   21.61   10.84   0
   0  16  -3   19.17   11.66   0
   1 -16   3    5.19    9.99   0
  -1  16  -3    4.44   11.22   0
  -1  16  -3    7.12    7.09   0
   1  16   3    5.19   11.39   0
  -1 -16  -3   -6.20   11.43   0
  -2 -16  -3  305.00   14.99   0
   2 -16   3  281.60    9.45   0
  -2  16  -3  320.37   12.27   0
  -2  16  -3  288.18   14.68   0
  -3 -16  -3   -3.82   12.78   0
   3 -16   3    3.09    7.42   0
  -3  16  -3    5.58   10.38   0
  -3  16  -3    0.84   11.16   0
   4 -16   3    6.92   10.87   0
  -4  16  -3   26.14   10.64   0
  -4 -16  -3    8.14   14.24   0
  -4 -16  -3    4.32   14.86   0
   4  16   3    5.46   11.66   0
  -4  16  -3    7.80   13.87   0
   5 -16   3    8.38   11.37   0
  -5 -16  -3   15.69   19.43   0
  -5  16  -3   24.39   13.23   0
  -5  16  -3   13.84    8.01   0
  -5 -16  -3   21.50   18.12   0
   5  16   3   14.49   12.62   0
   6 -16   3   23.06    9.25   0
   6  16   3   17.77    9.22   0
  -6  16  -3   10.68   13.45   0
   6 -16   3   12.89   17.04   0
  -6  16  -3   -0.81   12.65   0
   7 -16   3   27.13   14.28   0
   7  16   3    3.84   14.47   0
  -7  16  -3   20.68   14.55   0
  -7  16  -3   24.38    9.97   0
   7 -16   3   22.33   15.27   0
  -7  17   3    3.09    8.80   0
  -7  17   3   -2.51    9.98   0
  -7 -17   3   -5.75   13.74   0
   7  17  -3    4.95   13.62   0
  -7 -17   3   11.96   14.62   0
   7 -17  -3    8.12    9.22   0
  -6  17   3   87.19   13.40   0
  -6 -17   3   91.18   13.01   0
  -6  17   3   69.82   12.29   0
  -6 -17   3   83.08   13.78   0
   6  17  -3   95.79   13.88   0
   6 -17  -3   81.33   12.64   0
   5 -17  -3   15.78    8.67   0
  -5  17   3   13.52    8.49   0
   5  17  -3   11.98   11.96   0
  -5 -17   3    2.33   12.78   0
  -5 -17   3    8.46    8.51   0
  -5  17   3   -0.17    8.36   0
   4  17  -3  106.73   12.75   0
  -4  17   3  107.41   12.17   0
  -4 -17   3   87.44    9.30   0
  -4  17   3  121.11   12.32   0
  -4 -17   3  134.51   12.59   0
   4 -17  -3  111.02   12.35   0
  -3  17   3   -1.62   11.41   0
   3  17  -3    1.24   11.39   0
  -3  17   3    5.56    7.72   0
   3 -17  -3  -12.89   11.35   0
  -3 -17   3    0.11   10.34   0
  -2  17   3    1.20   11.39   0
  -2  17   3    4.78    8.16   0
  -2 -17   3    9.70    7.73   0
   2 -17  -3   12.12   11.41   0
   2  17  -3    8.33   10.55   0
   1 -17  -3  154.10    8.75   0
   1  17  -3  150.27   12.43   0
  -1 -17   3  140.50    9.00   0
  -1  17   3  190.49   12.06   0
  -1  17   3  174.15   13.42   0
   0  17  -3  132.25   15.66   0
   0 -17  -3  112.09   11.54   0
   0  17   3  129.99   11.59   0
   0 -17   3  113.73   12.10   0
  -1 -17  -3   62.04   12.01   0
   1 -17   3   54.56   11.20   0
  -1  17  -3   61.86   11.22   0
  -1  17  -3   54.00   12.00   0
   1  17   3   62.08   12.30   0
  -2  17  -3   34.43   13.94   0
   2 -17   3   36.37   10.81   0
  -2  17  -3   41.65   10.78   0
  -2 -17  -3   42.42   11.14   0
  -3 -17  -3   90.56   13.90   0
  -3  17  -3   82.50   11.16   0
  -3  17  -3  113.08   15.05   0
   3 -17   3   88.14   11.08   0
  -4 -17  -3   30.68   14.59   0
  -4  17  -3   17.56   11.09   0
  -4  17  -3   33.87   12.48   0
   4  17   3   29.57    8.62   0
   4 -17   3   17.09   11.20   0
  -4 -17  -3   25.97   15.25   0
  -5 -17  -3   60.42   18.31   0
   5 -17   3   59.18   12.29   0
  -5  17  -3   63.46   13.85   0
  -5  17  -3   47.39   12.06   0
  -5 -17  -3   65.64   18.97   0
   5  17   3   68.14   13.60   0
   6  17   3   81.79   13.60   0
  -6  17  -3   86.45   13.97   0
  -6  17  -3   68.99    9.73   0
   6 -17   3   62.07    9.80   0
  -7  17  -3   46.52   14.86   0
   7 -17   3   37.80   14.82   0
   7  17   3   47.98   14.84   0
  -7  17  -3   30.31   14.37   0
  -7  18   3   39.42    9.73   0
  -7 -18   3   63.21   14.99   0
   7  18  -3   57.27   15.39   0
  -7  18   3   43.78   14.92   0
   7 -18  -3   40.25   13.81   0
  -7 -18   3   46.44   10.47   0
  -6  18   3   10.11   13.74   0
  -6 -18   3   -7.23   13.54   0
   6 -18  -3    8.18    8.63   0
  -6 -18   3    9.76   13.90   0
   6  18  -3    5.30   13.30   0
  -6  18   3    7.71   12.10   0
  -5  18   3   82.50    9.47   0
  -5  18   3   61.50   12.53   0
   5  18  -3   78.50   12.94   0
  -5 -18   3   71.54   12.60   0
  -5 -18   3   72.54   13.12   0
   5 -18  -3   67.16    9.11   0
  -4  18   3    2.15   11.89   0
   4  18  -3    5.60   11.77   0
  -4  18   3    1.72    8.27   0
  -4 -18   3   -2.26   13.06   0
  -4 -18   3    1.60   11.87   0
   4 -18  -3   -1.54   11.78   0
  -3  18   3  106.84    9.36   0
   3  18  -3  118.33   12.63   0
  -3  18   3  122.91   12.51   0
  -3 -18   3  107.11    8.76   0
   3 -18  -3  106.45   12.45   0
   2 -18  -3   34.84   11.69   0
   2  18  -3   31.59   10.87   0
  -2  18   3   25.03   11.60   0
  -2 -18   3   39.62   11.32   0
  -2  18   3   36.77    8.33   0
   1 -18  -3   88.40   11.11   0
  -1 -18   3   75.81    8.87   0
  -1  18   3   78.30    9.15   0
   1  18  -3   80.50   11.54   0
  -1  18   3   84.82   11.20   0
   0 -18  -3    8.38   11.16   0
   0 -18   3    6.23    8.03   0
   0  18  -3    8.35   11.56   0
   0  18   3   12.42   11.27   0
  -1  18  -3   11.22   14.32   0
   1 -18   3   11.22    7.67   0
  -1  18  -3    8.52   11.02   0
   1  18   3   27.72   12.03   0
  -1 -18  -3   10.83   11.70   0
  -2 -18  -3   11.22   11.24   0
  -2  18  -3   14.51   12.49   0
   2 -18   3   13.95   10.52   0
  -2  18  -3   24.38   10.64   0
  -3 -18  -3   19.01   13.75   0
   3 -18   3   22.16   11.23   0
  -3  18  -3    9.32   12.26   0
  -3  18  -3   17.52    8.06   0
  -4  18  -3    2.06   15.69   0
  -4 -18  -3    7.13   14.37   0
   4 -18   3    8.42    7.94   0
  -4 -18  -3   10.12   15.09   0
  -4  18  -3   17.28    7.85   0
   4  18   3    1.72    9.04   0
  -5 -18  -3    5.16   16.35   0
   5 -18   3    8.15    8.33   0
  -5  18  -3    7.40   16.39   0
  -5  18  -3   -3.64   11.68   0
  -5 -18  -3    8.11   16.95   0
   5  18   3   -5.72   13.30   0
   6 -18   3   32.35    9.76   0
   6  18   3   27.76   13.86   0
  -6  18  -3   35.24   13.86   0
  -6  18  -3   48.17   13.38   0
   7 -18   3   38.51   14.82   0
  -7  18  -3   11.09   14.50   0
   7  18   3    8.01   14.14   0
  -7  18  -3   14.46   15.69   0
  -7 -19   3    2.77   14.15   0
  -7 -19   3    8.44   14.99   0
  -7  19   3    1.02    9.35   0
   7  19  -3   -1.71   15.26   0
  -7  19   3    5.87   14.60   0
   7 -19  -3    7.76   13.93   0
  -6  19   3   23.57   14.25   0
  -6 -19   3   28.86    9.80   0
  -6  19   3   28.28   13.23   0
  -6 -19   3   27.37   14.13   0
   6 -19  -3   34.58    9.88   0
   6  19  -3   26.19   14.30   0
  -5  19   3    3.35   13.15   0
  -5  19   3    3.20   12.67   0
   5 -19  -3   25.28   12.98   0
   5  19  -3    9.14   13.14   0
  -5 -19   3  -13.04   12.13   0
  -5 -19   3    4.27    9.48   0
   4  19  -3    7.22   12.84   0
  -4  19   3    9.10   12.16   0
  -4  19   3    5.64   12.47   0
  -4 -19   3   11.34   12.40   0
  -4 -19   3   -1.67    9.30   0
   4 -19  -3   12.45   12.47   0
  -3  19   3   85.31   12.64   0
   3  19  -3   79.62   13.33   0
   3 -19  -3   78.43   12.56   0
  -3  19   3   61.42    8.99   0
  -3 -19   3   76.40   11.70   0
  -2  19   3    1.53   10.86   0
   2  19  -3   -3.98   11.62   0
  -2 -19   3    0.43   10.72   0
   2 -19  -3   -5.41   10.97   0
  -2  19   3   -2.69    8.45   0
   1 -19  -3    2.69   10.69   0
  -1 -19   3   -0.91    8.24   0
  -1  19   3    2.47   10.71   0
  -1  19   3    2.89    8.44   0
   1  19  -3    4.20   11.40   0
   0 -19  -3   -1.25    7.90   0
   0 -19   3   -5.65   11.60   0
   0  19  -3    0.74   15.32   0
   0  19  -3    0.31   14.79   0
   0  19   3    4.21   11.40   0
  -1 -19  -3   88.76   11.98   0
  -1  19  -3   66.62   12.23   0
  -1  19  -3   82.70   16.14   0
   1  19   3   81.96   12.25   0
   1 -19   3   92.58   11.95   0
  -2  19  -3   37.13   11.17   0
  -2 -19  -3   37.83   12.00   0
   2 -19   3   37.01   11.19   0
  -2  19  -3   41.96   12.67   0
  -3 -19  -3  214.00   14.04   0
   3 -19   3  244.60   12.81   0
  -3  19  -3  242.39   15.31   0
  -3  19  -3  210.42    9.95   0
  -4 -19  -3   27.16   12.26   0
  -4  19  -3   17.26   12.05   0
   4 -19   3   27.68   11.66   0
  -4  19  -3   32.79   13.09   0
  -4 -19  -3   28.55   15.38   0
   4  19   3   17.21   12.36   0
  -5 -19  -3   10.72   19.50   0
   5 -19   3   -8.66   12.16   0
  -5  19  -3    3.85   13.46   0
  -5 -19  -3   15.68   20.38   0
  -5  19  -3   11.13    8.51   0
   5  19   3    7.39    9.40   0
   6  19   3    2.57    9.63   0
  -6  19  -3    2.94   13.64   0
  -6  19  -3    6.22   14.21   0
   6 -19   3    3.80   13.82   0
  -6 -20   3   34.79   13.96   0
  -6  20   3   49.29   13.81   0
   6 -20  -3   27.57   10.30   0
  -6 -20   3   38.27   14.65   0
  -6  20   3   56.07   14.45   0
   6  20  -3   32.09   14.48   0
  -5  20   3   14.55   13.91   0
  -5 -20   3   -0.61   13.56   0
  -5  20   3   -0.72   13.31   0
   5  20  -3   13.97   13.82   0
  -5 -20   3    6.29   13.11   0
   5 -20  -3    6.96   13.53   0
   4  20  -3    7.21   13.19   0
  -4  20   3    6.88    9.51   0
  -4  20   3   10.07   12.61   0
  -4 -20   3    5.51    8.62   0
   4 -20  -3    9.50   13.02   0
  -3  20   3    1.52    9.25   0
   3  20  -3    3.36   12.55   0
  -3 -20   3    2.75   11.74   0
  -3  20   3   -1.55    8.78   0
   3 -20  -3    8.90   12.47   0
   2 -20  -3   54.69   11.74   0
   2  20  -3   45.70   12.86   0
  -2 -20   3   55.46    8.38   0
  -2  20   3   60.15    8.56   0
  -2  20   3   68.05   13.15   0
   1 -20  -3   37.28    8.82   0
  -1 -20   3   37.03    8.53   0
  -1  20   3   59.51   13.02   0
   1  20  -3   40.44   14.56   0
  -1  20   3   42.50    9.02   0
   0 -20   3   38.83   12.00   0
   0 -20  -3   36.64   12.02   0
   0  20  -3   31.65   14.63   0
   0  20   3   39.33   12.51   0
   0  20  -3   36.86   15.24   0
  -1  20  -3    7.11   14.59   0
  -1 -20  -3   16.85   11.68   0
   1 -20   3    0.53    8.44   0
   1  20   3    6.57   12.07   0
  -1  20  -3   11.92   12.26   0
  -2  20  -3    0.42   12.21   0
   2 -20   3    2.91   11.88   0
  -2  20  -3    1.55    8.60   0
  -2 -20  -3   -1.33   12.87   0
  -3 -20  -3    4.02   12.16   0
   3 -20   3    9.55   11.69   0
   3  20   3   21.31   11.76   0
  -3  20  -3    1.07   11.81   0
  -3  20  -3    5.46   12.48   0
  -4 -20  -3   -5.26   15.09   0
   4 -20   3    9.14    8.56   0
  -4 -20  -3    2.31   15.86   0
  -4  20  -3    1.45   12.17   0
   4  20   3    7.00    8.99   0
  -4  20  -3    3.61   16.76   0
  -5 -20  -3    2.47   16.89   0
   5 -20   3   -5.83    9.24   0
  -5 -20  -3   -2.74   20.46   0
  -5  20  -3    9.25   17.64   0
  -5  20  -3   14.85   12.94   0
   5  20   3    6.00    8.96   0
   6 -20   3   19.68   13.84   0
   6  20   3   14.40   10.80   0
  -6  20  -3   19.74   14.66   0
  -6  20  -3    7.88    9.78   0
  -6  21   3   35.18   14.74   0
  -6 -21   3   30.42   10.80   0
  -6  21   3   18.99   14.92   0
  -6 -21   3   11.94   14.56   0
   6 -21  -3   11.01   11.04   0
   6  21  -3   32.30   15.18   0
  -5  21   3    5.16   14.28   0
  -5  21   3    2.16   13.76   0
   5  21  -3   11.19   14.34   0
  -5 -21   3    7.67   13.76   0
  -5 -21   3   15.00   14.60   0
   5 -21  -3    6.71   14.37   0
   4  21  -3   17.04   13.00   0
  -4  21   3    6.05   13.17   0
  -4 -21   3    6.36   12.44   0
  -4  21   3   21.28   13.39   0
   4 -21  -3    2.83   13.41   0
  -3  21   3    6.30   13.39   0
   3  21  -3    0.65   13.05   0
  -3 -21   3   -2.55   12.36   0
  -3  21   3    5.51   12.39   0
   3 -21  -3   19.21   12.51   0
   2 -21  -3    8.50    8.14   0
  -2 -21   3    4.86    7.94   0
   2  21  -3   11.95   12.32   0
  -2  21   3    1.43    8.09   0
  -2  21   3   19.26   13.14   0
   1  21  -3    4.80   14.48   0
   1 -21  -3   -4.94   12.46   0
  -1  21   3   -5.28   13.09   0
  -1 -21   3    6.48    7.93   0
  -1  21   3    7.72    8.84   0
   1  21  -3    4.40   12.85   0
   0 -21   3   -2.09    9.12   0
   0  21  -3   -1.49   12.31   0
   0 -21  -3    4.86   12.45   0
   0  21   3    2.36   12.77   0
   0  21  -3   -0.88   14.80   0
  -1 -21  -3    8.65   11.59   0
   1  21   3   10.58   11.91   0
   1 -21   3   11.69   12.39   0
  -1  21  -3    3.72   15.38   0
  -1  21  -3    0.79   12.71   0
  -2  21  -3   32.20   15.90   0
  -2 -21  -3   33.05   12.63   0
   2 -21   3   26.89   12.56   0
  -2  21  -3   31.09    9.07   0
  -3 -21  -3    2.16   12.99   0
   3 -21   3    5.68   11.86   0
   3  21   3   11.68    9.49   0
  -3  21  -3   17.27   11.77   0
  -3  21  -3   12.22   13.61   0
  -4 -21  -3   20.02   13.99   0
   4 -21   3   10.47    9.15   0
  -4  21  -3   14.62   12.80   0
  -4  21  -3   18.61   14.15   0
   4  21   3   28.97   13.74   0
  -4 -21  -3   15.59   14.33   0
   5  21   3   -9.66   14.35   0
  -5 -21  -3    0.56   18.14   0
  -5  21  -3    2.11   13.01   0
  -5  21  -3    1.33   14.98   0
   5 -21   3   -3.10   13.17   0
  -5 -21  -3    3.90   18.49   0
  -5 -22   3   14.58   10.24   0
  -5  22   3   20.70   14.17   0
   5  22  -3    7.90   14.87   0
  -5 -22   3   17.95   10.54   0
   5 -22  -3   -6.79   10.46   0
  -5  22   3   13.45   10.84   0
  -4  22   3    1.18    9.85   0
   4 -22  -3    4.06    9.78   0
   4  22  -3    3.04   13.90   0
  -4 -22   3    3.52   13.43   0
  -4  22   3    0.31   13.73   0
  -3  22   3   -7.89   13.18   0
   3  22  -3    1.21   13.09   0
  -3 -22   3    7.36    9.17   0
  -3  22   3    8.01   12.59   0
   3 -22  -3    7.30    8.90   0
   2 -22  -3    6.27   13.02   0
  -2  22   3   12.31   13.13   0
  -2 -22   3    5.04   12.74   0
  -2  22   3    3.60   13.26   0
   2  22  -3    4.91   13.30   0
   1  22  -3   15.11   12.66   0
   1  22  -3   12.41   16.21   0
  -1 -22   3   14.81   11.84   0
  -1  22   3   17.98    9.17   0
   1 -22  -3   16.44    9.06   0
  -1  22   3   14.57   13.35   0
   0 -22  -3    1.44    8.76   0
   0 -22   3    6.24   12.87   0
   0  22   3    6.45   12.82   0
   0  22  -3    1.97   12.96   0
   0  22  -3   -0.73   15.06   0
  -1 -22  -3   12.31   13.10   0
   1 -22   3   12.61   12.91   0
  -1  22  -3   16.51   16.24   0
   1  22   3    9.18   13.63   0
  -2 -22  -3   -2.71   12.86   0
  -2  22  -3    1.82    9.24   0
   2 -22   3   11.39    9.11   0
  -2  22  -3    3.08   16.15   0
   3 -22   3   20.11   12.92   0
  -3  22  -3   13.34   13.05   0
   3  22   3   11.64   13.78   0
  -3 -22  -3   15.89   17.02   0
  -3  22  -3   16.87   17.77   0
  -4 -22  -3    4.02   17.34   0
   4 -22   3    1.03   13.10   0
  -4  22  -3    0.40    9.07   0
  -4  22  -3    4.18   14.68   0
   4  22   3    4.66   10.01   0
  -4 -22  -3    1.74   14.45   0
   5  22   3    1.38   10.59   0
  -5 -22  -3   -0.79   17.92   0
   5 -22   3   -5.60   10.22   0
  -5  22  -3   -2.44   15.26   0
  -5  22  -3   -4.71   10.13   0
  -5 -22  -3    2.37   19.06   0
   4  23  -3   -3.02   14.73   0
  -4 -23   3    0.00   13.91   0
  -4  23   3    2.79   10.00   0
  -4  23   3   -1.80   15.67   0
   4 -23  -3    3.71   14.19   0
   3  23  -3   -5.97   17.13   0
  -3 -23   3   11.56   13.27   0
   3 -23  -3   -2.15   13.22   0
  -3  23   3   19.30   12.90   0
  -3  23   3   18.93   14.17   0
   2  23  -3    5.90   13.75   0
  -2 -23   3   -4.08   12.91   0
  -2  23   3    5.03   13.44   0
  -2  23   3   10.28   13.27   0
   2 -23  -3    1.45    9.50   0
   1 -23  -3   10.60   12.47   0
   1  23  -3    1.35   16.40   0
  -1 -23   3  -14.05   12.39   0
  -1  23   3    3.61    9.34   0
  -1  23   3    3.13   13.05   0
   1  23  -3    0.89   17.39   0
   0  23  -3   11.25   13.54   0
   0 -23  -3   10.66   13.29   0
   0 -23   3    8.02   13.21   0
   0  23   3   13.99   13.62   0
   0  23   3   13.79   13.59   0
   0  23  -3    5.27   16.01   0
  -1 -23  -3    0.25   14.04   0
   1  23   3   -6.39    9.87   0
   1 -23   3    8.89    9.31   0
  -1  23  -3    3.79   16.30   0
  -2 -23  -3   -1.97   13.48   0
   2 -23   3    5.89    9.47   0
  -2  23  -3   -6.44   16.97   0
  -2  23  -3   -0.56   13.72   0
  -3 -23  -3    1.88   14.47   0
   3 -23   3   -1.39   13.51   0
  -3  23  -3    6.42   17.88   0
  -3  23  -3   -1.97    9.55   0
   3  23   3    7.84   13.96   0
  -4 -23  -3    1.54   15.04   0
   4 -23   3    1.17   13.59   0
  -4  23  -3    0.31   15.88   0
  -4 -23  -3    0.02   15.40   0
  -4  23  -3   -4.35   13.76   0
   4  23   3    4.19   14.12   0
   3  24  -3   -1.18   17.66   0
  -3 -24   3    4.27   13.54   0
  -3  24   3   -0.00   14.85   0
  -3  24   3   -1.90   15.11   0
   3 -24  -3    6.08   10.61   0
  -2  24   3   22.69   14.07   0
  -2 -24   3   13.37   13.68   0
  -2  24   3   14.97   11.04   0
   2  24  -3   15.08   14.98   0
   2 -24  -3   16.47   14.16   0
   1 -24  -3    2.32   13.35   0
   1  24  -3   -1.01   14.15   0
  -1  24   3    2.30   14.52   0
  -1 -24   3   -0.90   13.88   0
   1  24  -3   -5.11   18.38   0
  -1  24   3    2.11   13.71   0
   0 -24  -3    3.91   14.09   0
   0 -24   3    7.38    9.36   0
   0  24   3   11.06    9.98   0
   0  24  -3    3.62   16.76   0
   0  24   3   -4.54   14.71   0
   0  24  -3    5.40   16.44   0
   1 -24   3   -1.62   14.01   0
  -1  24  -3    2.64   13.92   0
  -1 -24  -3   -1.76   14.08   0
  -1  24  -3    7.02   16.37   0
  -2 -24  -3   12.60   15.29   0
   2 -24   3   33.69   14.40   0
  -2  24  -3   16.87   14.83   0
  -2  24  -3   20.04   15.12   0
  -3 -24  -3    2.00   13.98   0
   3 -24   3    5.16   14.91   0
  -3  24  -3    3.58   19.46   0
  -3  24  -3   15.50   15.20   0
   3  24   3   -7.79   14.21   0
  -2  25   3   14.19   14.33   0
   2  25  -3    5.98   18.98   0
   2  25  -3    2.98   16.54   0
  -2 -25   3   -1.44   13.86   0
  -2  25   3    8.55   15.59   0
   2 -25  -3    4.38   14.32   0
   1 -25  -3    9.96   15.14   0
   1  25  -3    6.83   18.50   0
  -1  25   3    4.79   15.34   0
  -1 -25   3   -2.29   14.74   0
   1  25  -3    4.97   16.13   0
  -1  25   3    6.25   11.00   0
   0  25  -3   -2.81   17.67   0
   0 -25  -3    0.07   14.71   0
   0  25   3    3.42   15.17   0
   0 -25   3    5.40   13.85   0
   0  25  -3   -0.09   18.37   0
   0  25   3    5.59   10.78   0
  -1  25  -3   20.88   18.92   0
   1 -25   3   13.03   10.08   0
  -1 -25  -3   21.46   14.81   0
  -1  25  -3   16.61   18.00   0
  10   0  -4  195.43   14.00   0
 -10   0   4  160.68   11.15   0
 -10   0   4  200.14   13.83   0
  10   0  -4  181.67   11.37   0
   8   0  -4  129.58   12.64   0
  -8   0   4   97.12   11.09   0
   8   0  -4  141.84   11.14   0
  -8   0   4  131.06   12.42   0
  -6   0   4  567.48   13.09   0
   6   0  -4  515.48   11.40   0
   6   0  -4  571.35   12.81   0
  -6   0   4  509.94   11.26   0
   4   0  -4 3992.10   27.24   0
   4   0  -4 4655.48   29.33   0
  -4   0   4 4074.61   26.42   0
  -4   0   4 4491.81   29.13   0
   2   0  -4 1130.57   20.22   0
  -2   0   4  932.24   17.13   0
  -2   0   4 1127.11   20.15   0
   2   0  -4  911.93   15.61   0
   0   0   4   45.51    8.93   0
   2   0   4 1929.53   29.15   0
   2   0   4 1806.51   22.12   0
   4   0   4   88.68   13.26   0
   4   0   4   89.30   10.91   0
  -4   0  -4   88.96   10.88   0
   6   0   4    0.90    7.48   0
  -6   0  -4   -0.69    9.86   0
   6   0   4    0.17   10.77   0
   8   0   4   -1.35   15.51   0
   8   0   4   -1.75    9.00   0
  -8   0  -4   -1.11   14.75   0
 -10  -1   4   -0.43   13.74   0
 -10   1   4   -0.30   13.55   0
  10  -1  -4    4.34   14.31   0
  10   1  -4   -6.77   13.15   0
 -10   1   4    0.97   13.83   0
  10   1  -4    3.86   14.25   0
 -10  -1   4    5.68    9.30   0
  10  -1  -4   22.32   13.38   0
  -9  -1   4   17.21   11.81   0
  -9   1   4   14.64   11.90   0
   9  -1  -4   14.57    8.38   0
   9   1  -4   15.25    8.35   0
   9   1  -4    9.73   12.10   0
   9  -1  -4   19.73   12.51   0
  -9   1   4   26.50   12.00   0
  -9  -1   4   27.48   11.61   0
  -8  -1   4  274.72   12.14   0
  -8   1   4  270.84   12.28   0
   8  -1  -4  265.35   13.45   0
   8   1  -4  313.69   12.15   0
   8  -1  -4  294.25   12.09   0
   8   1  -4  247.14   13.23   0
  -8   1   4  262.45    9.99   0
  -8  -1   4  250.13   13.05   0
  -7   1   4    3.43   10.79   0
  -7  -1   4    8.10   10.59   0
   7   1  -4    4.19   11.55   0
   7   1  -4    0.64    7.33   0
  -7   1   4   11.84    7.74   0
   7  -1  -4    6.22    7.51   0
   7  -1  -4    1.90   10.97   0
  -7  -1   4   -0.23   11.39   0
   6   1  -4   17.87   10.71   0
   6   1  -4   17.73    7.33   0
  -6  -1   4   23.22    7.52   0
  -6   1   4   18.54    7.50   0
   6  -1  -4   22.68    9.53   0
  -6   1   4   18.90    9.79   0
   6  -1  -4   11.82   10.70   0
  -6  -1   4   18.62    7.62   0
   5  -1  -4   22.57    7.28   0
   5   1  -4   20.65    7.46   0
  -5  -1   4   13.91    7.77   0
  -5   1   4   27.70    9.82   0
   5  -1  -4   24.78    9.89   0
  -5   1   4   30.51   10.22   0
   5   1  -4   25.00    7.80   0
  -5  -1   4   13.97    7.75   0
  -5  -1   4   18.62    7.94   0
   4   1  -4    5.19   10.25   0
  -4   1   4    7.30    9.85   0
   4   1  -4   11.96    9.83   0
  -4  -1   4   -6.53   11.07   0
   4  -1  -4   -4.47    7.00   0
  -4   1   4   -0.22    7.27   0
  -4  -1   4    2.77    9.82   0
   4  -1  -4   -7.72   10.05   0
  -3   1   4  427.14   13.58   0
   3  -1  -4  445.75   11.84   0
   3   1  -4  467.80   14.35   0
   3   1  -4  397.85   12.98   0
   3  -1  -4  393.53   12.90   0
  -3  -1   4  378.68   10.81   0
  -3  -1   4  436.65   14.41   0
  -3   1   4  380.16   12.65   0
  -2  -1   4   24.47    7.34   0
  -2   1   4   27.38   10.03   0
  -2  -1   4   23.21   12.09   0
   2  -1  -4   27.07   10.17   0
   2   1  -4   26.74    7.20   0
   2   1  -4   21.58   12.31   0
   2  -1  -4   29.38    8.49   0
  -2   1   4   28.09    8.59   0
  -1   1   4   -0.15   10.69   0
  -1   1   4    7.43   12.59   0
  -1  -1   4    6.87   10.59   0
   1  -1  -4   11.01   10.92   0
  -1  -1   4    0.51   13.23   0
   0  -1  -4  659.47   19.19   0
   0   1   4  508.11   16.03   0
   1  -1   4  150.60   14.18   0
   1   1   4  106.93   13.59   0
   2   1   4   53.43   12.69   0
   2  -1   4   62.07   12.40   0
   2   1   4   51.15    8.32   0
   2  -1   4   53.78   12.01   0
   3   1   4  351.62   13.15   0
  -3  -1  -4  356.77   17.60   0
   3  -1   4  358.61   12.95   0
   3   1   4  332.24   17.57   0
   3  -1   4  335.02   14.48   0
  -3   1  -4  352.19   14.53   0
   4  -1   4   14.20   10.45   0
  -4  -1  -4    5.24   11.75   0
  -4   1  -4    7.65    9.61   0
   4   1   4    0.20   10.40   0
   4   1   4    2.01   12.20   0
   4  -1   4    8.35   10.11   0
   5   1   4  189.79   11.35   0
   5  -1   4  183.72   12.06   0
  -5   1  -4  161.57   11.19   0
  -5  -1  -4  171.29   14.71   0
  -5   1  -4  146.23    8.94   0
   5   1   4  178.63   15.68   0
   5  -1   4  168.12   11.96   0
   6  -1   4  108.88   11.36   0
   6   1   4  100.48   11.48   0
  -6   1  -4  108.10   11.50   0
  -6  -1  -4   92.82   11.20   0
   6  -1   4  100.36   12.21   0
   6   1   4  104.39   12.04   0
  -6   1  -4   98.05   11.23   0
  -7  -1  -4   77.52   11.09   0
   7  -1   4   86.41    8.90   0
   7  -1   4   85.96   12.60   0
   7   1   4   86.36   11.94   0
   7   1   4   74.25   11.61   0
  -7   1  -4   70.28   11.90   0
  -7   1  -4   66.45   11.94   0
   8  -1   4   16.35   13.05   0
   8   1   4    5.24   12.67   0
  -8   1  -4    3.17   12.54   0
   8  -1   4    7.32   13.53   0
  -8   1  -4    9.05   12.79   0
  -8  -1  -4    9.77   14.79   0
   8   1   4    0.87    8.73   0
   9  -1   4   31.99    9.82   0
  -9   1  -4   31.46   13.15   0
  -9  -1  -4   28.93   14.02   0
   9  -1   4   21.10   13.63   0
   9   1   4   29.53   14.55   0
   9   1   4   30.96   13.34   0
 -10  -2   4   -0.79   13.80   0
 -10  -2   4   14.96    9.43   0
 -10   2   4   15.78   14.42   0
 -10   2   4   12.55    9.24   0
  10   2  -4   24.27   14.15   0
  10   2  -4   11.72    9.46   0
  10  -2  -4   22.28   10.64   0
  10  -2  -4   20.95    9.20   0
  -9   2   4   27.83   12.36   0
  -9  -2   4   21.34   12.62   0
  -9   2   4   33.36    8.42   0
   9   2  -4   33.96   12.71   0
   9   2  -4   15.89   12.91   0
  -9  -2   4   42.42   12.71   0
   9  -2  -4   39.50    8.30   0
   9  -2  -4   31.10   12.77   0
   8   2  -4  153.73   12.37   0
  -8  -2   4  147.47    9.07   0
  -8   2   4  155.95   12.65   0
  -8  -2   4  125.06    9.06   0
   8   2  -4  149.04    9.17   0
  -8   2   4  149.64   11.94   0
   8  -2  -4  149.55   11.87   0
   8  -2  -4  138.60    9.63   0
   7  -2  -4   97.55    8.64   0
  -7  -2   4  111.01    8.71   0
  -7   2   4  119.88   11.47   0
   7   2  -4   94.54   12.41   0
   7   2  -4  109.29    8.54   0
  -7   2   4  117.94   11.24   0
   7  -2  -4  113.65   11.02   0
  -7  -2   4  114.10   12.24   0
   6   2  -4   -0.44   10.58   0
   6  -2  -4    1.69   10.37   0
   6   2  -4    1.10   10.09   0
  -6  -2   4    6.30    7.36   0
  -6  -2   4    8.04    7.99   0
  -6   2   4   10.09    7.03   0
   6  -2  -4    5.40    6.85   0
  -6  -2   4   10.02    7.49   0
  -6   2   4   13.34   10.17   0
  -5   2   4  854.44   15.08   0
  -5  -2   4  793.48   15.01   0
   5   2  -4  857.61   15.11   0
   5  -2  -4  760.01   12.39   0
  -5  -2   4  845.67   15.57   0
   5  -2  -4  836.87   12.74   0
   5   2  -4  727.07   12.93   0
  -5   2   4  788.62   12.56   0
  -4   2   4   49.39    7.59   0
   4  -2  -4   47.76    7.45   0
   4   2  -4   50.87   10.33   0
   4   2  -4   43.75    7.30   0
  -4  -2   4   35.89    8.15   0
   4  -2  -4   43.26    7.62   0
  -4  -2   4   29.48    9.86   0
  -4   2   4   41.13   10.37   0
   3  -2  -4   46.02   10.80   0
  -3  -2   4   41.56   11.35   0
  -3   2   4   29.08   10.85   0
  -3  -2   4   30.85    7.43   0
   3   2  -4   34.02    7.39   0
   3   2  -4   33.06    8.11   0
   3  -2  -4   44.09   10.14   0
  -3   2   4   36.89    7.49   0
  -2  -2   4  277.93   14.70   0
  -2   2   4  258.24   10.34   0
   2   2  -4  245.09   12.44   0
  -2  -2   4  224.68    9.63   0
   2  -2  -4  289.62   13.41   0
   2   2  -4  259.33   11.96   0
   2  -2  -4  254.42   13.01   0
   2  -2  -4  244.82   12.16   0
  -2   2   4  234.94   11.89   0
  -1  -2   4   15.63   12.43   0
  -1   2   4   12.00   11.85   0
   1  -2  -4   20.83    8.60   0
  -1  -2   4   11.78    7.43   0
  -1   2   4   18.61    8.23   0
   0  -2  -4  134.18   14.50   0
   0   2   4  143.52   14.34   0
   1   2   4   17.22   14.37   0
   1  -2   4   21.78   12.32   0
   2  -2   4   82.50   12.21   0
   2   2   4   80.37   13.10   0
   2  -2   4   77.45    9.26   0
  -2   2  -4   87.52   12.26   0
   2  -2   4   72.43   16.17   0
   3   2   4   -1.30   12.55   0
  -3   2  -4    5.56   10.30   0
   3  -2   4    8.43   10.58   0
   3  -2   4    2.37   10.41   0
   3   2   4   -0.46    7.45   0
   4   2   4   91.29   11.47   0
   4  -2   4   88.10   11.35   0
   4  -2   4   86.97   10.88   0
  -4  -2  -4   90.30   13.43   0
  -4   2  -4   83.70   10.32   0
  -4   2  -4   85.42   11.39   0
   4   2   4   79.32   11.79   0
   5  -2   4   -0.25   10.44   0
   5   2   4   10.32    7.37   0
   5  -2   4   11.09    7.83   0
  -5   2  -4    5.52    9.73   0
  -5  -2  -4   15.83   12.39   0
   5   2   4   14.49   13.44   0
  -5   2  -4    9.41    7.62   0
   6   2   4   12.63    7.95   0
  -6   2  -4   13.61   10.89   0
  -6  -2  -4    9.71   12.38   0
   6  -2   4   18.24   10.72   0
   6   2   4    9.44   13.53   0
  -6   2  -4   -2.48   10.55   0
   6  -2   4   10.68   11.97   0
  -7   2  -4  139.06   12.34   0
  -7  -2  -4  129.79   13.89   0
   7   2   4  135.32   12.36   0
   7   2   4  132.64   12.54   0
   7  -2   4  151.25   12.73   0
   7  -2   4  149.38   13.21   0
  -7   2  -4  141.28    9.12   0
   8  -2   4    8.11   12.89   0
  -8   2  -4   -0.88   12.29   0
  -8  -2  -4    1.57   12.38   0
   8   2   4    4.19    8.93   0
   8  -2   4    3.03   12.77   0
   8   2   4    8.52   13.20   0
  -8   2  -4    4.91    8.88   0
  -9   2  -4    0.14   13.31   0
   9   2   4   -7.01   17.44   0
  -9   2  -4    5.36   12.76   0
  -9  -2  -4    3.21   13.34   0
   9   2   4   -7.35   13.85   0
   9  -2   4    5.98   13.24   0
   9  -2   4    2.00    9.76   0
 -10  -3   4   59.10   14.35   0
 -10   3   4   54.78   14.00   0
 -10   3   4   53.78   13.01   0
  10   3  -4   55.40   14.14   0
  10  -3  -4   25.92   14.30   0
 -10  -3   4   49.77   14.12   0
  10   3  -4   58.19   14.39   0
  10  -3  -4   55.84   12.90   0
  -9   3   4   17.05   12.64   0
  -9   3   4   16.52   12.51   0
   9   3  -4   22.54   12.54   0
   9  -3  -4   29.71   12.30   0
   9  -3  -4   14.58    9.29   0
   9   3  -4   18.27   13.23   0
  -9  -3   4   28.23   12.61   0
  -9  -3   4   25.22   13.18   0
  -8   3   4   93.65   12.11   0
  -8  -3   4   98.96    9.09   0
   8   3  -4  108.73    8.81   0
   8  -3  -4  107.24   12.36   0
  -8   3   4  118.35   11.69   0
   8   3  -4   90.87    9.07   0
  -8  -3   4   88.36    8.81   0
   8  -3  -4  102.47   11.54   0
   7   3  -4  109.25    8.66   0
  -7  -3   4  104.83   11.91   0
  -7  -3   4   97.43   11.34   0
  -7   3   4   92.11   11.11   0
   7   3  -4  106.40   11.78   0
   7  -3  -4  112.28    8.99   0
  -7  -3   4   99.38    8.71   0
   7  -3  -4   99.78   10.60   0
  -7   3   4   90.80    8.65   0
  -6   3   4  172.70    8.66   0
  -6  -3   4  173.57   11.82   0
   6   3  -4  169.56   11.38   0
  -6  -3   4  168.23    8.84   0
   6  -3  -4  159.27    8.75   0
   6   3  -4  164.38   11.61   0
   6  -3  -4  186.02   10.97   0
  -6   3   4  159.20   11.26   0
   5  -3  -4   16.55    7.12   0
  -5   3   4   16.25    7.42   0
   5   3  -4   17.94   10.36   0
  -5  -3   4   22.17    7.51   0
  -5  -3   4   18.30    7.75   0
   5  -3  -4    6.27   10.28   0
   5   3  -4   19.72   10.42   0
  -5   3   4   23.55   10.09   0
  -4   3   4  647.44   12.24   0
  -4  -3   4  574.90   12.14   0
   4   3  -4  686.06   14.88   0
   4  -3  -4  678.24   12.38   0
   4  -3  -4  575.99   12.16   0
  -4  -3   4  645.38   15.17   0
   4   3  -4  571.41   12.08   0
  -4   3   4  604.36   12.14   0
   3  -3  -4  481.23   11.65   0
   3  -3  -4  414.98   11.65   0
   3   3  -4  464.47   14.61   0
  -3   3   4  394.76   11.16   0
   3  -3  -4  408.43   11.12   0
  -3  -3   4  459.79   15.16   0
   3   3  -4  408.05   13.41   0
  -3  -3   4  395.92   13.05   0
  -3   3   4  460.84   13.76   0
  -2   3   4  568.81   12.93   0
  -2  -3   4  585.40   17.92   0
  -2  -3   4  491.48   13.87   0
  -2   3   4  493.21   12.27   0
   2  -3  -4  477.20   12.33   0
   2   3  -4  585.37   17.78   0
  -1  -3   4  649.07   15.84   0
   1   3  -4  798.89   23.18   0
  -1  -3   4  761.78   23.78   0
  -1   3   4  724.30   18.03   0
   1  -3  -4  702.28   17.65   0
   0  -3  -4   16.27   12.51   0
   0   3   4   16.15   12.43   0
   1   3   4  118.23   16.36   0
   1  -3   4  149.74   12.40   0
   1  -3   4  122.28   13.71   0
   2  -3   4  451.85   15.81   0
  -2   3  -4  521.31   13.26   0
   2   3   4  494.31   28.71   0
   2  -3   4  477.71   15.25   0
   2   3   4  390.32   26.18   0
   3  -3   4  189.87   12.21   0
   3  -3   4  166.24    9.62   0
  -3   3  -4  189.13   12.15   0
  -3   3  -4  161.98    9.55   0
   3   3   4  183.60   11.34   0
   3   3   4  171.41   20.08   0
   4   3   4  466.53   10.90   0
   4  -3   4  476.50   14.34   0
   4  -3   4  439.24   11.71   0
  -4  -3  -4  516.78   21.11   0
  -4   3  -4  479.45   13.86   0
  -4   3  -4  454.20   14.17   0
   4   3   4  449.23   22.41   0
   5  -3   4    1.71   10.47   0
   5   3   4   -5.94    9.95   0
  -5   3  -4   -1.49    7.78   0
  -5  -3  -4    0.84   12.73   0
   5   3   4    3.55   13.74   0
  -5   3  -4    2.63    9.87   0
   5  -3   4   -2.32   11.16   0
   6   3   4   23.71   14.08   0
   6   3   4   26.61    7.97   0
  -6   3  -4   23.49   11.19   0
  -6  -3  -4   18.29   13.16   0
   6  -3   4   23.19   10.81   0
  -6   3  -4   16.49   10.51   0
   6  -3   4   18.21   11.59   0
   7   3   4    5.55   12.16   0
   7   3   4   12.31   11.22   0
  -7   3  -4    7.48   11.46   0
  -7  -3  -4    4.13   11.09   0
  -7   3  -4   12.67   11.36   0
   7  -3   4    2.29   11.91   0
   7  -3   4    5.27   12.49   0
  -8   3  -4  104.58   12.37   0
  -8  -3  -4   99.17   15.23   0
   8   3   4   91.35   13.61   0
   8   3   4  105.00   12.93   0
   8  -3   4  109.57    9.17   0
   8  -3   4   97.26   13.10   0
  -8   3  -4   92.06   12.15   0
   9   3   4   16.22   14.41   0
  -9  -3  -4    9.81   16.57   0
  -9   3  -4    4.58   13.70   0
  -9   3  -4    8.42   12.94   0
   9  -3   4   21.94   13.10   0
   9  -3   4   10.93   10.13   0
   9   3   4    5.55   14.30   0
  10  -4  -4   24.69   13.24   0
 -10  -4   4   -2.40   14.64   0
 -10   4   4    2.48    9.48   0
 -10   4   4    1.89   13.32   0
  10   4  -4    9.32   14.59   0
  10   4  -4    9.61   14.26   0
  10  -4  -4    2.01   13.85   0
 -10  -4   4    3.62    9.95   0
  -9   4   4   15.64   13.07   0
  -9  -4   4   10.55   12.80   0
   9   4  -4   23.33   13.27   0
   9   4  -4   18.32   12.65   0
  -9   4   4   22.10    8.56   0
   9  -4  -4   34.12   13.37   0
  -9  -4   4   22.74   13.19   0
   9  -4  -4   10.66   11.87   0
  -8   4   4   55.55    8.58   0
  -8  -4   4   60.31   12.22   0
   8   4  -4   69.06   12.19   0
  -8   4   4   66.09    8.48   0
   8   4  -4   60.95   12.07   0
   8  -4  -4   73.67   11.50   0
   8  -4  -4   53.54    8.86   0
  -8  -4   4   61.73   12.07   0
  -7   4   4  235.28   12.24   0
  -7  -4   4  262.81   12.79   0
   7   4  -4  252.03   12.59   0
  -7   4   4  226.22   11.78   0
   7   4  -4  220.53    9.94   0
   7  -4  -4  259.00   12.61   0
  -7  -4   4  222.99   12.93   0
   7  -4  -4  248.40    8.92   0
   6   4  -4    3.15   10.27   0
  -6  -4   4   -0.72   10.58   0
   6   4  -4    3.59   10.99   0
   6  -4  -4   -0.32    6.94   0
   6  -4  -4    9.25    9.86   0
  -6   4   4   14.64   10.31   0
  -6  -4   4   -0.92    7.70   0
  -6   4   4    1.95    9.64   0
   5   4  -4    7.53    7.68   0
   5  -4  -4   -8.68   10.09   0
  -5  -4   4    2.64    7.76   0
   5   4  -4    3.48    7.80   0
  -5  -4   4   11.63   10.78   0
   5  -4  -4    7.55    9.61   0
  -5   4   4    0.51   10.40   0
  -5   4   4    7.51    9.58   0
   4  -4  -4  913.75   13.85   0
  -4  -4   4  780.99   15.23   0
   4   4  -4  887.27   16.62   0
  -4   4   4  920.35   15.81   0
   4   4  -4  780.34   13.35   0
  -4  -4   4  841.48   14.27   0
   4  -4  -4  857.44   15.20   0
   4  -4  -4  825.14   14.30   0
  -4   4   4  779.97   12.75   0
   3  -4  -4  170.96    9.00   0
  -3  -4   4  146.34    8.51   0
   3   4  -4  153.69   11.85   0
  -3  -4   4  162.76   12.24   0
   3  -4  -4  141.02    8.58   0
  -3   4   4  168.40   11.44   0
  -3   4   4  124.17    8.69   0
  -2   4   4  207.72   12.02   0
   2  -4  -4  182.88   11.73   0
  -2  -4   4  169.72    8.72   0
  -2  -4   4  174.25   13.96   0
   2   4  -4  200.35   14.23   0
  -2   4   4  190.76   11.57   0
   1   4  -4 1808.52   34.43   0
   1  -4  -4 1382.35   20.48   0
  -1   4   4 1379.05   20.59   0
  -1  -4   4 1546.31   31.05   0
   0  -4  -4  497.68   17.66   0
   0   4   4  530.40   18.24   0
   0  -4   4  581.95   28.33   0
   1  -4   4    7.66   14.17   0
   1   4   4   16.07   14.26   0
   1  -4   4   12.60   10.67   0
  -1  -4  -4    6.57   14.55   0
   2  -4   4  168.03   13.00   0
   2  -4   4  169.07   12.20   0
  -2   4  -4  188.39   11.99   0
  -3   4  -4  310.71   12.54   0
   3  -4   4  280.09   12.68   0
   3  -4   4  267.48   12.96   0
  -3   4  -4  246.44   10.57   0
   3   4   4  288.15    9.77   0
   4   4   4  287.43   11.70   0
   4  -4   4  282.74   12.56   0
   4   4   4  238.66   26.12   0
  -4   4  -4  269.32   12.63   0
  -4   4  -4  272.30   12.59   0
   4  -4   4  298.00   12.99   0
   5   4   4    5.37    9.65   0
  -5   4  -4    4.13    7.29   0
  -5   4  -4   19.05   10.89   0
  -5  -4  -4    5.38   15.17   0
   5  -4   4   -0.97   11.37   0
   5   4   4    3.65   16.39   0
   5  -4   4    6.77   10.79   0
   6   4   4   65.83    8.05   0
  -6   4  -4   68.39    7.90   0
  -6  -4  -4   65.25   14.14   0
   6  -4   4   63.00   11.35   0
   6   4   4   65.53   14.95   0
   6  -4   4   56.09    8.31   0
  -6   4  -4   70.21    8.15   0
   7   4   4  201.66   17.70   0
   7   4   4  210.35   12.05   0
  -7   4  -4  199.76    9.49   0
  -7   4  -4  197.04   13.22   0
  -7  -4  -4  205.92   16.90   0
   7  -4   4  216.82   14.02   0
   7  -4   4  214.93   12.73   0
   8   4   4   35.92   15.78   0
  -8   4  -4   38.93   11.63   0
  -8  -4  -4   29.60   15.00   0
   8   4   4   42.88   12.61   0
  -8   4  -4   37.19   11.54   0
   8  -4   4   46.29   12.56   0
   8  -4   4   32.11   11.83   0
   9  -4   4   19.19   13.00   0
  -9   4  -4    0.06   13.85   0
  -9  -4  -4   13.98   13.18   0
   9   4   4   14.57   16.92   0
   9   4   4   13.90   14.12   0
   9  -4   4   18.06   10.34   0
  -9   4  -4   15.62    9.10   0
  10  -5  -4   21.38    9.23   0
 -10   5   4    5.30   13.55   0
 -10   5   4   19.54    9.25   0
 -10  -5   4    7.18   14.50   0
  10   5  -4    9.84   10.58   0
  10  -5  -4    6.00   14.09   0
 -10  -5   4   23.23   15.02   0
  10   5  -4    6.47   15.35   0
  -9  -5   4   91.03    9.70   0
  -9   5   4   90.26   13.25   0
   9  -5  -4  100.81   11.89   0
   9   5  -4  105.29    9.83   0
  -9   5   4   88.20   11.99   0
   9   5  -4   89.68   10.11   0
   9  -5  -4   94.14   13.62   0
  -9  -5   4   97.02   13.92   0
  -8   5   4   31.19   11.59   0
  -8  -5   4    5.82    8.44   0
   8  -5  -4   31.24   11.06   0
   8   5  -4   22.77    8.43   0
   8   5  -4    9.54    8.64   0
   8  -5  -4   21.52   11.98   0
  -8  -5   4   15.94   11.89   0
  -8   5   4   25.33   11.26   0
  -7   5   4    5.88   10.56   0
   7  -5  -4    9.98    7.33   0
   7   5  -4   -7.06   11.37   0
  -7  -5   4    9.61   11.23   0
  -7  -5   4    2.95    7.96   0
   7   5  -4   -2.01    8.10   0
   7  -5  -4    3.05    7.63   0
  -7   5   4    6.06    7.60   0
  -6   5   4  103.64   10.53   0
   6   5  -4  101.38   11.13   0
  -6  -5   4  107.47   11.12   0
   6  -5  -4  105.97   10.80   0
   6  -5  -4  134.59   10.89   0
  -6   5   4  109.16   11.16   0
  -6  -5   4   93.19    8.48   0
   6   5  -4   89.81   11.55   0
  -5   5   4  320.16   12.37   0
   5   5  -4  329.13   12.99   0
   5   5  -4  299.14   13.08   0
  -5  -5   4  303.50   12.86   0
  -5  -5   4  287.04    9.95   0
   5  -5  -4  342.86   12.35   0
   5  -5  -4  294.96   11.86   0
  -5   5   4  296.26   11.50   0
   4   5  -4   35.39   10.93   0
  -4  -5   4   23.51    7.63   0
  -4   5   4   21.36    7.23   0
   4  -5  -4   27.29    7.30   0
   4  -5  -4   20.44    9.92   0
  -4  -5   4   36.34   10.52   0
  -4   5   4   28.69    9.93   0
   3   5  -4  135.87   11.83   0
  -3  -5   4  140.59   11.76   0
  -3   5   4  134.30   11.81   0
  -3  -5   4  124.18   10.64   0
   3  -5  -4  124.60    8.35   0
   3  -5  -4  141.41   11.95   0
  -3   5   4  119.54    8.33   0
  -2   5   4  337.41   12.93   0
  -2  -5   4  291.90   14.65   0
   2   5  -4  341.09   15.22   0
   2  -5  -4  300.16   10.64   0
  -2   5   4  363.30   12.89   0
  -2  -5   4  300.53   12.61   0
  -1  -5   4  433.94   21.35   0
   1   5  -4  508.56   22.98   0
   1  -5  -4  412.82   13.13   0
  -1   5   4  428.27   13.20   0
   0  -5   4  851.34   49.40   0
   0  -5  -4  763.00   19.73   0
   0  -5   4  979.56   17.19   0
   0   5   4  795.71   20.44   0
   1   5   4    5.42   13.66   0
   1  -5   4    9.09   13.73   0
  -1  -5  -4    6.77   13.90   0
   1  -5   4   14.75   10.14   0
   2  -5   4   52.40   10.36   0
   2  -5   4   51.45   12.00   0
  -2   5  -4   37.63   10.46   0
   3  -5   4  164.44   12.35   0
   3  -5   4  168.67   11.65   0
  -3   5  -4  181.69   11.75   0
  -3   5  -4  150.87   11.94   0
   3   5   4  163.55    8.60   0
  -4   5  -4   56.40    7.78   0
   4  -5   4   41.80    8.18   0
   4  -5   4   42.42   11.26   0
  -4   5  -4   49.72   10.79   0
   4   5   4   52.86   10.34   0
   5   5   4    3.55    9.60   0
  -5   5  -4    3.38   10.27   0
  -5  -5  -4    6.04   21.08   0
   5  -5   4   11.44    7.86   0
  -5   5  -4   -1.61   11.03   0
   5  -5   4   11.08   10.75   0
   6  -5   4    3.68   10.94   0
   6   5   4   15.65    7.69   0
   6   5   4   13.81   16.16   0
  -6   5  -4   27.52   10.18   0
  -6  -5  -4   17.34   15.36   0
   6  -5   4   19.07   11.03   0
  -6   5  -4   22.56   10.63   0
   7   5   4    6.09    7.59   0
  -7   5  -4   17.32   11.11   0
  -7   5  -4    9.05   11.12   0
  -7  -5  -4    6.03   16.75   0
   7   5   4    3.93   17.65   0
   7  -5   4    5.36   11.99   0
   7  -5   4   20.82   11.32   0
   8  -5   4   17.09   11.72   0
   8   5   4   20.36    8.58   0
  -8   5  -4    9.68    8.93   0
  -8  -5  -4   16.60   17.51   0
   8   5   4   14.35   18.39   0
   8  -5   4   19.56   13.22   0
  -8   5  -4    8.70    8.15   0
   9  -5   4    6.96    9.68   0
  -9   5  -4    6.32    9.49   0
  -9   5  -4    2.28    9.74   0
  -9  -5  -4    6.32   16.80   0
   9  -5   4   13.78   14.28   0
   9   5   4    0.69    9.85   0
 -10   6   4   11.00   13.77   0
  10  -6  -4   19.10    9.18   0
  10   6  -4    1.85   10.10   0
 -10   6   4   -3.84   13.19   0
  10  -6  -4    5.89   14.26   0
 -10  -6   4   -0.39   14.96   0
 -10  -6   4   -2.30   14.41   0
  -9  -6   4    2.15    9.18   0
   9  -6  -4   17.59   13.18   0
  -9  -6   4   16.02   13.23   0
  -9   6   4    6.62   12.90   0
   9   6  -4   15.10   12.98   0
   9  -6  -4   18.84   11.52   0
  -9   6   4   15.68    8.37   0
  -9  -6   4   -0.13   13.16   0
  -8  -6   4    1.79   11.90   0
  -8   6   4   -0.13   11.92   0
   8  -6  -4    8.24   11.38   0
   8   6  -4   13.47   12.06   0
   8   6  -4    1.16   12.76   0
   8  -6  -4   -2.72   11.97   0
  -8  -6   4   -6.99   12.58   0
  -8   6   4   -6.09    8.18   0
  -7   6   4  189.09    9.01   0
   7   6  -4  215.43    9.81   0
  -7  -6   4  202.90   12.60   0
   7  -6  -4  195.83   12.18   0
   7   6  -4  173.42   12.32   0
   7  -6  -4  208.46   11.70   0
  -7   6   4  221.15   12.13   0
  -7  -6   4  197.19   12.27   0
  -6   6   4   -6.98    9.77   0
  -6  -6   4    3.96    7.54   0
   6   6  -4    5.01   10.73   0
  -6  -6   4    3.61   10.79   0
   6  -6  -4    3.38   10.16   0
  -6   6   4    3.41    7.55   0
   6  -6  -4   18.21   10.43   0
   5   6  -4  720.01   15.28   0
  -5   6   4  631.10   11.44   0
  -5   6   4  747.55   14.10   0
  -5  -6   4  618.52   12.38   0
   5  -6  -4  661.60   13.13   0
  -5  -6   4  657.90   12.57   0
   5  -6  -4  644.85   11.70   0
   5  -6  -4  755.18   14.11   0
  -4   6   4   60.95   10.17   0
   4   6  -4   59.42   11.12   0
  -4  -6   4   66.62   11.06   0
  -4   6   4   71.28    8.07   0
   4  -6  -4   81.19   10.56   0
  -4  -6   4   57.89    7.92   0
   4  -6  -4   62.17    7.77   0
   3   6  -4  353.84   11.56   0
   3  -6  -4  442.85   13.74   0
  -3  -6   4  328.36   13.52   0
  -3   6   4  367.51   10.00   0
  -3   6   4  415.81   13.14   0
   3  -6  -4  378.11   12.61   0
  -3  -6   4  341.07   10.24   0
  -2   6   4   55.98   11.27   0
  -2  -6   4   47.35   11.85   0
   2   6  -4   55.44   12.14   0
  -2  -6   4   47.48    7.94   0
   2  -6  -4   52.94    8.08   0
  -2   6   4   60.05   10.90   0
  -1  -6   4  874.30   27.56   0
  -1   6   4  992.88   19.03   0
   1   6  -4  952.24   29.53   0
   1  -6  -4 1004.19   19.33   0
   0  -6  -4    6.13   11.35   0
   0  -6   4    3.95    7.26   0
   0   6   4    2.73   11.02   0
   1   6   4  103.41   13.18   0
   1  -6   4  114.50   19.26   0
  -1   6  -4  136.71    8.92   0
   1  -6   4  137.59   11.10   0
  -1  -6  -4  103.14   13.36   0
  -2   6  -4    6.44   10.70   0
  -2   6  -4    1.78   10.11   0
   2  -6   4   11.77   10.22   0
   2  -6   4    1.33   13.10   0
  -3   6  -4  104.09   11.01   0
   3   6   4   98.75   11.14   0
   3  -6   4   90.39    8.40   0
  -3   6  -4   90.71   11.36   0
   3  -6   4   95.25   11.75   0
   4  -6   4   92.57   11.46   0
   4   6   4   87.97    7.99   0
  -4   6  -4  103.73   10.94   0
   4  -6   4  111.82   11.31   0
  -4   6  -4   97.19   11.12   0
   5   6   4   40.53    7.47   0
  -5   6  -4   46.66   11.04   0
   5  -6   4   49.05   10.99   0
   5  -6   4   46.83   11.51   0
  -5   6  -4   48.93   10.80   0
   6  -6   4   44.97   10.91   0
   6   6   4   47.70   10.80   0
  -6   6  -4   49.53   10.27   0
   6  -6   4   49.51   10.80   0
  -6  -6  -4   50.74   25.21   0
  -6   6  -4   40.66   10.67   0
   7  -6   4  103.28   12.09   0
   7   6   4   99.90   11.10   0
  -7   6  -4   88.88   11.88   0
  -7   6  -4   82.71    8.61   0
   7  -6   4   89.17   12.52   0
  -7  -6  -4   97.12   19.68   0
   8  -6   4   42.93    9.07   0
   8   6   4   19.41   12.53   0
  -8   6  -4   35.88   12.48   0
   8  -6   4   48.33   13.40   0
  -8  -6  -4   42.59   18.57   0
  -8   6  -4   32.48   12.29   0
   9  -6   4    1.19   14.02   0
  -9   6  -4    2.08   14.18   0
   9   6   4   22.87   13.10   0
  -9  -6  -4    6.08   18.85   0
  -9   6  -4    5.07    9.90   0
   9  -6   4    3.95   14.69   0
 -10   7   4    4.49   13.96   0
  10   7  -4   -0.89   14.89   0
 -10   7   4   -1.49   14.17   0
  10  -7  -4   -4.33    9.96   0
  10  -7  -4   -4.17   10.37   0
 -10  -7   4   -3.47   15.42   0
 -10  -7   4   -0.74   10.45   0
  -9   7   4   20.71   12.67   0
   9  -7  -4    1.17   13.09   0
   9   7  -4   13.80   13.27   0
   9  -7  -4    3.83   12.13   0
  -9   7   4   16.93    8.69   0
  -9  -7   4   15.06    9.41   0
  -9  -7   4    8.93   12.99   0
  -8  -7   4   47.67   12.43   0
  -8   7   4   45.88   11.64   0
   8   7  -4   38.29   12.73   0
  -8   7   4   40.23    8.74   0
   8  -7  -4   42.45    8.33   0
   8  -7  -4   25.80   12.40   0
  -8  -7   4   33.26   13.05   0
   7   7  -4   27.88   12.04   0
  -7  -7   4   31.81   11.84   0
  -7   7   4   34.25   10.43   0
  -7  -7   4   25.98   10.97   0
  -7   7   4   34.01    7.95   0
   7  -7  -4   36.16    7.77   0
   7  -7  -4   29.62    7.69   0
  -6   7   4   63.55    7.73   0
  -6  -7   4   65.39   10.98   0
  -6   7   4   62.47   10.76   0
   6   7  -4   57.23   10.99   0
   6  -7  -4   63.61    7.94   0
   6  -7  -4   65.82    7.51   0
  -6  -7   4   50.84   11.06   0
  -5   7   4    2.92    9.50   0
  -5  -7   4   11.93   10.91   0
   5  -7  -4   -1.66    9.81   0
  -5   7   4    2.40    7.16   0
   5  -7  -4    9.26   10.04   0
  -5  -7   4    3.19   10.84   0
   5   7  -4   14.47   11.04   0
  -4   7   4    2.32    6.86   0
  -4  -7   4   -2.66   10.66   0
   4  -7  -4    2.49    7.20   0
  -4   7   4   -2.08    7.13   0
  -4  -7   4   -4.54    7.34   0
   4  -7  -4   -7.45   10.01   0
   4   7  -4   10.25   10.61   0
  -3   7   4   24.85    9.98   0
  -3   7   4   36.73   10.54   0
  -3  -7   4   24.25    7.54   0
   3  -7  -4   37.90   10.30   0
  -3  -7   4   24.96    7.48   0
   3   7  -4   35.21   10.58   0
   2   7  -4   89.14   12.34   0
  -2   7   4   87.16   11.25   0
  -2  -7   4   84.23   11.94   0
   2  -7  -4   75.68   11.36   0
  -2   7   4   85.31   10.77   0
  -1   7   4    8.15    7.53   0
   1  -7  -4    9.31    7.92   0
   1   7  -4    2.30   15.69   0
  -1  -7   4   12.12   10.54   0
   0   7   4  895.76   19.78   0
   0  -7  -4  974.68   21.02   0
   0  -7   4 1097.53   17.10   0
   1   7   4   10.75   12.96   0
  -1  -7  -4   12.81   13.17   0
   1  -7   4   13.17    9.83   0
   1  -7   4   14.21   19.38   0
  -1   7  -4   17.04   10.08   0
   2  -7   4  216.50   14.14   0
   2  -7   4  238.20   11.68   0
  -2   7  -4  248.68   11.61   0
  -2   7  -4  225.09   15.86   0
  -3   7  -4  941.45   18.69   0
   3  -7   4 1030.36   19.24   0
   3  -7   4 1009.61   14.81   0
  -3   7  -4 1119.63   16.80   0
  -4   7  -4  349.67   13.08   0
   4  -7   4  360.03   13.33   0
   4  -7   4  315.85   10.41   0
  -4   7  -4  338.57   10.29   0
   4   7   4  353.65   12.27   0
   5   7   4   78.81   10.81   0
   5  -7   4   73.48    8.28   0
  -5   7  -4   76.13    8.23   0
  -5   7  -4   77.64   10.85   0
   5  -7   4   80.36    8.19   0
   6  -7   4  204.21    9.80   0
   6   7   4  195.23    9.11   0
   6  -7   4  219.39   11.85   0
  -6   7  -4  189.16    9.23   0
  -6   7  -4  187.18    8.94   0
  -7   7  -4    5.28   11.81   0
   7   7   4   16.85    8.12   0
  -7   7  -4    6.33   11.94   0
   7  -7   4    5.59   12.44   0
   7  -7   4   19.41    8.47   0
   8  -7   4   58.03    9.35   0
   8   7   4   49.08   12.22   0
  -8   7  -4   33.07   12.70   0
   8  -7   4   62.73   13.77   0
  -8   7  -4   38.69   13.00   0
   9  -7   4    0.69   13.99   0
  -9   7  -4   -1.56   14.61   0
   9   7   4    5.59   13.67   0
   9  -7   4   -0.93   15.21   0
  -9   7  -4    0.34   10.01   0
 -10   8   4   23.64   14.17   0
  10   8  -4   24.56   14.36   0
 -10   8   4    1.81   15.11   0
 -10  -8   4   17.11   15.44   0
  10  -8  -4   25.33   14.70   0
  10  -8  -4   28.81   10.79   0
 -10  -8   4   25.93   10.04   0
 -10  -8   4   35.81   16.06   0
   9   8  -4   19.53   13.46   0
  -9   8   4   18.60   12.65   0
  -9   8   4   10.19   13.26   0
  -9  -8   4    5.89   13.62   0
   9  -8  -4    1.35   13.19   0
   9  -8  -4   10.57    9.15   0
  -9  -8   4    6.21    9.35   0
   8   8  -4   38.27    9.36   0
  -8   8   4   20.41    8.62   0
   8  -8  -4   43.37    8.96   0
  -8   8   4   55.92   12.48   0
   8  -8  -4   47.69    8.70   0
  -8  -8   4   38.53   13.49   0
  -8  -8   4   42.65    8.96   0
  -7   8   4   44.95    7.57   0
   7  -8  -4   26.99    7.76   0
  -7  -8   4   45.07   11.43   0
  -7   8   4   45.10   11.19   0
  -7  -8   4   42.33    8.02   0
   7  -8  -4   50.92   10.84   0
   7   8  -4   31.32    8.73   0
  -6  -8   4   50.00   10.97   0
  -6   8   4   46.61    7.54   0
   6  -8  -4   63.34   10.70   0
   6  -8  -4   61.39    8.69   0
  -6  -8   4   42.61    7.95   0
   6  -8  -4   39.78    7.91   0
   6   8  -4   57.38    8.14   0
  -6   8   4   58.57    8.06   0
  -5  -8   4   -4.69   11.04   0
  -5   8   4   -2.05    9.72   0
  -5   8   4    3.94    9.77   0
   5  -8  -4    4.16    6.96   0
  -5  -8   4    1.27   11.30   0
   5   8  -4   -2.45   11.17   0
   5  -8  -4    2.61    9.96   0
  -4  -8   4  922.53   17.01   0
  -4  -8   4  835.06   14.04   0
  -4   8   4  913.39   14.83   0
   4  -8  -4 1022.20   14.18   0
  -4   8   4  957.12   15.63   0
   4   8  -4  964.01   17.45   0
   4  -8  -4  864.20   13.04   0
  -3   8   4   10.06    9.93   0
  -3  -8   4   10.56    7.60   0
  -3   8   4    5.07   10.21   0
   3  -8  -4    2.37    9.94   0
   3   8  -4    7.55   10.20   0
  -3  -8   4    4.36   10.25   0
   2   8  -4  121.72   12.27   0
  -2   8   4  144.99   11.15   0
  -2   8   4  123.33   11.24   0
   2  -8  -4  120.90    8.81   0
  -2  -8   4  131.53   12.13   0
  -1   8   4  565.22   14.97   0
   1   8  -4  565.70   26.22   0
  -1  -8   4  656.64   14.70   0
   1  -8  -4  544.48   15.17   0
   0   8   4   70.58   11.74   0
   0  -8   4  102.09   11.20   0
   0  -8  -4   80.30   12.19   0
  -1  -8  -4    2.11   10.56   0
   1   8   4    1.23   10.23   0
   1  -8   4    1.61    6.97   0
  -1   8  -4   -0.27    7.00   0
   2  -8   4  115.59   10.43   0
   2   8   4   18.89   11.41   0
   2  -8   4  107.84   14.34   0
  -2  -8  -4   84.71   18.66   0
  -2   8  -4  101.33    7.81   0
  -2   8  -4  106.17   13.95   0
  -3   8  -4   12.95    9.85   0
   3  -8   4   19.81   10.61   0
   3  -8   4   15.90   10.04   0
  -3   8  -4   17.06    7.41   0
  -4   8  -4   21.41   10.24   0
   4  -8   4   12.32   11.16   0
   4  -8   4   22.93   10.40   0
   4   8   4   27.56   10.00   0
  -4   8  -4   18.79   10.84   0
   5   8   4    2.77    7.44   0
  -5   8  -4    0.75   10.56   0
   5  -8   4   -0.85    7.46   0
   5  -8   4   -0.07   10.77   0
  -5   8  -4    1.93   10.24   0
   6  -8   4   35.93   11.37   0
   6   8   4   29.99    7.82   0
   6  -8   4   53.22   11.28   0
  -6   8  -4   33.71    7.84   0
  -6   8  -4   44.12   11.09   0
   7   8   4   30.90    8.32   0
   7  -8   4   48.87   12.47   0
  -7   8  -4   32.98    8.57   0
   7  -8   4   26.56    9.02   0
  -7   8  -4   37.08   12.39   0
   8  -8   4   25.17    9.18   0
   8   8   4   37.52   12.22   0
  -8   8  -4   16.67   12.59   0
   8  -8   4   22.57    9.61   0
  -8   8  -4   32.09   12.90   0
   9  -8   4    7.32    9.72   0
   9   8   4   10.03   13.53   0
  -9   8  -4    5.07   10.16   0
   9  -8   4    9.65   15.21   0
  -9   8  -4    3.35    9.76   0
   9   9  -4  -14.58   13.49   0
  -9   9   4    4.43   13.29   0
  -9   9   4    5.21   14.04   0
  -9  -9   4    8.48   14.21   0
   9  -9  -4    5.84   13.74   0
   9  -9  -4   -0.83   13.72   0
  -9  -9   4    0.12   13.22   0
   8   9  -4  170.50    9.93   0
  -8  -9   4  160.52   12.62   0
  -8   9   4  141.30   12.86   0
  -8   9   4  176.10   13.64   0
  -8  -9   4  162.24   14.09   0
   8  -9  -4  191.43   13.24   0
   8  -9  -4  184.81   13.42   0
   7  -9  -4   11.70   11.28   0
  -7   9   4   14.27   10.27   0
  -7  -9   4   17.15   11.62   0
  -7   9   4    6.62   11.64   0
   7  -9  -4    3.23   10.72   0
   7   9  -4    8.62   11.18   0
  -7  -9   4    6.58   11.05   0
  -6   9   4  -10.36   10.01   0
   6   9  -4    2.81   10.79   0
   6  -9  -4   -2.10    7.50   0
  -6  -9   4   -5.45   10.86   0
   6  -9  -4  -10.70   10.45   0
  -6  -9   4   -5.82    7.50   0
  -6   9   4   -0.78   10.75   0
  -5  -9   4   50.66    7.90   0
   5  -9  -4   66.26   10.59   0
  -5   9   4   59.06    7.73   0
   5  -9  -4   76.10   10.86   0
  -5  -9   4   49.93    8.39   0
   5   9  -4   62.96   11.13   0
  -5   9   4   60.96   10.33   0
  -4   9   4   94.38    7.52   0
   4   9  -4   98.93    8.79   0
  -4  -9   4  109.85   12.20   0
  -4   9   4  111.78   10.67   0
   4  -9  -4  107.69    7.74   0
  -4  -9   4  103.48   11.15   0
  -3   9   4   19.07   10.62   0
  -3  -9   4   40.02   10.76   0
  -3   9   4   42.47   10.19   0
   3  -9  -4   46.14   10.57   0
   3   9  -4   28.32   10.41   0
  -3  -9   4   39.05   10.20   0
  -2   9   4    5.78   10.09   0
  -2   9   4    0.36    7.28   0
   2  -9  -4    2.42   10.44   0
   2   9  -4    6.28   12.67   0
   1   9  -4    5.55   14.92   0
  -1   9   4    5.39    7.20   0
   1  -9  -4    2.89    7.53   0
  -1  -9   4    4.25    6.78   0
   0   9   4  108.05   11.59   0
   0  -9   4  122.26    8.21   0
   0  -9  -4  109.80   12.09   0
   1   9   4   28.72   10.50   0
   1  -9   4   38.79    9.74   0
  -1   9  -4   33.35   10.16   0
  -1  -9  -4   32.51   10.81   0
  -2   9  -4  325.62   17.22   0
   2  -9   4  355.39   12.19   0
  -2   9  -4  391.57   12.15   0
   2   9   4  394.25   21.01   0
   2  -9   4  379.08   18.21   0
  -2  -9  -4  325.86   21.05   0
  -3   9  -4   23.41   10.21   0
   3  -9   4   28.78   10.36   0
  -3   9  -4   28.66    9.94   0
   3  -9   4   29.83   12.77   0
  -4   9  -4  303.94   13.21   0
   4  -9   4  356.05   13.48   0
   4  -9   4  315.21   12.50   0
  -4   9  -4  331.37   12.04   0
   4   9   4  295.07   11.86   0
   5   9   4   39.64    7.51   0
  -5   9  -4   41.72   10.39   0
  -5   9  -4   48.88   11.53   0
   5  -9   4   45.51   11.59   0
   5  -9   4   47.86   10.93   0
  -6   9  -4  168.09   12.76   0
   6   9   4  180.07   11.85   0
   6  -9   4  191.19   13.05   0
  -6   9  -4  152.81   12.21   0
   6  -9   4  157.55   12.60   0
  -7   9  -4   51.85   12.77   0
   7   9   4   59.45   11.59   0
   7  -9   4   45.25   12.91   0
  -7   9  -4   36.55    8.32   0
   7  -9   4   44.33    8.70   0
   8   9   4   17.24   12.57   0
  -8   9  -4    1.68    9.08   0
   8  -9   4    8.72   12.74   0
   8  -9   4    9.48   13.67   0
  -8   9  -4    6.86   12.72   0
   9   9   4   20.50   13.72   0
  -9   9  -4   12.98   14.41   0
   9  -9   4   15.48    9.79   0
  -9   9  -4   16.83   13.82   0
   9  -9   4   13.30   10.83   0
   9 -10  -4    5.66   10.17   0
   9  10  -4   -0.66   13.39   0
   9 -10  -4    7.94   10.26   0
  -9  10   4   -2.47   14.12   0
  -9  10   4   -5.98   14.53   0
  -9 -10   4   -0.34   10.40   0
  -9 -10   4   -8.75    9.33   0
  -8  10   4    6.53   12.85   0
  -8  10   4   48.26   11.98   0
   8 -10  -4   22.40   12.48   0
   8 -10  -4   24.42    8.98   0
  -8 -10   4   20.73   13.30   0
  -8 -10   4   16.69   12.07   0
   8  10  -4   19.86    8.73   0
   7 -10  -4   -3.68   11.32   0
  -7  10   4    2.47    7.69   0
   7 -10  -4    4.12    8.29   0
   7 -10  -4   -0.41   13.02   0
  -7 -10   4    2.57   12.34   0
  -7 -10   4   -4.39   10.93   0
   7  10  -4    6.83   11.35   0
  -7  10   4   -4.15   12.18   0
  -6  10   4   63.68   11.58   0
   6 -10  -4   94.14   11.64   0
  -6  10   4   78.16   10.50   0
   6  10  -4   80.16   11.32   0
  -6 -10   4   75.66   11.30   0
   6 -10  -4   85.81   11.03   0
  -6 -10   4   72.59   10.92   0
  -5  10   4   65.28   10.69   0
  -5  10   4   65.82    8.69   0
  -5 -10   4   74.77   10.65   0
  -5 -10   4   65.04   11.50   0
   5  10  -4   65.64    8.11   0
   5 -10  -4   71.96   12.36   0
   5 -10  -4   59.67   10.99   0
  -4 -10   4   36.20   10.43   0
  -4  10   4   26.99    9.72   0
   4  10  -4   30.73    7.85   0
  -4 -10   4   20.44   11.00   0
  -4  10   4   52.21   10.74   0
   4 -10  -4   35.01    7.09   0
  -3  10   4   38.34   10.39   0
  -3  10   4   39.90   10.03   0
  -3 -10   4   29.44   10.67   0
   3 -10  -4   34.28   10.74   0
   3  10  -4   32.39   10.59   0
  -2  10   4    9.00   10.38   0
   2  10  -4   14.09   12.23   0
  -2 -10   4   -2.38   10.39   0
   2 -10  -4    8.69   10.91   0
  -2  10   4    7.28   10.22   0
  -1  10   4   -5.08   10.27   0
   1 -10  -4   14.50   10.52   0
  -1 -10   4    8.63    7.08   0
   1  10  -4    6.00   14.93   0
   0 -10   4   45.26   10.28   0
   0  10   4   39.51   10.66   0
   0 -10  -4   47.54   11.01   0
   1  10   4    7.40   12.02   0
   1 -10   4    8.04   10.03   0
  -1  10  -4    1.82    7.10   0
  -1 -10  -4    3.18    9.97   0
  -2  10  -4   71.84   13.65   0
   2 -10   4   75.61   10.31   0
   2  10   4   83.17   14.72   0
  -2  10  -4   85.65   10.31   0
  -2 -10  -4   71.41   16.43   0
  -3  10  -4    8.17   12.89   0
   3 -10   4    7.07    7.13   0
   3 -10   4    8.21   11.18   0
  -3  10  -4    9.59    6.70   0
  -4  10  -4  234.88   12.50   0
   4 -10   4  208.38    9.16   0
  -4  10  -4  206.58    8.99   0
   4 -10   4  226.51   12.97   0
   4  10   4  205.80   11.42   0
  -5  10  -4   -0.23   11.52   0
   5 -10   4   -4.44    8.05   0
   5 -10   4    2.58   11.69   0
  -5  10  -4    2.86   10.92   0
   5  10   4    0.54    7.38   0
  -6  10  -4   92.79    9.10   0
  -6  10  -4   94.72   12.07   0
   6 -10   4   93.12    9.04   0
   6 -10   4  118.69   12.89   0
   6  10   4  107.31    8.69   0
  -7  10  -4    6.32   12.64   0
   7  10   4    5.29    8.28   0
  -7  10  -4    5.62    8.00   0
   7 -10   4   10.48   12.76   0
   7 -10   4    3.83    8.38   0
   8  10   4   59.67   12.95   0
  -8  10  -4   30.61   10.05   0
   8 -10   4   61.38   13.29   0
   8 -10   4   54.92   14.63   0
  -8  10  -4   55.04    9.49   0
   9  10   4   12.40   14.39   0
  -9  10  -4    9.29   14.03   0
   9 -10   4    8.99   15.33   0
   9 -10   4   17.30   14.49   0
  -9  10  -4   11.94   15.36   0
   9  11  -4  -14.38   14.12   0
  -9  11   4    0.01   14.00   0
   9 -11  -4   -9.18   10.26   0
  -9 -11   4   -0.51   14.94   0
  -9  11   4    3.76   10.41   0
   9 -11  -4    0.22   10.28   0
  -9 -11   4   -7.01   13.77   0
  -8  11   4   29.76   13.33   0
  -8  11   4   29.14   11.87   0
   8 -11  -4   33.61    9.14   0
   8 -11  -4   22.77   12.21   0
  -8 -11   4   29.07   12.28   0
  -8 -11   4   26.98    9.92   0
   8  11  -4   22.23    8.84   0
   7 -11  -4   45.77   12.69   0
  -7  11   4   41.10    8.07   0
  -7 -11   4   38.65    9.12   0
  -7  11   4   47.05   12.95   0
   7 -11  -4   44.93   11.54   0
  -7 -11   4   39.18    8.37   0
   7  11  -4   53.22   11.92   0
  -6  11   4   14.48   11.43   0
   6 -11  -4   38.14   11.97   0
   6  11  -4   21.31   10.84   0
  -6  11   4   37.59    7.48   0
   6 -11  -4   14.61   11.12   0
  -6 -11   4   17.27   10.86   0
  -6 -11   4   21.04   10.52   0
  -5  11   4   13.24   10.50   0
  -5 -11   4   15.13   11.12   0
   5 -11  -4    3.63   10.66   0
   5  11  -4   20.70   10.88   0
  -5  11   4   19.96    8.37   0
  -5 -11   4   19.03   10.68   0
  -4  11   4    8.36    6.92   0
   4  11  -4    2.78   10.54   0
  -4 -11   4   -2.46    7.75   0
  -4  11   4    1.07   10.47   0
   4 -11  -4   -4.57    9.93   0
  -3  11   4   19.86    7.44   0
  -3  11   4   25.37    7.40   0
   3  11  -4   16.68    9.96   0
  -3 -11   4   23.72   11.08   0
   3 -11  -4   12.72   10.58   0
  -2  11   4   21.59   10.60   0
   2  11  -4    8.07   10.00   0
  -2 -11   4    7.81    7.43   0
  -2  11   4    6.07    7.55   0
   2 -11  -4   11.65   10.91   0
  -1  11   4  136.68   11.47   0
  -1 -11   4  144.73    8.16   0
   1  11  -4  125.07   17.50   0
   1 -11  -4  139.26   11.84   0
   0  11   4  651.79   15.54   0
   0 -11   4  689.12   12.34   0
   0 -11  -4  695.97   15.91   0
  -1 -11  -4    3.28    9.85   0
   1 -11   4   -4.12    9.93   0
   1  11   4   -0.62   11.90   0
  -1  11  -4   -0.38    6.98   0
  -2  11  -4    6.41   14.98   0
   2 -11   4    3.48    9.36   0
  -2  11  -4    8.11    9.45   0
   2  11   4    2.96   13.07   0
  -2 -11  -4    1.30   12.99   0
  -3  11  -4  201.69   13.24   0
   3 -11   4  234.65   14.00   0
   3 -11   4  206.71   10.91   0
  -3  11  -4  237.01   10.76   0
  -3 -11  -4  179.39   28.28   0
  -3 -11  -4  199.39   28.27   0
  -4  11  -4    7.52    7.31   0
  -4  11  -4    4.95   10.11   0
   4 -11   4    6.72    7.47   0
   4 -11   4   -1.51   10.64   0
   4  11   4   13.31    7.13   0
   5  11   4   14.64   10.66   0
   5 -11   4   13.94   11.43   0
  -5  11  -4    7.79   11.96   0
  -5  11  -4    7.46   11.18   0
   5 -11   4    2.99   12.14   0
   6 -11   4  118.51   12.50   0
  -6  11  -4  107.98   12.75   0
   6  11   4  106.85    8.68   0
  -6  11  -4  115.55   12.02   0
   6 -11   4  130.69   12.92   0
  -7  11  -4   10.52   12.68   0
   7 -11   4    8.18    8.39   0
   7  11   4    6.70    8.48   0
   7 -11   4   26.97   12.72   0
  -7  11  -4    9.25    8.02   0
  -8  11  -4  -12.34   13.32   0
   8  11   4    9.79   12.98   0
   8 -11   4    2.82   13.83   0
   8 -11   4    7.00   13.49   0
  -8  11  -4    5.26    9.46   0
   9  12  -4   -0.95   10.92   0
   9 -12  -4    1.23   14.81   0
  -9  12   4   -1.77   13.94   0
  -9  12   4    7.20   10.52   0
   9 -12  -4    4.58   10.02   0
  -9 -12   4    5.58   14.40   0
  -8  12   4   15.19    8.35   0
   8 -12  -4   26.23   13.38   0
   8 -12  -4   22.80   12.26   0
  -8  12   4   10.41   13.75   0
  -8 -12   4   18.53   13.53   0
   8  12  -4   11.10    9.72   0
  -7  12   4  -19.17   11.15   0
   7 -12  -4    0.78    8.11   0
   7 -12  -4   10.56    8.80   0
  -7 -12   4    9.43   13.10   0
   7  12  -4   -0.94   12.19   0
  -7  12   4   -2.07   12.55   0
  -6  12   4   21.48   12.09   0
   6  12  -4   -6.54   11.06   0
  -6  12   4    6.49   10.45   0
   6 -12  -4    4.11    7.70   0
   6 -12  -4   -0.22    8.87   0
  -6 -12   4    2.08   11.01   0
  -5  12   4   -3.19   10.63   0
  -5 -12   4    0.74   10.81   0
  -5  12   4    1.56   11.75   0
   5  12  -4    5.83    8.37   0
   5 -12  -4   -5.04    7.88   0
  -4  12   4  149.76    8.83   0
   4  12  -4  160.76   12.63   0
   4 -12  -4  152.57    8.87   0
  -4  12   4  165.08    8.95   0
  -4 -12   4  146.48   11.72   0
  -3  12   4   -0.14   10.45   0
  -3 -12   4    0.55    7.43   0
  -3  12   4   -0.47   10.53   0
   3  12  -4   -1.98   12.64   0
   3 -12  -4    2.74   10.52   0
  -2  12   4  210.53   12.43   0
   2  12  -4  200.18   13.28   0
  -2 -12   4  230.85    9.02   0
  -2  12   4  221.30    9.30   0
   2 -12  -4  181.82    9.45   0
  -1  12   4    8.88   10.69   0
   1  12  -4   18.39   14.12   0
  -1 -12   4   14.65    6.83   0
   1 -12  -4    9.17   10.87   0
   0  12   4   -2.64    9.93   0
   0 -12   4    5.59    9.69   0
   0 -12  -4    4.82   10.07   0
  -1  12  -4  187.80   24.58   0
   1 -12   4  196.17    8.72   0
   1  12   4  237.39   12.75   0
  -1  12  -4  244.38   11.58   0
  -1 -12  -4  201.28   12.46   0
  -2  12  -4  233.66   19.10   0
   2 -12   4  249.09   11.10   0
  -2  12  -4  263.38    8.83   0
   2  12   4  280.31   17.38   0
  -2 -12  -4  243.50   16.36   0
   3 -12   4  138.40    7.89   0
   3 -12   4  143.61   16.38   0
  -3  12  -4  125.75   15.30   0
  -3  12  -4  147.87   10.49   0
  -3 -12  -4  127.87   20.83   0
   4 -12   4    0.65   11.39   0
  -4  12  -4   -0.53    9.85   0
   4  12   4    9.74   10.50   0
  -4  12  -4    0.08    7.87   0
   4 -12   4    5.88   10.30   0
   5 -12   4   85.25   12.39   0
  -5  12  -4   84.33   12.03   0
   5 -12   4   96.78   12.64   0
   5  12   4  109.28   11.26   0
  -5  12  -4   83.50   12.09   0
  -6  12  -4   13.97   11.80   0
  -6  12  -4   20.92    8.52   0
   6  12   4   16.16   11.24   0
   6 -12   4   30.52   12.10   0
   6 -12   4   18.10    8.55   0
  -7  12  -4  175.70   10.16   0
   7 -12   4  230.88   14.44   0
  -7  12  -4  203.12   14.15   0
   7  12   4  188.06   13.07   0
   7 -12   4  196.04   13.79   0
  -8  12  -4   -1.88   14.36   0
   8 -12   4   -0.44   14.34   0
   8  12   4   -5.27    9.24   0
  -8  12  -4   -3.84   13.82   0
   8 -12   4   -4.14   14.24   0
   9  13  -4    5.43   14.74   0
  -9  13   4   14.23   14.37   0
   9 -13  -4   33.74   14.99   0
  -9  13   4   15.00   15.11   0
   9 -13  -4   -2.90   10.63   0
  -9 -13   4    4.74   15.67   0
   8 -13  -4    8.46   13.94   0
  -8  13   4    8.69    8.77   0
  -8 -13   4   20.89   14.16   0
  -8  13   4    9.20    9.88   0
   8 -13  -4    6.28   10.02   0
   8 -13  -4   30.86   12.84   0
   8  13  -4    6.42   14.12   0
  -7  13   4    5.59   11.26   0
   7 -13  -4   -3.74   13.32   0
  -7 -13   4   -8.74   12.68   0
   7  13  -4    6.33   12.82   0
  -7  13   4    0.30    9.24   0
   7 -13  -4    6.68    8.20   0
  -6  13   4    3.19    8.53   0
  -6  13   4   -6.51    7.77   0
   6  13  -4   -3.65   12.48   0
  -6 -13   4   -5.20    8.62   0
   6 -13  -4    7.72    7.99   0
  -5 -13   4   19.64    7.67   0
  -5  13   4   22.62    7.46   0
  -5  13   4   26.76   12.14   0
   5  13  -4   21.52    8.60   0
   5 -13  -4   16.34    7.61   0
  -4  13   4   18.80    8.07   0
  -4 -13   4   11.29    7.85   0
   4  13  -4   16.59   11.81   0
  -4 -13   4    8.20   10.92   0
  -4  13   4    3.25   10.98   0
   4 -13  -4   17.84    8.31   0
  -3  13   4    6.71   10.23   0
   3  13  -4   10.81   10.83   0
  -3  13   4    9.67    7.67   0
  -3 -13   4    7.44   10.38   0
   3 -13  -4   21.58   10.49   0
  -2 -13   4   26.55   10.60   0
  -2  13   4   14.99   10.99   0
   2  13  -4   30.44   13.43   0
  -2  13   4   41.52   11.13   0
   2 -13  -4   38.75   11.07   0
  -1  13   4  692.92   15.64   0
   1  13  -4  632.97   22.60   0
  -1 -13   4  734.26   13.86   0
   1 -13  -4  657.36   15.46   0
   0  13  -4   46.22   20.04   0
   0  13   4   54.08   10.80   0
   0 -13   4   56.57    9.94   0
   0  13  -4   47.75   20.67   0
   0 -13  -4   46.27   10.98   0
   1 -13   4  219.65   11.35   0
   1  13   4  235.55   12.93   0
  -1  13  -4  200.08   23.69   0
  -1  13  -4  240.09   11.58   0
  -1 -13  -4  210.43   12.30   0
   2 -13   4   12.06   10.03   0
  -2  13  -4    5.87   13.65   0
  -2  13  -4   18.17    9.98   0
   2  13   4   14.82   11.81   0
  -2 -13  -4    8.06   13.63   0
   3 -13   4  405.28   12.37   0
  -3  13  -4  401.28   17.67   0
  -3  13  -4  418.72   12.27   0
  -3 -13  -4  361.18   20.70   0
   4 -13   4   12.71   13.56   0
   4 -13   4    9.95   10.94   0
  -4  13  -4   13.17   10.66   0
  -4  13  -4   17.05   10.43   0
   4  13   4   -0.59    7.89   0
  -5  13  -4  179.33   13.14   0
   5 -13   4  226.96   13.75   0
  -5  13  -4  185.95   12.44   0
   5 -13   4  173.61   12.74   0
   5  13   4  173.63   11.91   0
   6  13   4   34.76    8.76   0
  -6  13  -4   27.19   12.14   0
   6 -13   4   26.57   12.32   0
  -6  13  -4   29.06   12.51   0
   6 -13   4   14.61   12.86   0
   7 -13   4  110.89   10.14   0
   7  13   4  123.11   12.78   0
   7 -13   4  150.17   15.12   0
  -7  13  -4   94.11   10.07   0
  -7  13  -4  119.68   10.79   0
  -8  13  -4    3.60   13.87   0
  -8  13  -4    1.48    9.95   0
   8 -13   4   16.23   14.12   0
   8  13   4    3.96   13.30   0
   8 -13   4    9.66   10.04   0
  -8  14   4    0.07    9.53   0
  -8  14   4    8.23   14.52   0
   8 -14  -4   18.31   13.89   0
   8 -14  -4    1.96   15.20   0
  -8 -14   4    9.99   14.33   0
   8  14  -4   17.32   14.03   0
  -7  14   4   54.74    9.00   0
  -7 -14   4   66.28   13.80   0
   7  14  -4   78.23   13.39   0
   7 -14  -4   96.49   13.12   0
  -7  14   4   64.79   13.75   0
  -6  14   4   10.09   11.27   0
  -6 -14   4   12.57   12.65   0
  -6  14   4   11.34   12.21   0
   6  14  -4    6.71    8.86   0
   6 -14  -4   18.26    8.20   0
  -5  14   4  137.36   11.11   0
  -5  14   4  131.99    9.51   0
   5  14  -4  122.20    9.82   0
  -5 -14   4  126.06   11.66   0
  -5 -14   4  142.28   11.64   0
   5 -14  -4  128.57    8.61   0
  -4 -14   4   69.35   11.10   0
  -4  14   4   66.77   11.45   0
   4  14  -4   58.27   12.38   0
  -4  14   4   56.69    8.80   0
   4 -14  -4   56.51    8.67   0
  -4 -14   4   65.08   11.75   0
  -3  14   4  175.33   11.20   0
  -3  14   4  197.03    9.17   0
   3  14  -4  187.96   12.52   0
  -3 -14   4  203.38   11.75   0
   3 -14  -4  200.20   11.67   0
  -2  14   4   -2.02    7.54   0
   2  14  -4   -1.29   13.70   0
  -2 -14   4   13.93    7.18   0
  -2  14   4    7.88   10.75   0
   2 -14  -4    1.08   10.82   0
  -1 -14   4  658.49   11.82   0
   1  14  -4  582.78   21.52   0
  -1  14   4  558.30   12.17   0
   1 -14  -4  615.30   14.96   0
   0  14  -4  155.73   19.96   0
   0  14   4  165.66   11.82   0
   0 -14   4  172.91   10.91   0
   0  14  -4  157.95   22.82   0
   0 -14  -4  148.47   11.70   0
   1  14   4   66.32   11.16   0
   1 -14   4   63.68    7.71   0
  -1  14  -4   70.23   18.93   0
  -1  14  -4   72.60    7.85   0
  -1 -14  -4   67.32   10.79   0
  -2  14  -4   23.77   10.44   0
   2 -14   4   16.09    7.53   0
  -2  14  -4   24.18   13.90   0
  -2 -14  -4   22.66   13.42   0
   2  14   4   29.56   14.05   0
   3 -14   4   -1.21   10.38   0
  -3  14  -4   -0.51   13.15   0
  -3  14  -4    8.57    7.08   0
  -3 -14  -4    4.35   14.14   0
   4 -14   4   16.90    7.87   0
  -4  14  -4   17.18   10.71   0
  -4  14  -4   20.36   10.50   0
   4  14   4   10.05    8.23   0
   5 -14   4   15.40   11.84   0
  -5  14  -4   16.62   11.96   0
   5 -14   4   19.39   12.69   0
  -5  14  -4   24.53   11.33   0
   5  14   4   13.64    8.39   0
   6 -14   4   25.62   12.66   0
  -6  14  -4   17.41   13.24   0
  -6  14  -4    7.95   12.44   0
   6  14   4    8.87   12.67   0
   6 -14   4   16.45   13.50   0
  -7  14  -4   26.77    9.60   0
   7  14   4   40.53   13.67   0
  -7  14  -4   29.45   14.19   0
   7 -14   4   37.06   14.57   0
   7 -14   4   24.81   13.71   0
  -8  14  -4    5.35   14.82   0
  -8  14  -4    8.09   14.47   0
   8  14   4    6.99   10.30   0
   8 -14   4   12.55   15.02   0
   8 -14   4   10.47   15.08   0
   8 -15  -4   13.96   13.54   0
  -8 -15   4    7.18    9.86   0
  -8  15   4    2.93    9.11   0
  -8 -15   4    4.43   14.11   0
  -8  15   4    2.80   10.03   0
   8  15  -4   11.32   14.00   0
   7  15  -4    4.52   12.98   0
  -7  15   4    8.40   12.00   0
  -7 -15   4    4.62    9.07   0
  -7 -15   4   10.74   13.40   0
  -7  15   4    7.42   13.64   0
   7 -15  -4   12.70   12.59   0
  -6  15   4    7.74    9.30   0
  -6 -15   4    7.07   13.09   0
  -6  15   4    1.69    8.10   0
   6  15  -4    9.53   12.82   0
  -6 -15   4    2.56    8.96   0
   6 -15  -4    0.93   11.92   0
  -5 -15   4   13.52   11.35   0
  -5  15   4    7.39   11.18   0
   5  15  -4    3.08   12.24   0
  -5  15   4    9.36   12.20   0
  -5 -15   4   -0.95   11.52   0
   5 -15  -4    7.17   11.47   0
   4  15  -4   10.90   11.58   0
  -4  15   4    4.82   11.05   0
  -4 -15   4    4.49   11.19   0
  -4 -15   4    1.30   10.68   0
  -4  15   4    7.09   12.22   0
   4 -15  -4   -0.24   11.56   0
  -3  15   4  184.84   12.38   0
  -3  15   4  206.38   10.20   0
   3  15  -4  190.90   12.51   0
  -3 -15   4  183.27    9.08   0
   3 -15  -4  215.73   12.85   0
  -2  15   4   44.04    7.92   0
   2  15  -4   54.83   13.42   0
  -2 -15   4   48.11    7.61   0
  -2  15   4   43.92   11.58   0
   2 -15  -4   50.91    7.81   0
   1 -15  -4   62.33   10.95   0
   1  15  -4   57.16   16.12   0
  -1  15   4   51.14    7.60   0
  -1 -15   4   73.71   10.57   0
   0  15  -4   67.49   18.89   0
   0 -15   4   65.11   10.74   0
   0 -15  -4   72.63   11.03   0
   0  15   4   59.18   10.99   0
   0  15  -4   68.23   17.84   0
  -1 -15  -4  102.90   11.46   0
  -1  15  -4  143.11   11.28   0
   1 -15   4  114.45   11.09   0
   1  15   4  119.56   11.96   0
  -1  15  -4  115.76   19.07   0
  -2 -15  -4  109.54   11.44   0
   2 -15   4  106.01    8.05   0
  -2  15  -4  114.75   15.72   0
   2  15   4  114.35   12.19   0
  -2  15  -4  124.13    8.35   0
   3 -15   4  379.95   12.62   0
  -3  15  -4  378.89   17.47   0
  -3  15  -4  356.99   10.21   0
  -3 -15  -4  340.68   18.11   0
   4 -15   4  168.91   11.44   0
  -4  15  -4  147.11   12.21   0
  -4 -15  -4  153.47   25.83   0
  -4  15  -4  151.77   11.36   0
   4  15   4  141.46    9.53   0
  -4 -15  -4  140.32   26.19   0
  -5  15  -4   53.08   13.08   0
   5 -15   4   63.16   16.66   0
   5 -15   4   55.36   12.27   0
   5  15   4   58.74   12.34   0
  -5  15  -4   71.69   12.04   0
   6  15   4   47.46    9.51   0
  -6  15  -4   59.99   13.35   0
   6 -15   4   74.14   13.21   0
   6 -15   4   79.14   14.20   0
  -6  15  -4   65.47   13.01   0
   7 -15   4   22.76   13.82   0
   7 -15   4   23.64   14.50   0
   7  15   4    2.99   10.15   0
  -7  15  -4    8.29   14.15   0
  -7  15  -4   -5.35    9.67   0
  -8  16   4   17.22    9.84   0
  -8  16   4   33.63   14.96   0
   8  16  -4   19.80   11.31   0
  -8 -16   4   12.22   14.81   0
  -8 -16   4   23.82   14.43   0
   8 -16  -4   39.19   10.10   0
  -7  16   4    1.88   12.50   0
  -7 -16   4   -1.06   13.99   0
   7  16  -4    3.22   13.44   0
   7 -16  -4    2.33    9.13   0
  -7  16   4   10.86   13.70   0
  -7 -16   4   -4.12   13.46   0
  -6 -16   4   34.29    9.38   0
  -6  16   4   50.45   13.35   0
  -6  16   4   32.47   12.05   0
   6  16  -4   55.08   13.45   0
  -6 -16   4   51.91   12.62   0
   6 -16  -4   45.04   12.26   0
  -5 -16   4    7.44   12.55   0
  -5  16   4   25.34   11.69   0
  -5  16   4   15.24   12.28   0
   5  16  -4    7.91   12.08   0
  -5 -16   4   20.16   12.27   0
   5 -16  -4   10.33   12.15   0
   4  16  -4  119.01   12.88   0
  -4  16   4   93.91    8.98   0
  -4  16   4  126.32   12.89   0
  -4 -16   4   88.69   12.19   0
  -4 -16   4  118.86   11.74   0
   4 -16  -4  115.39   12.49   0
  -3 -16   4   78.71   11.87   0
  -3  16   4   78.96   11.75   0
  -3  16   4   75.82   12.15   0
   3  16  -4   72.05   11.30   0
   3 -16  -4   64.03    8.49   0
  -2  16   4   36.55   10.95   0
   2  16  -4   29.77   13.09   0
  -2 -16   4   47.25   11.39   0
  -2  16   4   35.77   12.00   0
   2 -16  -4   48.40   11.16   0
   1  16  -4   21.36   13.41   0
  -1  16   4   19.84    7.55   0
  -1 -16   4   25.50   10.88   0
   1 -16  -4   18.46    7.61   0
   0  16  -4  205.95   19.19   0
   0 -16   4  243.66   12.50   0
   0  16   4  233.06   13.51   0
   0  16  -4  224.80   22.00   0
   0 -16  -4  202.03   13.00   0
  -1 -16  -4  145.35   12.68   0
  -1  16  -4  129.84   19.00   0
   1 -16   4  131.89    8.69   0
  -1  16  -4  150.74   11.70   0
   1  16   4  157.01   13.17   0
   2 -16   4    1.55    7.19   0
  -2  16  -4    1.43   14.32   0
  -2  16  -4    1.69    7.32   0
  -2 -16  -4    6.01   10.40   0
   2  16   4    2.86   11.01   0
  -3 -16  -4   69.42   15.11   0
   3 -16   4   59.75    8.04   0
  -3  16  -4   58.31   12.44   0
  -3  16  -4   62.40    8.00   0
   4 -16   4    4.22    7.44   0
  -4  16  -4    2.93   13.96   0
  -4  16  -4    4.49   10.76   0
  -4 -16  -4    3.47   19.64   0
   4  16   4    7.84    8.33   0
  -4 -16  -4    1.25   17.52   0
   5 -16   4   23.37    8.56   0
  -5  16  -4   10.72   12.72   0
  -5  16  -4   12.23   12.02   0
   5  16   4   18.79   12.31   0
   6  16   4    5.43    9.20   0
  -6  16  -4    2.62   13.22   0
  -6  16  -4    3.21    8.87   0
   6 -16   4    3.53   14.00   0
   6 -16   4    5.28   12.97   0
   7 -16   4   90.92   16.42   0
  -7  16  -4   84.57   15.55   0
  -7  16  -4   68.25   10.48   0
   7  16   4   77.83   15.26   0
   7 -16   4   77.52   10.61   0
  -7  17   4   42.27   13.34   0
  -7 -17   4   38.53   10.22   0
   7  17  -4   42.67   14.83   0
  -7 -17   4   42.28   14.83   0
   7 -17  -4   43.65   13.88   0
  -7  17   4   47.87    9.96   0
  -6  17   4   -7.83   13.06   0
  -6  17   4   -0.07   12.32   0
  -6 -17   4    6.75    9.18   0
   6  17  -4    5.54   13.96   0
  -6 -17   4   11.44   12.52   0
   6 -17  -4    5.66    8.85   0
  -5  17   4    9.60    8.39   0
   5  17  -4   13.19   12.08   0
  -5  17   4   26.88   11.92   0
  -5 -17   4    8.59   12.93   0
  -5 -17   4   11.64   12.28   0
   5 -17  -4    0.27    8.67   0
   4 -17  -4   49.69   12.23   0
  -4  17   4   48.44   11.80   0
   4  17  -4   48.19   12.42   0
  -4 -17   4   33.31    8.53   0
  -4 -17   4   62.82   11.39   0
  -4  17   4   57.09   12.21   0
  -3 -17   4   32.86   11.34   0
  -3  17   4   35.49    8.43   0
  -3  17   4   23.59   12.29   0
   3  17  -4   32.07   10.99   0
   3 -17  -4   28.96   12.10   0
  -2  17   4   19.00    8.93   0
   2  17  -4   17.94   11.04   0
  -2  17   4   13.90   11.18   0
  -2 -17   4   26.40    8.35   0
   2 -17  -4   21.53    7.91   0
   1  17  -4   11.69   13.56   0
  -1  17   4   14.76   10.38   0
  -1 -17   4   18.50    8.10   0
   1 -17  -4    3.21   10.42   0
   0  17  -4   58.61   16.73   0
   0  17   4   63.67   12.41   0
   0 -17   4   56.86   11.04   0
   0 -17  -4   54.93    8.91   0
   0  17  -4   60.23   17.53   0
  -1 -17  -4   12.20   11.36   0
   1 -17   4    6.11   10.39   0
   1  17   4    6.68   11.55   0
  -1  17  -4   27.54   10.71   0
  -1  17  -4   11.55   17.36   0
  -2 -17  -4  111.57   11.71   0
  -2  17  -4  160.88   11.54   0
   2 -17   4  118.73   11.31   0
  -2  17  -4  103.47   16.71   0
  -3 -17  -4    0.00   14.26   0
   3 -17   4    5.11    7.60   0
  -3  17  -4   -5.44   10.74   0
  -3  17  -4    6.42   12.19   0
   4  17   4   55.06    9.49   0
  -4  17  -4   78.28   11.56   0
   4 -17   4   61.78   11.94   0
  -4  17  -4   69.63   12.49   0
  -4 -17  -4   71.00   19.08   0
  -4 -17  -4   70.33   19.00   0
   5 -17   4    5.75    8.59   0
  -5  17  -4   10.22   11.92   0
  -5  17  -4    5.50   12.64   0
   5  17   4    6.47   12.93   0
   6  17   4   19.72    9.39   0
   6 -17   4   23.90   13.78   0
  -6  17  -4   22.70   13.65   0
  -6  17  -4   13.24    9.55   0
  -7  17  -4    5.18   15.16   0
   7  17   4    5.68   14.50   0
   7 -17   4   -1.69   10.22   0
   7 -17   4   -2.71   16.13   0
  -7  17  -4    0.68   10.04   0
  -7  18   4    9.34   10.70   0
  -7  18   4    2.44   13.04   0
  -7 -18   4   -0.56   14.85   0
  -7 -18   4   -2.68   13.43   0
   7  18  -4   -7.42   15.07   0
   7 -18  -4  -10.90    9.68   0
  -6 -18   4    3.26    8.94   0
  -6  18   4  -11.63   13.46   0
  -6 -18   4   -0.68   13.50   0
   6  18  -4    4.17    9.76   0
  -6  18   4    1.61   13.03   0
   6 -18  -4    7.61    9.67   0
  -5  18   4   18.31   12.70   0
  -5  18   4   12.14   12.54   0
  -5 -18   4   12.93   12.43   0
  -5 -18   4   18.71   13.08   0
   5  18  -4   13.26   13.20   0
   5 -18  -4   16.44   13.01   0
  -4 -18   4   23.07   12.45   0
  -4  18   4   21.73    9.20   0
   4  18  -4   30.18   13.51   0
  -4 -18   4   18.84   12.03   0
  -4  18   4   26.07    8.96   0
   4 -18  -4   24.75    9.19   0
  -3  18   4   31.45    8.65   0
  -3  18   4   31.42   11.47   0
   3  18  -4   31.31   11.89   0
  -3 -18   4   38.79   10.77   0
   3 -18  -4   38.94   11.90   0
  -2  18   4   -8.82   11.73   0
   2  18  -4    1.53   14.19   0
  -2  18   4    2.85   11.04   0
  -2 -18   4   -3.32   11.36   0
   2 -18  -4    9.64    7.90   0
   1  18  -4   10.82   14.85   0
  -1  18   4   11.19   12.54   0
  -1 -18   4    8.90    8.45   0
  -1  18   4   15.99   10.64   0
   1  18  -4    9.59   16.45   0
   1 -18  -4   16.98   10.62   0
   0 -18  -4   12.13   12.00   0
   0  18  -4   17.83   16.72   0
   0 -18   4   17.01    8.22   0
   0  18   4   17.97   12.06   0
   0  18  -4   15.58   17.59   0
  -1 -18  -4   42.04   11.70   0
   1 -18   4   38.76   10.62   0
  -1  18  -4   23.78    7.67   0
   1  18   4   40.61   12.04   0
  -1  18  -4   37.44   18.30   0
  -2 -18  -4    8.93   11.04   0
   2 -18   4   19.67   10.79   0
  -2  18  -4   24.94   10.78   0
  -2  18  -4    6.59   15.50   0
  -3 -18  -4   -1.26   11.30   0
  -3  18  -4   -0.73   11.24   0
   3 -18   4   -5.58    8.00   0
  -3  18  -4    1.49   15.30   0
  -4 -18  -4   37.46   18.65   0
   4 -18   4   23.19   12.02   0
  -4  18  -4   40.26   15.28   0
  -4 -18  -4   37.94   18.66   0
  -4  18  -4   29.56    8.48   0
   4  18   4   31.81   13.28   0
   5 -18   4    3.42   12.27   0
  -5  18  -4    2.59   13.48   0
  -5  18  -4   22.39   12.22   0
   5  18   4   -5.94   13.20   0
   6 -18   4   50.82   10.36   0
   6  18   4   42.92   10.17   0
  -6  18  -4   46.79   14.66   0
  -6  18  -4   61.35   10.29   0
  -7  19   4   25.75   13.70   0
  -7 -19   4   17.52   14.47   0
   7  19  -4   29.88   15.53   0
  -7 -19   4   30.41   11.21   0
   7 -19  -4   19.97   14.30   0
  -7  19   4   36.03   11.41   0
  -6  19   4    8.15   14.75   0
  -6 -19   4   -1.44   14.47   0
  -6  19   4   -1.36    9.79   0
   6  19  -4   -5.60   10.43   0
  -6 -19   4   16.76   13.75   0
   6 -19  -4   19.36   14.10   0
  -5  19   4    5.25    8.89   0
  -5  19   4   -9.83   13.14   0
  -5 -19   4    5.13   12.12   0
   5  19  -4   -1.77   13.19   0
  -5 -19   4   -1.03    9.10   0
   5 -19  -4   10.31   12.99   0
  -4  19   4  -14.04   12.49   0
  -4 -19   4    0.15    8.79   0
  -4 -19   4    8.03   11.92   0
  -4  19   4   -1.59   12.03   0
   4 -19  -4   -0.37    9.17   0
   4  19  -4    1.26   12.62   0
   3 -19  -4   24.66   11.91   0
  -3  19   4   19.84   12.06   0
  -3  19   4    9.34    8.28   0
   3  19  -4   10.13   12.27   0
  -3 -19   4    9.70    8.05   0
  -2  19   4    5.51   12.13   0
   2  19  -4    7.11   13.87   0
  -2  19   4   -9.42   11.31   0
  -2 -19   4   -4.49   11.29   0
   2 -19  -4    5.97   11.39   0
   1  19  -4   11.75   15.20   0
  -1  19   4    1.90    8.36   0
  -1 -19   4    8.10    8.12   0
  -1  19   4    3.90    8.84   0
   1  19  -4   15.24   16.32   0
   1 -19  -4    8.26   12.23   0
   0  19  -4  165.68   17.79   0
   0 -19   4  190.63    9.53   0
   0  19   4  173.39   13.54   0
   0  19  -4  194.73   20.91   0
   0 -19  -4  164.98    9.90   0
  -1 -19  -4   -3.96   11.78   0
   1 -19   4   15.09   11.53   0
   1  19   4    1.12   11.94   0
  -1  19  -4    5.99   17.44   0
  -1  19  -4    7.57   18.28   0
  -2 -19  -4   33.42   12.40   0
   2 -19   4   42.68   11.54   0
  -2  19  -4   33.90   18.36   0
  -2  19  -4   44.44   11.49   0
  -3 -19  -4    4.23   14.62   0
   3 -19   4    0.80    7.90   0
  -3  19  -4    3.13   15.43   0
  -3  19  -4   -1.26   11.23   0
   4 -19   4    8.22    8.19   0
  -4  19  -4    6.45   15.38   0
  -4  19  -4    3.69    8.07   0
  -4 -19  -4    5.83   19.38   0
   4  19   4    0.82   13.37   0
  -4 -19  -4    7.94   19.34   0
   5 -19   4    5.11    8.71   0
  -5  19  -4    1.66   13.71   0
  -5  19  -4    5.70   12.24   0
   5  19   4    7.44    9.49   0
   6  19   4   63.88   10.43   0
   6 -19   4   61.05   14.45   0
  -6  19  -4   53.37   15.24   0
  -6  19  -4   71.71   14.33   0
  -6  20   4    2.35   14.45   0
  -6  20   4    8.67    9.99   0
   6  20  -4    4.46   10.40   0
   6 -20  -4    9.47   14.56   0
  -6 -20   4    3.23   10.77   0
  -6 -20   4    2.30   14.45   0
  -5  20   4   43.90    9.69   0
  -5  20   4   31.53   14.60   0
  -5 -20   4   41.77   13.01   0
  -5 -20   4   43.24   13.66   0
   5  20  -4   43.54   13.61   0
   5 -20  -4   47.14   13.85   0
  -4  20   4    6.22   13.27   0
  -4 -20   4   17.93   12.89   0
   4  20  -4   21.48   13.04   0
  -4 -20   4   21.97   13.40   0
  -4  20   4   13.57   13.81   0
   4 -20  -4    2.43   13.56   0
  -3  20   4   83.35    9.36   0
  -3  20   4   87.38   12.31   0
   3  20  -4   75.24   13.62   0
  -3 -20   4   78.63   11.81   0
   3 -20  -4   84.19   12.47   0
  -2  20   4   22.36    8.58   0
   2  20  -4   23.33   14.76   0
  -2 -20   4   21.70    8.14   0
  -2  20   4   14.29   11.73   0
   2 -20  -4   22.15    8.49   0
  -1  20   4   19.34   12.77   0
   1  20  -4    9.99   15.32   0
   1  20  -4   10.23   16.25   0
  -1 -20   4   16.42    8.88   0
  -1  20   4    4.36   12.24   0
   1 -20  -4   11.56   12.74   0
   0  20  -4    8.90   17.04   0
   0 -20  -4   11.53   11.59   0
   0 -20   4    9.76   11.97   0
   0  20  -4    2.94   18.06   0
   0  20   4   11.57   11.83   0
  -1 -20  -4   17.96   12.42   0
   1 -20   4   17.90   12.08   0
   1  20   4   17.96   12.78   0
  -1  20  -4   12.77   18.54   0
  -1  20  -4   12.54   17.34   0
  -2 -20  -4   23.44   12.64   0
   2 -20   4   16.75    8.64   0
  -2  20  -4   24.84   18.37   0
  -2  20  -4   30.00   12.12   0
   3 -20   4   21.80    8.28   0
  -3  20  -4    4.95   16.07   0
  -3 -20  -4    6.43   12.22   0
  -3  20  -4   10.40   11.51   0
   4 -20   4    9.87   12.80   0
  -4  20  -4    9.59   13.22   0
   4  20   4    7.08    9.61   0
  -4 -20  -4    8.84   17.10   0
  -4  20  -4   12.58    9.05   0
  -4 -20  -4   13.44   20.06   0
   5 -20   4    6.33   13.14   0
  -5  20  -4    5.84   14.47   0
   5  20   4   -3.49   13.73   0
  -5  20  -4    2.17    9.14   0
  -5  21   4   12.68   14.61   0
  -5  21   4   20.38   14.11   0
  -5 -21   4   12.92   13.98   0
  -5 -21   4   11.32   14.50   0
   5  21  -4   18.75   14.98   0
   5 -21  -4    7.22   14.67   0
  -4  21   4   -3.17    9.41   0
  -4 -21   4    2.36   12.81   0
  -4 -21   4   14.06   13.54   0
  -4  21   4    3.76    9.93   0
   4  21  -4   -7.84   13.50   0
   4 -21  -4   -2.52   13.80   0
  -3  21   4    8.38   13.29   0
   3  21  -4    1.65   13.29   0
  -3  21   4   -2.15   12.21   0
  -3 -21   4   26.35   12.95   0
   3 -21  -4   -4.10   12.30   0
   2  21  -4    3.33   12.07   0
  -2 -21   4    8.20   11.72   0
  -2  21   4   -2.90    9.50   0
  -2  21   4    2.34   12.56   0
   2 -21  -4    5.06    9.06   0
   1  21  -4    7.33   15.72   0
  -1 -21   4    0.94    9.59   0
  -1  21   4   15.13   13.05   0
  -1  21   4    9.85   12.57   0
   1  21  -4   11.87   17.14   0
   1 -21  -4   19.11   12.41   0
   0  21  -4   19.79   18.22   0
   0  21  -4   18.33   19.35   0
   0  21   4   12.45   13.17   0
   0 -21   4   22.89   12.70   0
   0 -21  -4   28.38   12.46   0
  -1 -21  -4   59.93   13.31   0
   1 -21   4   59.29   12.48   0
   1  21   4   67.01   13.69   0
  -1  21  -4   56.06   20.42   0
  -1  21  -4   55.45   19.48   0
  -2 -21  -4   21.69   13.11   0
  -2  21  -4   10.80   12.48   0
   2 -21   4   -0.76   12.24   0
  -2  21  -4   13.03   19.90   0
   3 -21   4   -2.38    8.79   0
  -3  21  -4    6.37   19.70   0
  -3  21  -4    0.71    8.66   0
  -3 -21  -4    4.71   16.26   0
   4 -21   4   -7.67   12.53   0
  -4  21  -4    2.07   16.28   0
  -4 -21  -4    1.04   17.16   0
  -4  21  -4   -1.77    8.72   0
   4  21   4    1.29   13.19   0
  -4 -21  -4    1.81   17.26   0
   5 -21   4   20.90   13.54   0
  -5  21  -4   16.02   18.66   0
  -5  21  -4   10.41    9.55   0
   5  21   4   12.89   14.37   0
   5  22  -4   51.79   16.07   0
  -5  22   4   50.99   15.03   0
  -5  22   4   63.38   14.76   0
  -5 -22   4   42.94   10.47   0
  -5 -22   4   50.14   15.42   0
   5 -22  -4   33.02   14.92   0
  -4 -22   4    2.06   13.83   0
  -4  22   4   -6.18   13.30   0
  -4 -22   4    4.52   13.19   0
  -4  22   4  -11.65   14.19   0
   4  22  -4    6.96   17.58   0
   4 -22  -4   -1.12    9.73   0
  -3  22   4   69.53   14.37   0
  -3 -22   4   55.83   13.51   0
   3  22  -4   48.96   14.38   0
  -3  22   4   45.79    9.88   0
   3 -22  -4   63.03   13.92   0
  -2  22   4   17.19   10.58   0
   2  22  -4   24.60   15.89   0
  -2 -22   4   19.95   12.25   0
  -2  22   4   20.63   13.92   0
   2 -22  -4   33.06   13.81   0
  -1  22   4  101.04   14.50   0
   1  22  -4  105.69   20.22   0
  -1 -22   4   92.14    9.61   0
   1  22  -4  110.54   19.29   0
  -1  22   4  115.85   13.53   0
   1 -22  -4  112.00   13.40   0
   0  22  -4    1.13   19.34   0
   0 -22   4    3.19    8.90   0
   0  22  -4    7.42   20.36   0
   0  22   4    9.36   13.55   0
   0 -22  -4    4.06   13.76   0
   1 -22   4   28.59    9.05   0
   1  22   4   35.67   13.59   0
  -1  22  -4   34.00   21.58   0
  -1  22  -4   32.19   22.61   0
  -1 -22  -4   30.47   13.04   0
  -2  22  -4    1.94   20.06   0
   2 -22   4   11.28   13.41   0
  -2  22  -4   -2.37   13.90   0
  -2 -22  -4   -3.88   12.73   0
   3 -22   4    0.13    9.14   0
  -3  22  -4    1.08   20.09   0
  -3  22  -4   -3.63    9.15   0
   3  22   4    9.16    9.89   0
  -3 -22  -4    3.71   13.87   0
   4 -22   4   -2.61   13.39   0
  -4 -22  -4   10.44   18.50   0
  -4  22  -4   13.23   18.03   0
  -4 -22  -4    6.08   18.42   0
  -4  22  -4   -5.86   13.59   0
   4  22   4   10.34   15.01   0
  -4 -23   4   -1.21   10.11   0
  -4  23   4   -4.97   14.31   0
  -4 -23   4    5.25   14.22   0
  -4  23   4   13.73   14.37   0
   4  23  -4    6.62   14.34   0
   4 -23  -4   -1.48   10.46   0
  -3  23   4   -3.16   14.22   0
  -3 -23   4   15.70   13.50   0
   3  23  -4    4.16   17.43   0
  -3  23   4    1.15   13.98   0
   3 -23  -4    1.59   10.11   0
   2  23  -4   33.29   20.82   0
  -2  23   4   27.07    9.89   0
  -2 -23   4   28.91   13.34   0
   2  23  -4   22.59   16.60   0
  -2  23   4   38.87   10.51   0
   2 -23  -4   33.86   13.73   0
   1  23  -4    1.36   18.00   0
   1  23  -4    6.00   16.89   0
  -1 -23   4    6.75    9.29   0
  -1  23   4    7.09    9.31   0
  -1  23   4    8.70   14.10   0
   1 -23  -4    3.82    9.39   0
   0  23  -4    5.74   19.49   0
   0 -23   4  -25.35   13.11   0
   0  23  -4    4.27   20.31   0
   0  23   4   -8.83   13.73   0
   0 -23  -4   -2.58   13.26   0
  -1  23  -4   -2.04   23.41   0
   1 -23   4    6.46   13.42   0
   1  23   4   -1.91   14.32   0
  -1  23  -4    1.66   20.34   0
  -1 -23  -4    3.78    9.74   0
   2 -23   4    0.31   13.89   0
  -2  23  -4    6.51   23.13   0
  -2 -23  -4    5.87   13.61   0
   3 -23   4    6.07    9.17   0
  -3  23  -4   -0.02   21.30   0
  -3  23  -4   -0.79    9.34   0
   3  23   4   -0.08   10.90   0
  -3 -23  -4   -7.60   14.35   0
  -3  24   4    7.93   10.63   0
  -3 -24   4   10.06   13.41   0
   3  24  -4    3.67   18.78   0
  -3  24   4   -5.11   14.57   0
   3 -24  -4    2.22   14.70   0
   2  24  -4   31.29   19.16   0
  -2 -24   4   17.37   14.50   0
   2  24  -4   24.03   17.65   0
  -2  24   4   22.92   13.62   0
   2 -24  -4   21.45   13.70   0
  -2  24   4   34.19   14.35   0
   1  24  -4   -0.17   18.42   0
  -1  24   4   -8.45   14.66   0
  -1 -24   4    1.86    9.45   0
   1  24  -4    1.18   17.61   0
  -1  24   4    7.41   14.30   0
   1 -24  -4    0.40   14.74   0
   0  24  -4   20.70   24.40   0
   0 -24   4   14.15   13.65   0
   0  24  -4   17.59   23.33   0
   0  24   4   16.24   14.34   0
   0  24   4   22.22   14.80   0
   0 -24  -4   20.20   14.16   0
  -1  24  -4   11.78   26.08   0
   1 -24   4   14.72   10.10   0
  -1  24  -4   15.24   27.94   0
  -1 -24  -4    7.18   14.61   0
   2 -24   4   -9.25   10.03   0
  -2  24  -4    2.01   27.39   0
  -2  24  -4    0.80   22.13   0
  -2 -24  -4    4.04   17.33   0
  -1  25   4  -12.90   15.39   0
  -1  25   4   12.15   15.61   0
  -1 -25   4   -3.90   14.47   0
   1 -25  -4    4.63   14.96   0
   1  25  -4    0.31   18.29   0
   1  25  -4   -1.28   22.36   0
   0  25   4    3.24   15.12   0
   0  25  -4    2.01   27.74   0
   0  25   4   -3.68   10.94   0
   0 -25   4   -0.40    9.72   0
   0  25  -4    4.69   24.18   0
   0 -25  -4   -4.96   15.20   0
  -9   0   5    4.54    8.62   0
   9   0  -5   16.83    8.72   0
   9   0  -5   10.53   12.81   0
  -9   0   5    8.04   12.50   0
  -7   0   5  231.08    9.38   0
   7   0  -5  225.37    9.79   0
   7   0  -5  255.92   12.20   0
  -7   0   5  219.94    9.69   0
   5   0  -5   -8.91    9.79   0
  -5   0   5   -1.06   10.48   0
  -5   0   5   -2.39    7.02   0
   5   0  -5   -0.33   10.00   0
  -3   0   5   -1.09    7.35   0
  -3   0   5    6.95    6.88   0
   3   0  -5   -5.74    9.89   0
   3   0  -5   -3.34   10.68   0
  -1   0   5 2257.20   23.26   0
   1   0  -5 2487.99   25.73   0
  -1   0   5 2873.19   30.24   0
   3   0   5  603.93   14.96   0
   3   0   5  545.24   16.68   0
   5   0   5    1.76   10.43   0
  -5   0  -5   -1.30    9.96   0
   5   0   5   -0.31   13.16   0
   7   0   5  224.77   13.23   0
   7   0   5  203.17   13.58   0
  -7   0  -5  204.44   12.94   0
  -9   0  -5   -8.09   17.43   0
   9   0   5    0.06   14.92   0
   9   0   5    7.20   13.94   0
 -10  -1   5   -2.40   14.34   0
 -10   1   5   -0.41    9.85   0
 -10  -1   5   12.29   13.62   0
 -10   1   5    4.97   13.10   0
  10   1  -5   17.95   13.79   0
  10  -1  -5    0.31   14.46   0
  10   1  -5    2.60   14.52   0
  10  -1  -5   -9.68   13.13   0
  -9   1   5   29.03   12.99   0
   9  -1  -5   38.34   13.18   0
  -9  -1   5   34.86    9.20   0
  -9   1   5   24.43   12.06   0
   9   1  -5   30.75   13.00   0
   9  -1  -5   46.76   12.11   0
   9   1  -5   30.04   12.62   0
  -9  -1   5   20.26   12.57   0
  -8  -1   5   16.45    8.42   0
  -8   1   5   17.08   11.20   0
   8  -1  -5   22.19   12.02   0
   8   1  -5   18.17    8.41   0
   8  -1  -5   16.06   10.95   0
  -8  -1   5   -7.54   11.77   0
   8   1  -5   19.97    8.49   0
  -8   1   5   12.11    8.22   0
  -7  -1   5   13.37   11.11   0
  -7   1   5   14.28    7.47   0
   7   1  -5    8.84   10.98   0
   7   1  -5    8.05    8.38   0
   7  -1  -5    9.19    8.14   0
  -7  -1   5    5.70   11.71   0
   7  -1  -5    2.30   10.54   0
  -7   1   5   15.15   11.30   0
   6   1  -5   -2.79   10.28   0
  -6  -1   5    1.25   10.19   0
   6  -1  -5   -7.99    7.63   0
   6   1  -5   -3.14   10.05   0
  -6  -1   5   -2.43    7.21   0
  -6   1   5    2.22    7.58   0
  -6   1   5    2.50   10.43   0
   6  -1  -5   -2.47    9.81   0
   5  -1  -5   69.55    7.69   0
  -5  -1   5   64.39    9.96   0
   5   1  -5   75.89   10.78   0
   5   1  -5   76.66   10.13   0
  -5  -1   5   71.49    8.24   0
   5  -1  -5   60.84    7.60   0
  -5   1   5   72.49    7.98   0
  -5   1   5   82.89   10.13   0
   4  -1  -5   -3.77    7.12   0
  -4   1   5   10.04    7.62   0
   4  -1  -5    8.00   10.54   0
  -4  -1   5    4.58    7.57   0
  -4  -1   5   -1.61    7.64   0
  -4  -1   5    0.29    7.12   0
   4   1  -5   14.20    7.22   0
  -4   1   5    7.75    9.80   0
   4   1  -5   10.46    7.42   0
  -3  -1   5  137.92   11.59   0
  -3   1   5  114.56   10.56   0
   3   1  -5  138.73   11.88   0
   3  -1  -5  142.90   11.50   0
  -3   1   5  125.87    8.68   0
   3  -1  -5  117.63    8.16   0
   3   1  -5  110.41   11.35   0
  -3  -1   5  111.69    8.49   0
  -2   1   5  112.73    8.91   0
   2   1  -5   95.66    9.49   0
   2   1  -5   94.40   11.10   0
   2  -1  -5   98.95   11.05   0
  -2   1   5  101.93   10.73   0
  -2  -1   5  105.73   12.26   0
  -2  -1   5  100.28    8.26   0
  -1  -1   5  896.07   20.39   0
  -1  -1   5  760.97   15.90   0
   1  -1  -5  764.01   16.87   0
  -1   1   5  767.75   16.79   0
  -1   1   5  842.34   16.72   0
   0  -1   5  149.14   12.46   0
   0  -1   5  150.91   13.33   0
   0   1   5  142.26   12.89   0
   1  -1   5  109.98   13.20   0
   1   1   5  102.47   11.87   0
   2   1   5   90.05   12.45   0
   2  -1   5   89.72   11.89   0
   2  -1   5   85.59   11.84   0
   3  -1   5  290.80   12.82   0
   3   1   5  270.78   16.05   0
   3  -1   5  256.45   13.43   0
   3   1   5  286.04   10.31   0
   4   1   5   44.62   11.53   0
   4  -1   5   39.38   10.42   0
   4  -1   5   50.35   10.95   0
   4   1   5   45.32   12.87   0
  -4   1  -5   49.95   10.27   0
  -4  -1  -5   44.34   10.37   0
   5  -1   5    4.08   10.51   0
   5   1   5   -1.99   10.38   0
   5  -1   5    2.97   11.02   0
  -5   1  -5    2.77    9.97   0
  -5  -1  -5    0.68   13.24   0
   5   1   5   -1.09   11.53   0
   6   1   5   12.76   10.84   0
  -6  -1  -5    3.92   12.14   0
   6  -1   5    0.57    8.05   0
  -6   1  -5    8.28   10.29   0
   6   1   5   11.99   10.84   0
   6  -1   5   10.38   10.94   0
   7   1   5    3.43   11.77   0
  -7   1  -5    2.58   10.96   0
   7  -1   5    0.84    8.38   0
  -7  -1  -5    3.22   10.84   0
   7   1   5   -1.15   11.44   0
   7  -1   5    9.20   11.58   0
   8  -1   5   -0.85   12.74   0
   8   1   5    3.19   15.64   0
  -8   1  -5   -1.54   12.35   0
  -8  -1  -5   -2.10   15.04   0
   8  -1   5   -4.57   12.85   0
   8   1   5    2.76    9.03   0
   9   1   5   23.35   14.15   0
  -9   1  -5   13.37   13.54   0
   9   1   5   19.12   14.59   0
  -9  -1  -5   11.93   16.90   0
   9  -1   5   18.38   16.99   0
   9  -1   5   18.43   13.62   0
 -10   2   5   -5.25   13.63   0
 -10  -2   5   -3.96   14.18   0
  10  -2  -5    3.67    9.85   0
 -10   2   5   -2.66    9.26   0
  10   2  -5   21.56   14.43   0
  10   2  -5    6.62   10.23   0
  10  -2  -5   10.73    9.24   0
 -10  -2   5    1.66   14.11   0
  -9   2   5   64.61   13.41   0
  -9  -2   5   44.74    9.55   0
  -9   2   5   40.20   12.19   0
   9   2  -5   56.15    9.42   0
   9   2  -5   66.36   12.44   0
   9  -2  -5   40.07   13.74   0
  -9  -2   5   45.26   12.40   0
   9  -2  -5   59.37   11.92   0
  -8  -2   5   91.44    8.84   0
  -8   2   5   98.41    8.72   0
   8   2  -5   97.80    8.78   0
   8   2  -5   86.11    9.14   0
   8  -2  -5   81.86   12.54   0
   8  -2  -5   97.58    8.56   0
  -8  -2   5   81.29   12.36   0
  -8   2   5  100.52   12.12   0
  -7   2   5  293.89   12.63   0
  -7  -2   5  288.64    9.98   0
   7   2  -5  319.19   10.07   0
   7   2  -5  284.99   13.26   0
   7  -2  -5  275.49    9.79   0
  -7  -2   5  266.23   10.23   0
  -7   2   5  283.93   12.46   0
   7  -2  -5  335.46   12.31   0
   6   2  -5   21.20   10.73   0
   6  -2  -5   26.15    7.16   0
  -6  -2   5   27.93   10.86   0
   6   2  -5   36.65   10.51   0
  -6  -2   5   19.25   10.70   0
   6  -2  -5   24.10    7.49   0
  -6   2   5   22.79    7.66   0
  -6   2   5   24.53    7.60   0
   5  -2  -5 1378.13   16.74   0
   5  -2  -5 1187.09   16.17   0
  -5  -2   5 1310.35   17.69   0
   5   2  -5 1142.20   16.12   0
   5   2  -5 1290.90   15.68   0
  -5  -2   5 1134.52   14.31   0
  -5   2   5 1189.81   14.40   0
  -5   2   5 1260.90   15.02   0
   4   2  -5   17.73    9.97   0
  -4   2   5   15.83    7.14   0
   4  -2  -5   20.22    7.10   0
  -4  -2   5    9.50    8.15   0
  -4  -2   5    6.51    9.91   0
   4  -2  -5   11.40   10.16   0
   4   2  -5    8.41    7.81   0
  -4   2   5   17.35    9.60   0
   3  -2  -5  605.32   14.22   0
   3   2  -5  696.70   15.81   0
  -3  -2   5  586.66   14.05   0
   3   2  -5  589.59   14.12   0
  -3   2   5  662.76   14.96   0
  -3   2   5  608.93   14.29   0
  -3  -2   5  605.54   13.50   0
   3  -2  -5  710.92   15.43   0
   2   2  -5  200.71   13.21   0
  -2  -2   5  203.55   12.92   0
  -2   2   5  190.91   12.01   0
  -2   2   5  149.17    8.87   0
  -2  -2   5  155.94    8.78   0
   2  -2  -5  167.93   11.58   0
  -1  -2   5  906.08   15.14   0
  -1   2   5 1105.82   19.37   0
   1  -2  -5  957.38   18.19   0
  -1  -2   5 1006.65   21.66   0
  -1   2   5  851.80   15.65   0
   1  -2  -5 1018.52   18.13   0
   0   2   5    7.13   11.47   0
   0  -2  -5   10.77   12.19   0
   1  -2   5  187.82   10.28   0
   1   2   5  146.96   13.03   0
   2  -2   5    0.97   10.73   0
   2   2   5   -0.01   12.81   0
   2  -2   5    2.20   10.66   0
   2   2   5    4.34   10.40   0
   3  -2   5  126.87   11.41   0
   3   2   5  109.29   14.58   0
  -3   2  -5  120.00   11.88   0
   3  -2   5  114.30   11.69   0
   3   2   5  123.77    8.89   0
   4   2   5  232.85   11.71   0
   4  -2   5  222.60   12.64   0
   4  -2   5  224.12   12.27   0
  -4   2  -5  231.93   12.23   0
   4   2   5  219.61   16.23   0
  -5  -2  -5  143.51   15.17   0
   5  -2   5  146.04   11.98   0
   5   2   5  139.87    8.54   0
   5  -2   5  157.92   11.91   0
  -5   2  -5  141.00   11.32   0
   5   2   5  135.79   15.77   0
   6   2   5   24.76   11.14   0
   6  -2   5   31.56    7.96   0
  -6   2  -5   32.51   11.66   0
  -6  -2  -5   44.02   13.25   0
   6   2   5   30.92   11.69   0
   6  -2   5   33.92   12.23   0
   7   2   5   10.50    8.63   0
  -7   2  -5   14.29   11.41   0
  -7  -2  -5    2.81   11.44   0
   7   2   5    4.93   14.94   0
   7  -2   5    6.17   11.60   0
   7  -2   5   -1.16   12.18   0
  -8   2  -5    3.86   12.52   0
   8   2   5   25.22    9.37   0
   8  -2   5   24.61   12.40   0
   8  -2   5   14.08   13.26   0
   8   2   5   19.64   15.37   0
  -8  -2  -5   15.94   14.49   0
  -9  -2  -5    1.42   16.64   0
  -9   2  -5    8.41   13.48   0
   9   2   5    0.48   17.70   0
   9  -2   5   -5.10   13.55   0
   9   2   5    9.69   14.42   0
   9  -2   5   -1.23   17.22   0
 -10   3   5    1.47   13.81   0
  10  -3  -5    3.78   13.22   0
 -10  -3   5   -0.92   14.56   0
 -10   3   5    1.45   13.25   0
  10   3  -5  -12.05   10.32   0
  10  -3  -5   -4.22    9.87   0
  10   3  -5    0.25   14.59   0
 -10  -3   5    4.06   14.37   0
  -9   3   5   10.00   13.00   0
   9  -3  -5    2.71    8.09   0
  -9  -3   5    1.12    9.03   0
  -9   3   5    1.80    8.12   0
   9   3  -5    1.58   12.42   0
   9   3  -5   -1.91    9.15   0
  -9  -3   5    5.20   12.47   0
   9  -3  -5   -3.92   13.40   0
  -8   3   5   76.80   12.04   0
   8  -3  -5   96.14    8.48   0
  -8   3   5   84.36    8.69   0
   8   3  -5   97.19   12.04   0
   8  -3  -5   91.06   12.50   0
   8   3  -5   81.24    9.13   0
  -8  -3   5   87.50   12.18   0
  -8  -3   5   80.71    9.00   0
   7  -3  -5   34.69   11.03   0
   7  -3  -5   35.22   10.74   0
  -7  -3   5   29.91   11.61   0
  -7   3   5   26.96   11.13   0
   7   3  -5   40.98    8.68   0
   7   3  -5   33.77   11.46   0
  -7  -3   5   44.31   11.97   0
  -7   3   5   30.99    7.80   0
   6  -3  -5   83.02   10.41   0
  -6  -3   5   72.72   11.03   0
   6   3  -5   77.87   10.71   0
   6   3  -5   65.70    7.99   0
   6  -3  -5   76.57    7.79   0
  -6   3   5   77.78   10.89   0
  -6  -3   5   78.35   10.83   0
  -6   3   5   61.65    7.84   0
  -5  -3   5   75.99   10.35   0
  -5  -3   5   84.34    8.88   0
[truncated: 858,897 more chars]
