# Supplementary material for: Crystal structures of two cross-bridged chromium(III) tetra­aza­macrocycles
Source: Acta Crystallogr Sect E Struct Rep Online. 2014 Aug 30;70(Pt 9):148–52. doi: 10.1107/S1600536814019072 (PMC4186087; doi:10.1107/S1600536814019072)
Supplement: Supplementary file 2 [file e-70-00148-Isup2.hkl]

#
# h,k,l, Fc-squared, Fo-squared, sigma(Fo-squared), status flag
#
data_I
_shelx_title ' '
_shelx_refln_list_code          4
_shelx_F_calc_maximum      323.76
_exptl_crystal_F_000      1012.00
_reflns_d_resolution_high  0.7696

loop_
 _space_group_symop_operation_xyz
 'x, y, z'
 '-x+1/2, y+1/2, -z+1/2'
 '-x, -y, -z'
 'x-1/2, -y-1/2, z-1/2'

_cell_length_a     8.2271
_cell_length_b    19.9569
_cell_length_c    12.0474
_cell_angle_alpha  90.000
_cell_angle_beta   96.374
_cell_angle_gamma  90.000

_shelx_F_squared_multiplier     1.000

loop_
 _refln_index_h
 _refln_index_k
 _refln_index_l
 _refln_F_squared_calc
 _refln_F_squared_meas
 _refln_F_squared_sigma
 _refln_observed_status
   2   0   0      27094.43      28466.77       283.79 o
   4   0   0       9990.63      10720.65       176.79 o
   6   0   0      14486.11      13940.07       306.16 o
   8   0   0       1416.50       1390.26        53.15 o
  10   0   0        205.56        180.09        60.06 o
   1   1   0        133.75        141.14        51.99 o
   2   1   0       1938.74       1740.91        50.66 o
   3   1   0       2813.03       2767.35        47.02 o
   4   1   0      12546.30      12947.71       112.85 o
   5   1   0        412.74        483.08        34.60 o
   6   1   0       1144.13       1087.06        34.20 o
   7   1   0       2302.78       2235.45        45.56 o
   8   1   0        727.76        698.87        35.06 o
   9   1   0        399.06        371.98        39.35 o
  10   1   0       1751.76       1560.04        43.29 o
   1   2   0      57943.09      58224.45      1310.88 o
   2   2   0        100.88        201.66        41.26 o
   3   2   0       2745.74       2836.62        43.37 o
   4   2   0       7370.72       7328.24        60.37 o
   5   2   0        399.49        431.32        32.85 o
   6   2   0        149.81        150.72        32.30 o
   7   2   0       2649.54       2601.01        37.81 o
   8   2   0        558.54        499.83        34.18 o
   9   2   0        112.39        152.06        40.39 o
  10   2   0         64.84         44.27        46.53 o
   1   3   0        149.60         63.58        54.30 o
   2   3   0        400.35        424.07        37.50 o
   3   3   0        533.65        485.00        35.65 o
   4   3   0       2353.48       2363.01        40.34 o
   5   3   0         36.86         66.95        27.95 o
   6   3   0        112.54         77.14        32.70 o
   7   3   0       3770.07       3800.83        45.29 o
   8   3   0         22.91         37.32        35.34 o
   9   3   0         17.55          0.31        37.07 o
  10   3   0         73.52         96.10        49.00 o
   0   4   0       4268.83       4508.60       149.33 o
   1   4   0      11227.45      11342.13       177.74 o
   2   4   0       2005.20       1973.58        52.40 o
   3   4   0      20829.45      20674.34       292.38 o
   4   4   0        439.79        452.91        30.84 o
   5   4   0         59.11         87.22        32.78 o
   6   4   0       2358.06       2262.53        39.97 o
   7   4   0        707.54        674.12        34.90 o
   8   4   0        109.63         63.43        34.62 o
   9   4   0         17.60         30.70        41.71 o
  10   4   0        394.20        355.57        40.12 o
   1   5   0       4720.46       4546.52       178.98 o
   2   5   0         52.28         88.72        39.53 o
   3   5   0        808.48        752.18        35.59 o
   4   5   0        397.19        347.22        29.54 o
   5   5   0        503.98        492.47        29.81 o
   6   5   0        444.39        405.51        33.09 o
   7   5   0       3476.12       3655.76        61.59 o
   8   5   0         86.92        104.69        38.27 o
   9   5   0         37.61         59.43        36.23 o
  10   5   0        100.13         59.93        42.00 o
   0   6   0       1069.07        877.38        89.46 o
   1   6   0       9383.49       8074.71       350.36 o
   2   6   0        138.80        128.09        44.72 o
   3   6   0        978.18        904.89        40.84 o
   4   6   0        250.16        285.40        34.68 o
   5   6   0         43.35         37.01        33.73 o
   6   6   0       1224.09       1220.92        34.77 o
   7   6   0        751.73        798.90        35.53 o
   8   6   0       1368.98       1415.57        41.03 o
   9   6   0        257.40        210.88        34.80 o
  10   6   0        407.92        412.42        53.16 o
   1   7   0      13236.17      13702.12       477.84 o
   2   7   0          5.15          0.54        37.10 o
   3   7   0        220.66        199.15        40.13 o
   4   7   0       5447.88       5392.31       156.28 o
   5   7   0          3.64          0.17        36.18 o
   6   7   0        613.95        708.91        35.52 o
   7   7   0       1222.39       1260.92        37.04 o
   8   7   0       1264.73       1346.01        44.44 o
   9   7   0        115.01         90.62        42.23 o
  10   7   0        208.98        181.36        54.69 o
   0   8   0      23281.19      20146.72      1447.46 o
   1   8   0          6.74         35.49        38.20 o
   2   8   0         58.59         33.80        34.42 o
   3   8   0       3077.08       2962.57       101.28 o
   4   8   0        399.05        484.34        37.99 o
   5   8   0         10.04         26.12        36.31 o
   6   8   0       2007.93       2117.53        51.15 o
   7   8   0         72.51         70.73        45.24 o
   8   8   0        618.46        662.39        51.56 o
   9   8   0        112.40        122.03        46.49 o
  10   8   0         72.73        134.13        55.41 o
   1   9   0       1021.39       1133.10        63.62 o
   2   9   0         19.30         42.76        41.59 o
   3   9   0        929.75        938.69        43.20 o
   4   9   0       3776.12       3897.33       132.54 o
   5   9   0        516.43        504.16        38.01 o
   6   9   0          2.73         44.90        40.55 o
   7   9   0        101.66        110.32        39.66 o
   8   9   0       1565.35       1514.96        62.53 o
   9   9   0        393.76        400.69        54.96 o
   0  10   0        426.37        421.76        70.82 o
   1  10   0       2868.73       2859.13        64.54 o
   2  10   0        204.07        165.41        40.85 o
   3  10   0        376.41        436.39        37.17 o
   4  10   0        213.41        247.20        36.27 o
   5  10   0        163.35        107.38        35.01 o
   6  10   0        256.88        266.52        42.05 o
   7  10   0         50.56         71.95        40.92 o
   8  10   0       1698.75       1772.49        61.60 o
   9  10   0         44.94         64.97        51.62 o
   1  11   0        481.35        483.67        38.58 o
   2  11   0        815.78        831.94        55.89 o
   3  11   0        643.51        716.93        43.47 o
   4  11   0       2377.60       2263.93        61.97 o
   5  11   0        298.42        349.26        35.82 o
   6  11   0        211.17        291.79        45.91 o
   7  11   0         28.01         44.23        41.25 o
   8  11   0         28.99         64.20        47.33 o
   9  11   0        342.60        269.15        50.15 o
   0  12   0       3645.10       3172.24       433.14 o
   1  12   0        336.71        275.78        40.24 o
   2  12   0        485.57        442.61        50.32 o
   3  12   0         29.65         10.27        35.16 o
   4  12   0        299.51        274.96        35.30 o
   5  12   0        374.19        371.01        38.30 o
   6  12   0       1451.83       1571.64        43.03 o
   7  12   0        894.66        962.76        44.83 o
   8  12   0         74.15         77.24        53.38 o
   9  12   0        120.29         66.99        49.22 o
   1  13   0        821.72        846.41        56.27 o
   2  13   0         30.58         22.67        40.18 o
   3  13   0       1086.29        972.70        44.22 o
   4  13   0        305.14        336.68        43.31 o
   5  13   0       1073.44        979.81        46.89 o
   6  13   0         35.61         63.78        38.99 o
   7  13   0       1076.66       1061.00        44.96 o
   8  13   0         39.50         22.13        42.21 o
   9  13   0        231.16        231.93        46.98 o
   0  14   0        329.06        393.68        76.56 o
   1  14   0       2879.15       3012.93       135.71 o
   2  14   0        549.11        593.18        51.39 o
   3  14   0       3079.78       3011.11        79.92 o
   4  14   0        482.25        507.62        39.40 o
   5  14   0         94.97         81.76        45.01 o
   6  14   0          3.07         -4.28        40.28 o
   7  14   0         23.53         69.48        40.78 o
   8  14   0         12.09         56.52        50.24 o
   1  15   0       1405.04       1395.62        56.21 o
   2  15   0        194.92        209.88        51.64 o
   3  15   0        264.69        223.04        39.76 o
   4  15   0        144.13        160.84        41.84 o
   5  15   0         41.43         31.06        36.83 o
   6  15   0        454.73        409.98        43.84 o
   7  15   0       1378.13       1439.89        71.16 o
   8  15   0        602.96        630.21        54.09 o
   0  16   0        415.51        491.44        77.33 o
   1  16   0        623.78        733.84        45.08 o
   2  16   0        242.83        337.22        76.98 o
   3  16   0        190.74        173.58        40.45 o
   4  16   0        792.71        742.80        40.94 o
   5  16   0       2750.46       2675.01       106.92 o
   6  16   0         68.93         76.27        46.79 o
   7  16   0         57.60         56.14        46.70 o
   8  16   0          3.25         40.50        49.05 o
   1  17   0        103.33        129.14        44.65 o
   2  17   0         40.01         44.64        45.57 o
   3  17   0          1.56         41.71        45.50 o
   4  17   0          9.49          2.94        36.22 o
   5  17   0         86.87         69.65        44.53 o
   6  17   0         87.02        126.52        43.82 o
   7  17   0        195.34        178.23        54.84 o
   8  17   0        118.87        117.05        59.87 o
   0  18   0       1441.23       1331.86       123.32 o
   1  18   0        432.89        458.56        47.22 o
   2  18   0        128.03        167.24        57.59 o
   3  18   0         18.15         41.33        42.74 o
   4  18   0          2.64         52.96        43.51 o
   5  18   0        692.07        665.02        45.32 o
   6  18   0          2.57         26.79        48.38 o
   7  18   0         10.97         -5.11        49.48 o
   1  19   0        223.15        164.45        57.88 o
   2  19   0         27.30        -14.16        46.93 o
   3  19   0        171.40        210.42        48.13 o
   4  19   0        560.40        540.89        55.73 o
   5  19   0        140.00        158.50        47.00 o
   6  19   0        398.18        362.15        53.46 o
   7  19   0         33.21         46.45        59.55 o
   0  20   0       1071.48       1102.63        99.13 o
   1  20   0       1994.60       2065.09        72.45 o
   2  20   0         13.41          6.78        44.66 o
   3  20   0        321.44        341.75        45.86 o
   4  20   0        234.97        260.30        51.75 o
   5  20   0        499.92        470.03        46.80 o
   6  20   0         70.40         70.67        52.69 o
   1  21   0         47.21         77.85        53.70 o
   2  21   0          6.87          1.53        55.44 o
   3  21   0        430.28        435.07        53.71 o
   4  21   0         90.70         76.54        53.20 o
   5  21   0        410.37        342.00        47.93 o
   6  21   0         76.89         17.75        54.42 o
   0  22   0         67.71        102.14        72.97 o
   1  22   0       1398.90       1484.50        56.72 o
   2  22   0        450.61        461.52        59.46 o
   3  22   0       1279.35       1420.69        63.19 o
   4  22   0        420.08        417.89        53.16 o
   5  22   0        341.46        306.15        51.84 o
   1  23   0        133.89         76.66        57.23 o
   2  23   0        118.01        137.56        55.19 o
   3  23   0         30.65         45.65        55.95 o
   4  23   0          2.04          1.53        64.84 o
   0  24   0        145.70         88.61        73.40 o
   1  24   0          0.94        -38.15        60.57 o
   2  24   0        325.40        295.97        58.35 o
   3  24   0          1.77        -11.90        54.02 o
   4  24   0        213.38        158.00        61.44 o
   1  25   0        124.73         58.46        58.06 o
   2  25   0         56.79         27.36        59.31 o
  -9   0   1        306.67        369.86        61.94 o
  -7   0   1         67.89        130.52        38.61 o
  -5   0   1        976.61       1104.62        54.23 o
  -3   0   1       4464.31       4102.98        70.37 o
  -1   0   1       6228.11       5911.70       236.93 o
   1   0   1       2488.01       1846.32        85.59 o
   3   0   1      15137.51      14728.30       169.57 o
   5   0   1        238.94        190.85        45.63 o
   7   0   1        708.93        803.40        52.58 o
   9   0   1         81.67         87.34        61.88 o
 -10   1   1         76.87         64.48        38.54 o
  -9   1   1         12.95         22.03        40.53 o
  -8   1   1         89.92        123.10        35.98 o
  -7   1   1       1499.40       1606.38        35.68 o
  -6   1   1        246.38        250.51        33.12 o
  -5   1   1         53.73         43.36        31.16 o
  -4   1   1        329.79        365.97        33.99 o
  -3   1   1        334.71        315.15        34.15 o
  -2   1   1        294.97        250.66        37.40 o
  -1   1   1         11.98         11.58        45.09 o
   1   1   1          5.05         23.86        61.68 o
   2   1   1          7.48         14.88        37.94 o
   3   1   1      39238.51      38563.28       419.33 o
   4   1   1       1789.90       1820.00        36.04 o
   5   1   1       2828.48       2787.90        39.77 o
   6   1   1         12.21         38.77        33.23 o
   7   1   1       5970.36       6251.84        92.32 o
   8   1   1         13.57         20.27        35.08 o
   9   1   1        585.00        604.41        37.48 o
  10   1   1        185.60        128.32        44.74 o
 -10   2   1          2.11        -14.18        42.19 o
  -9   2   1          8.49         49.22        34.38 o
  -8   2   1        288.07        313.87        35.06 o
  -7   2   1       2774.97       2730.52        51.35 o
  -6   2   1         96.68        108.23        32.73 o
  -5   2   1       1079.39       1090.10        35.98 o
  -4   2   1       2614.95       2692.98        41.13 o
  -3   2   1       6737.07       7063.08       104.31 o
  -2   2   1       3095.36       3525.13        55.66 o
  -1   2   1      45245.62      46869.90       955.22 o
   0   2   1       7934.77       8278.85       347.53 o
   1   2   1      29811.64      27789.29       409.26 o
   2   2   1        303.05        433.41        49.00 o
   3   2   1       7588.64       7517.82        84.67 o
   4   2   1        573.77        556.04        34.60 o
   5   2   1       1083.97       1086.05        38.85 o
   6   2   1          8.31         29.44        28.13 o
   7   2   1        675.94        618.74        34.63 o
   8   2   1         85.13         76.19        34.64 o
   9   2   1        261.60        263.36        37.99 o
  10   2   1        473.71        462.00        45.38 o
 -10   3   1        341.76        329.69        43.08 o
  -9   3   1        269.61        294.88        36.03 o
  -8   3   1       1690.25       1732.56        40.96 o
  -7   3   1        388.22        386.05        34.42 o
  -6   3   1        187.78        175.77        33.15 o
  -5   3   1        418.71        424.47        31.64 o
  -4   3   1       2552.65       2569.95        40.73 o
  -3   3   1       7799.60       7907.97       128.40 o
  -2   3   1        133.59        167.71        36.04 o
  -1   3   1         93.11         59.52        50.79 o
   0   3   1       1107.63       1185.96        83.04 o
   1   3   1       2260.53       2235.02        76.97 o
   2   3   1         20.89         42.78        47.72 o
   3   3   1       6299.34       6099.71        74.44 o
   4   3   1       6754.23       6883.93        63.15 o
   5   3   1        543.54        459.72        32.51 o
   6   3   1       3005.80       3085.84        64.12 o
   7   3   1       2729.90       2705.67        49.99 o
   8   3   1        806.10        811.43        35.53 o
   9   3   1        464.36        438.67        42.95 o
  10   3   1       1327.98       1259.90        49.83 o
 -10   4   1        179.15        113.93        42.30 o
  -9   4   1          0.82         24.98        35.11 o
  -8   4   1        343.21        296.90        31.44 o
  -7   4   1        267.14        256.74        34.57 o
  -6   4   1       1423.36       1384.84        34.14 o
  -5   4   1          0.56        -31.54        31.54 o
  -4   4   1       4297.82       4538.66        70.85 o
  -3   4   1        383.21        424.63        31.79 o
  -2   4   1         12.45         74.53        41.12 o
  -1   4   1        879.75        864.64        64.99 o
   0   4   1      31846.24      31963.37      1492.73 o
   1   4   1        564.62        605.97        53.90 o
   2   4   1         16.01          2.76        42.08 o
   3   4   1       2124.58       2008.15        40.58 o
   4   4   1        125.42        118.51        31.42 o
   5   4   1          0.06         -9.63        34.29 o
   6   4   1       1766.10       1796.56        48.42 o
   7   4   1        160.74        146.86        30.04 o
   8   4   1         59.54         67.78        33.39 o
   9   4   1        114.69        160.98        38.32 o
  10   4   1        141.01        123.73        46.87 o
 -10   5   1         13.22         -6.03        43.97 o
  -9   5   1        260.92        314.63        41.21 o
  -8   5   1       1816.36       1692.53        39.83 o
  -7   5   1       1583.86       1608.61        36.67 o
  -6   5   1         14.36         65.24        30.65 o
  -5   5   1       1499.21       1416.08        33.80 o
  -4   5   1          3.99         19.65        28.05 o
  -3   5   1       2133.03       2156.48        41.02 o
  -2   5   1       2002.83       2029.98        46.77 o
  -1   5   1       1215.95       1287.19        74.45 o
   0   5   1       1753.25       1713.04        75.23 o
   1   5   1       4639.13       4443.33       121.69 o
   2   5   1        370.25        261.84        38.01 o
   3   5   1        261.59        268.48        36.56 o
   4   5   1       7694.34       7212.21       113.90 o
   5   5   1         43.06         51.71        29.12 o
   6   5   1       1037.62        990.80        34.88 o
   7   5   1        126.42        161.79        34.74 o
   8   5   1        986.76        903.43        40.67 o
   9   5   1         62.35         65.45        42.90 o
  10   5   1        701.74        588.38        56.66 o
 -10   6   1          1.95         -2.37        44.05 o
  -9   6   1         12.90         59.44        37.63 o
  -8   6   1       1150.65       1205.02        36.81 o
  -7   6   1        473.08        489.09        37.36 o
  -6   6   1        227.12        254.96        32.16 o
  -5   6   1          6.63         11.33        34.60 o
  -4   6   1       5729.03       5840.54       137.43 o
  -3   6   1        670.89        586.78        34.80 o
  -2   6   1        702.79        709.09        43.86 o
  -1   6   1       3004.80       2811.49        72.20 o
   0   6   1        343.23        388.45        49.63 o
   1   6   1        226.19        150.92        52.83 o
   2   6   1       6114.63       6017.30       212.38 o
   3   6   1        111.81        163.99        35.39 o
   4   6   1        169.03        120.71        35.15 o
   5   6   1         45.84         70.60        38.82 o
   6   6   1         45.75         53.95        31.49 o
   7   6   1        461.09        425.18        37.36 o
   8   6   1       1456.08       1452.91        39.70 o
   9   6   1        103.16         61.99        44.51 o
  10   6   1        156.54        100.85        50.65 o
 -10   7   1         36.19         37.85        46.16 o
  -9   7   1        528.88        467.50        43.87 o
  -8   7   1         24.47         50.56        37.25 o
  -7   7   1       3611.63       3668.65        88.57 o
  -6   7   1       1142.10       1156.84        37.58 o
  -5   7   1       2985.96       3064.81        68.09 o
  -4   7   1       2396.03       2318.44        51.81 o
  -3   7   1        865.99        816.07        40.61 o
  -2   7   1       1393.89       1343.78        59.13 o
  -1   7   1       7924.19       8012.99       268.53 o
   0   7   1      18042.34      17220.65       664.81 o
   1   7   1        229.37        152.42        40.40 o
   2   7   1       1674.73       1551.79        75.48 o
   3   7   1       1311.38       1316.35        43.96 o
   4   7   1       5322.10       4965.96       124.22 o
   5   7   1         29.30         68.83        37.02 o
   6   7   1        300.76        308.22        33.02 o
   7   7   1        360.98        299.86        42.14 o
   8   7   1        238.58        227.41        43.79 o
   9   7   1         60.80         35.76        49.98 o
  10   7   1        437.80        386.61        48.42 o
 -10   8   1         92.57         67.29        49.80 o
  -9   8   1          1.60         -5.96        43.38 o
  -8   8   1         36.95         73.09        38.83 o
  -7   8   1          3.21         15.10        39.01 o
  -6   8   1       1363.80       1406.74        50.43 o
  -5   8   1        307.52        406.50        32.53 o
  -4   8   1        177.89        171.15        42.45 o
  -3   8   1       3373.85       3607.85       121.54 o
  -2   8   1        271.32        368.86        44.70 o
  -1   8   1       2462.15       2810.31        66.65 o
   0   8   1       1240.35       1005.34        46.91 o
   1   8   1       1382.09       1531.35        55.09 o
   2   8   1        469.00        450.57        45.05 o
   3   8   1       3145.29       3271.45        97.63 o
   4   8   1       2666.64       2736.01        58.26 o
   5   8   1         19.46         26.37        36.10 o
   6   8   1        662.89        707.77        39.24 o
   7   8   1       1224.19       1295.98        45.76 o
   8   8   1          4.01         27.81        44.14 o
   9   8   1          2.77         31.02        53.50 o
  10   8   1          0.53        -21.66        48.65 o
 -10   9   1        145.87         58.92        56.47 o
  -9   9   1        268.43        309.46        48.38 o
  -8   9   1        138.23        122.08        43.21 o
  -7   9   1        434.96        459.49        45.45 o
  -6   9   1        624.97        634.77        41.54 o
  -5   9   1       3186.86       2969.29       101.44 o
  -4   9   1       1311.56       1422.75        53.18 o
  -3   9   1        114.06         67.41        34.12 o
  -2   9   1       1869.86       1767.53        74.22 o
  -1   9   1        506.52        513.85        45.19 o
   0   9   1       3792.12       3838.67       110.71 o
   1   9   1       5786.99       5720.91       140.17 o
   2   9   1        831.93        911.47        51.03 o
   3   9   1        205.60        101.25        34.41 o
   4   9   1        148.55        116.50        33.60 o
   5   9   1        247.91        228.22        41.52 o
   6   9   1        284.84        334.78        39.84 o
   7   9   1        296.06        344.79        44.15 o
   8   9   1         17.42         29.09        44.97 o
   9   9   1        163.63        198.77        47.94 o
  -9  10   1        196.53        208.33        48.24 o
  -8  10   1        130.34        111.76        49.23 o
  -7  10   1       2516.94       2641.57        91.33 o
  -6  10   1        334.27        317.54        38.25 o
  -5  10   1       2500.17       2325.90        50.14 o
  -4  10   1         40.99         61.71        39.44 o
  -3  10   1       1834.63       1530.96        66.59 o
  -2  10   1        208.45        221.42        41.02 o
  -1  10   1       6436.81       5691.19       183.23 o
   0  10   1       2502.01       2685.69       114.29 o
   1  10   1       5763.95       5203.17       147.73 o
   2  10   1        685.10        789.74        54.24 o
   3  10   1       1288.72       1171.09        42.23 o
   4  10   1        114.89        121.91        38.42 o
   5  10   1        276.89        310.21        38.89 o
   6  10   1          0.36          3.96        36.32 o
   7  10   1          3.30         33.77        43.53 o
   8  10   1         14.85         10.42        49.43 o
   9  10   1        405.44        374.37        47.69 o
  -9  11   1        113.16        123.53        45.82 o
  -8  11   1       1043.14       1087.78        51.42 o
  -7  11   1       2708.09       2989.27        71.40 o
  -6  11   1        400.89        414.72        40.78 o
  -5  11   1        568.62        760.23        45.44 o
  -4  11   1       3634.15       3488.77        85.18 o
  -3  11   1       1662.74       1834.05        44.13 o
  -2  11   1        302.29        268.81        45.40 o
  -1  11   1       7294.70       6817.29       375.72 o
   0  11   1        110.16         44.93        45.49 o
   1  11   1        290.47        390.64        42.45 o
   2  11   1         62.69         50.94        45.33 o
   3  11   1        222.07        298.98        37.05 o
   4  11   1       1569.80       1522.19        59.74 o
   5  11   1         21.09          1.02        33.33 o
   6  11   1        105.11        136.15        38.46 o
   7  11   1        418.81        452.51        41.02 o
   8  11   1        196.44        220.17        55.14 o
   9  11   1         80.22         71.19        50.66 o
  -9  12   1         77.66         35.92        54.76 o
  -8  12   1         37.16         41.82        43.71 o
  -7  12   1          1.83         12.12        49.70 o
  -6  12   1       2908.73       3039.56        93.12 o
  -5  12   1        853.38        851.32        40.43 o
  -4  12   1       3667.52       3632.78        72.42 o
  -3  12   1         52.49         59.61        41.00 o
  -2  12   1       2780.16       2420.49        84.57 o
  -1  12   1        851.68        844.19        50.63 o
   0  12   1      12301.15      12572.27       285.76 o
   1  12   1       2747.03       2739.06       113.90 o
   2  12   1       5082.86       4583.10        91.62 o
   3  12   1        150.84        155.63        41.43 o
   4  12   1        559.95        533.00        39.36 o
   5  12   1        364.10        433.29        36.04 o
   6  12   1        404.93        471.85        37.74 o
   7  12   1        645.59        721.49        42.90 o
   8  12   1        169.67        151.37        51.18 o
   9  12   1          2.85         -5.63        51.58 o
  -9  13   1        159.95         91.30        56.68 o
  -8  13   1       2258.83       2272.32        82.96 o
  -7  13   1         42.31         47.77        36.76 o
  -6  13   1        947.86       1148.64        45.14 o
  -5  13   1        162.90        200.90        41.29 o
  -4  13   1       1139.77       1286.72        39.51 o
  -3  13   1         45.49        115.09        35.83 o
  -2  13   1        940.07        892.12        45.94 o
  -1  13   1       1417.82       1524.82        87.50 o
   0  13   1       1086.61       1039.14        53.55 o
   1  13   1        243.19        201.22        36.48 o
   2  13   1         10.74         31.62        48.93 o
   3  13   1        300.27        307.48        37.04 o
   4  13   1        820.54        921.02        38.39 o
   5  13   1        938.76       1010.41        41.12 o
   6  13   1         56.11         74.91        39.46 o
   7  13   1         18.82         64.68        45.59 o
   8  13   1         32.32         22.50        43.77 o
   9  13   1        228.47        144.18        54.06 o
  -8  14   1        592.63        602.75        47.42 o
  -7  14   1        135.89        103.57        43.68 o
  -6  14   1        159.64        146.33        38.92 o
  -5  14   1        624.33        634.80        40.78 o
  -4  14   1          3.30          0.79        40.48 o
  -3  14   1         85.12        102.94        45.27 o
  -2  14   1        515.04        555.45        39.52 o
  -1  14   1         34.29         61.03        48.09 o
   0  14   1          3.06         30.03        45.99 o
   1  14   1         61.23         50.53        37.60 o
   2  14   1        289.98        324.73        49.61 o
   3  14   1         40.61         96.19        42.32 o
   4  14   1        688.17        653.35        39.63 o
   5  14   1         71.62         30.30        40.72 o
   6  14   1        556.60        545.74        43.22 o
   7  14   1        172.93        162.91        41.07 o
   8  14   1       1133.94       1102.88        53.67 o
  -8  15   1        444.64        400.09        60.73 o
  -7  15   1        139.32        143.87        47.86 o
  -6  15   1        248.71        211.22        45.05 o
  -5  15   1          5.80         -5.92        41.48 o
  -4  15   1       3853.80       3890.74        87.92 o
  -3  15   1         13.28         38.86        43.23 o
  -2  15   1        730.74        824.34        45.27 o
  -1  15   1        218.35        243.60        42.17 o
   0  15   1         10.18         62.01        43.65 o
   1  15   1         26.00         34.76        42.55 o
   2  15   1        544.57        524.68        46.43 o
   3  15   1         12.22         31.52        47.66 o
   4  15   1        191.10        146.65        41.65 o
   5  15   1          3.61        -28.00        45.24 o
   6  15   1          8.83          0.89        43.43 o
   7  15   1         13.49         56.16        48.46 o
   8  15   1        154.20         83.53        49.05 o
  -8  16   1          2.51         40.73        51.70 o
  -7  16   1         16.61         61.38        49.66 o
  -6  16   1        354.83        412.12        50.31 o
  -5  16   1          2.20         26.99        43.47 o
  -4  16   1        762.25        759.65        43.73 o
  -3  16   1        178.20        192.38        41.94 o
  -2  16   1          1.74         40.68        37.32 o
  -1  16   1         17.49        111.57        47.47 o
   0  16   1       3441.59       3773.69        91.12 o
   1  16   1        107.93        126.41        39.75 o
   2  16   1        360.14        323.76        56.05 o
   3  16   1         19.01         -4.57        40.92 o
   4  16   1          0.42        -10.03        40.94 o
   5  16   1         79.68         62.80        40.80 o
   6  16   1        216.52        184.83        43.90 o
   7  16   1        165.63        175.56        53.20 o
   8  16   1          7.57         36.21        54.14 o
  -8  17   1        282.98        183.98        57.27 o
  -7  17   1        369.82        280.08        45.71 o
  -6  17   1          2.64         25.59        47.43 o
  -5  17   1        277.87        334.66        49.25 o
  -4  17   1         21.67         53.59        40.50 o
  -3  17   1        343.32        403.24        45.92 o
  -2  17   1        256.99        230.89        40.94 o
  -1  17   1        336.76        311.93        44.18 o
   0  17   1        264.05        292.64        47.94 o
   1  17   1        106.35        127.00        44.16 o
   2  17   1        177.71        220.06        56.83 o
   3  17   1        297.22        346.26        44.91 o
   4  17   1         31.24         15.31        42.98 o
   5  17   1         85.39         79.02        43.99 o
   6  17   1         16.48         26.21        46.46 o
   7  17   1        569.82        552.58        48.56 o
  -7  18   1        433.29        321.28        52.95 o
  -6  18   1         19.29         30.30        47.74 o
  -5  18   1        296.70        276.59        50.61 o
  -4  18   1          0.49         78.54        47.44 o
  -3  18   1       1195.19       1299.54        85.17 o
  -2  18   1        621.15        684.51        45.09 o
  -1  18   1        741.23        801.69        53.45 o
   0  18   1          1.12         69.71        48.68 o
   1  18   1        409.60        480.08        51.03 o
   2  18   1         15.27         14.92        50.98 o
   3  18   1        616.35        598.14        45.98 o
   4  18   1        178.22        144.96        44.35 o
   5  18   1          0.60        -45.50        45.50 o
   6  18   1          3.78         22.33        43.43 o
   7  18   1         92.97         86.37        55.31 o
  -7  19   1       1073.71        958.52        60.90 o
  -6  19   1         11.96         25.38        49.26 o
  -5  19   1          7.89         42.37        50.88 o
  -4  19   1          0.07         -4.42        53.62 o
  -3  19   1         12.25         91.97        44.67 o
  -2  19   1        162.77        162.06        47.74 o
  -1  19   1        212.59        224.70        47.97 o
   0  19   1        352.96        351.13        47.63 o
   1  19   1         29.97         33.17        51.04 o
   2  19   1        751.08        863.66        55.26 o
   3  19   1        889.24        815.56        51.54 o
   4  19   1        568.32        570.40        50.60 o
   5  19   1         17.69         49.49        42.47 o
   6  19   1        314.64        296.48        50.64 o
   7  19   1        573.88        435.32        54.33 o
  -6  20   1        254.19        190.67        48.83 o
  -5  20   1        167.32        157.26        52.89 o
  -4  20   1        604.02        576.90        48.71 o
  -3  20   1        387.51        396.94        44.38 o
  -2  20   1        685.25        738.38        45.26 o
  -1  20   1        242.76        224.27        57.45 o
   0  20   1       1716.44       1899.59        98.22 o
   1  20   1          0.29         26.35        49.91 o
   2  20   1        357.28        406.29        54.24 o
   3  20   1        296.54        311.40        56.83 o
   4  20   1        390.74        315.47        47.62 o
   5  20   1        182.77        149.95        50.98 o
   6  20   1          3.22         21.28        48.99 o
  -6  21   1        177.94        160.40        54.79 o
  -5  21   1        145.48         71.64        48.91 o
  -4  21   1          3.40        -13.90        45.74 o
  -3  21   1          0.02          4.18        51.81 o
  -2  21   1         12.52          8.16        55.54 o
  -1  21   1        262.64        297.24        53.02 o
   0  21   1         14.87         50.04        42.39 o
   1  21   1          0.09         19.05        55.08 o
   2  21   1        658.17        655.61        53.58 o
   3  21   1          1.37          6.54        44.29 o
   4  21   1        903.16        879.87        54.97 o
   5  21   1         95.33         95.86        52.35 o
   6  21   1        558.21        435.83        53.91 o
  -5  22   1        287.43        190.71        47.73 o
  -4  22   1        115.83        130.27        55.38 o
  -3  22   1         45.45         41.07        53.76 o
  -2  22   1        266.77        223.75        57.32 o
  -1  22   1          1.63          8.72        45.07 o
   0  22   1        695.77        694.13        44.11 o
   1  22   1        262.47        268.39        58.08 o
   2  22   1         73.23         73.76        52.90 o
   3  22   1         61.35         65.85        52.57 o
   4  22   1         63.09         40.48        55.00 o
   5  22   1         33.40         61.00        48.90 o
  -4  23   1         48.99         77.15        58.01 o
  -3  23   1         17.65         26.35        56.04 o
  -2  23   1         41.99         57.14        53.93 o
  -1  23   1        221.94        191.24        60.52 o
   0  23   1         68.15         64.28        53.79 o
   1  23   1          0.08         57.74        58.44 o
   2  23   1         49.11         43.71        52.48 o
   3  23   1        145.58         87.85        56.32 o
   4  23   1        306.08        186.06        63.69 o
  -4  24   1        205.28        210.65        61.59 o
  -3  24   1         95.97         57.66        57.26 o
  -2  24   1        370.55        381.37        50.35 o
  -1  24   1        162.41        151.16        56.59 o
   0  24   1        400.80        452.20        57.80 o
   1  24   1        106.86        104.33        60.69 o
   2  24   1        447.35        482.15        50.67 o
   3  24   1          6.57          8.46        64.28 o
  -2  25   1          0.23          1.57        60.37 o
  -1  25   1         43.91          3.21        53.34 o
   0  25   1         13.53        -12.53        63.29 o
   1  25   1        137.23        126.56        65.63 o
   2  25   1          0.09         14.91        59.01 o
 -10   0   2        382.41        399.33        66.11 o
  -8   0   2        412.14        448.03        49.70 o
  -6   0   2       2579.00       2725.79        52.84 o
  -4   0   2      28699.95      30707.04       530.13 o
  -2   0   2       2232.05       1763.73        69.65 o
   0   0   2     104823.76      99653.24       792.74 o
   2   0   2       9547.21       9039.69       110.93 o
   4   0   2       1537.90       1737.91        53.05 o
   6   0   2       1319.19       1319.96        57.01 o
   8   0   2        268.64        233.62        53.09 o
  10   0   2        715.09        755.60        76.31 o
 -10   1   2        451.22        411.61        42.22 o
  -9   1   2        164.31        168.97        36.33 o
  -8   1   2       1517.95       1554.90        38.08 o
  -7   1   2        135.44        159.76        33.46 o
  -6   1   2         40.58         48.23        31.05 o
  -5   1   2         34.00         39.55        32.65 o
  -4   1   2        447.16        530.25        30.57 o
  -3   1   2         21.51         83.52        28.75 o
  -2   1   2        571.04        521.03        36.25 o
  -1   1   2       2359.01       2215.09        60.90 o
   0   1   2       1520.84       1489.27       170.01 o
   1   1   2       2347.60       2373.51       103.65 o
   2   1   2       2587.67       2170.50        55.97 o
   3   1   2       1637.19       1466.42        43.15 o
   4   1   2      16634.70      16056.74       253.92 o
   5   1   2       1961.58       1862.84        40.01 o
   6   1   2       6261.76       5992.89       130.01 o
   7   1   2       3750.55       3615.43        54.60 o
   8   1   2        229.54        239.09        37.00 o
   9   1   2        361.95        368.63        43.68 o
  10   1   2       1473.07       1276.84        48.68 o
 -10   2   2        103.67        105.51        41.22 o
  -9   2   2         18.60         38.63        34.68 o
  -8   2   2        856.75        828.51        32.42 o
  -7   2   2        304.08        338.02        32.39 o
  -6   2   2       1012.66       1056.93        33.83 o
  -5   2   2       3443.47       3637.02        61.87 o
  -4   2   2         66.95         98.86        32.66 o
  -3   2   2       7142.90       7630.03       143.45 o
  -2   2   2      16450.01      17412.65       292.79 o
  -1   2   2       5895.18       6392.42       183.06 o
   0   2   2       1820.21       1564.49       125.18 o
   1   2   2       3419.09       3319.27        91.16 o
   2   2   2       2927.56       2817.84        60.65 o
   3   2   2       2072.10       2193.95        47.52 o
   4   2   2        391.77        300.84        35.58 o
   5   2   2        319.85        350.76        32.89 o
   6   2   2       1971.35       1971.67        40.19 o
   7   2   2         24.02         63.29        37.42 o
   8   2   2       2653.82       2583.80        59.03 o
   9   2   2          1.16          8.34        42.74 o
  10   2   2        622.76        596.01        49.38 o
 -10   3   2         88.25         77.98        40.35 o
  -9   3   2         14.66        -18.40        37.44 o
  -8   3   2        301.01        305.62        33.12 o
  -7   3   2        372.46        398.11        32.92 o
  -6   3   2        186.52        159.04        31.25 o
  -5   3   2        222.60        201.68        30.39 o
  -4   3   2        783.46        728.47        29.79 o
  -3   3   2       3181.87       3293.45        65.23 o
  -2   3   2        119.94        158.94        37.39 o
  -1   3   2        166.77        244.18        62.47 o
   0   3   2       1031.29        928.95        90.00 o
   1   3   2         64.57         36.36        63.13 o
   2   3   2        412.44        458.38        47.15 o
   3   3   2      13140.49      12419.06       222.32 o
   4   3   2       1735.17       1737.55        39.53 o
   5   3   2         73.36         71.90        31.61 o
   6   3   2         49.40         60.73        34.77 o
   7   3   2        864.76        799.04        34.46 o
   8   3   2        189.71        159.10        36.69 o
   9   3   2        170.11        126.31        40.11 o
  10   3   2        237.10        209.31        48.34 o
 -10   4   2         74.78         79.88        43.39 o
  -9   4   2        168.06        200.77        36.76 o
  -8   4   2         27.22         83.02        36.92 o
  -7   4   2          6.70         27.84        31.82 o
  -6   4   2         30.35         58.75        32.36 o
  -5   4   2       1098.71       1308.85        36.35 o
  -4   4   2         37.70         18.36        32.13 o
  -3   4   2        857.98        880.87        33.34 o
  -2   4   2       2517.15       2654.37        88.86 o
  -1   4   2        633.16        788.36        64.32 o
   0   4   2          7.62          1.10        64.95 o
   1   4   2       8870.77       9171.70       214.83 o
   2   4   2        339.57        328.59        49.36 o
   3   4   2       1870.00       1814.12        47.12 o
   4   4   2        637.38        706.75        38.79 o
   5   4   2        504.77        528.25        32.45 o
   6   4   2          0.03        -34.49        34.49 o
   7   4   2       3442.83       3477.75        51.09 o
   8   4   2        283.96        255.13        43.10 o
   9   4   2         76.39         80.90        49.17 o
  10   4   2         20.07         -3.23        49.27 o
 -10   5   2         71.71         73.22        46.41 o
  -9   5   2          4.04         -5.62        38.73 o
  -8   5   2        137.41        150.61        34.86 o
  -7   5   2       1419.74       1436.96        33.92 o
  -6   5   2          0.37         39.23        31.99 o
  -5   5   2       4562.25       4410.35        53.78 o
  -4   5   2        459.32        530.44        29.90 o
  -3   5   2        130.06        111.90        34.25 o
  -2   5   2       1149.83       1221.30        44.02 o
  -1   5   2        383.98        330.52        50.51 o
   0   5   2       2491.51       2622.62       120.35 o
   1   5   2       2705.04       2499.07        67.67 o
   2   5   2        665.55        679.13        52.81 o
   3   5   2       3565.48       3410.82        66.07 o
   4   5   2        420.42        362.76        44.05 o
   5   5   2         48.33         74.53        35.93 o
   6   5   2       1143.87       1150.19        44.53 o
   7   5   2       1682.24       1735.17        40.33 o
   8   5   2        179.89        171.36        38.89 o
   9   5   2        437.41        399.55        42.77 o
  10   5   2         24.87         26.35        43.79 o
 -10   6   2         71.15         76.57        50.52 o
  -9   6   2         35.11         40.16        38.65 o
  -8   6   2          1.14         33.90        39.51 o
  -7   6   2        219.12        209.48        37.73 o
  -6   6   2         84.79        126.00        34.42 o
  -5   6   2        280.95        277.39        33.98 o
  -4   6   2       1444.35       1374.09        41.92 o
  -3   6   2       2199.95       1959.80        42.03 o
  -2   6   2       5987.56       6071.06       158.37 o
  -1   6   2       4525.29       4083.26       109.92 o
   0   6   2       3076.87       2985.18       139.91 o
   1   6   2         48.58         44.67        43.48 o
   2   6   2       1294.72       1068.86        50.46 o
   3   6   2         51.85         63.50        39.68 o
   4   6   2       1740.65       1594.47        49.94 o
   5   6   2        493.19        488.48        42.23 o
   6   6   2        177.69        178.75        38.64 o
   7   6   2        855.45        882.10        43.51 o
   8   6   2         26.38         31.27        42.30 o
   9   6   2         13.53        -16.57        46.84 o
  10   6   2         50.48         32.51        48.84 o
 -10   7   2        169.91        181.59        46.31 o
  -9   7   2         20.22        -31.03        42.96 o
  -8   7   2       1135.88       1167.14        38.69 o
  -7   7   2        702.56        804.04        37.60 o
  -6   7   2        356.81        326.09        36.41 o
  -5   7   2         98.85         90.42        32.50 o
  -4   7   2       7199.75       7548.95       134.35 o
  -3   7   2       2588.71       2775.49        83.28 o
  -2   7   2          1.19         13.38        45.56 o
  -1   7   2        139.24        176.22        41.13 o
   0   7   2       2547.54       2449.02       101.91 o
   1   7   2       8521.20       8622.54       225.89 o
   2   7   2        572.40        696.86        47.75 o
   3   7   2       3154.57       3081.65        51.79 o
   4   7   2       1266.83       1272.90        43.27 o
   5   7   2       1366.93       1347.18        44.76 o
   6   7   2        386.79        445.25        37.26 o
   7   7   2       2462.57       2512.67        52.64 o
   8   7   2        311.14        353.86        45.45 o
   9   7   2        202.90        177.19        47.01 o
 -10   8   2        735.16        727.47        46.12 o
  -9   8   2        274.32        329.38        40.21 o
  -8   8   2         77.77        121.05        41.06 o
  -7   8   2          3.75          7.10        43.21 o
  -6   8   2       3307.70       3233.81        66.36 o
  -5   8   2        344.66        331.54        32.38 o
  -4   8   2       9631.41       9162.25       215.10 o
  -3   8   2          3.29          5.84        39.08 o
  -2   8   2       4212.39       3413.28       173.43 o
  -1   8   2        205.37        201.73        47.55 o
   0   8   2      16310.38      15177.24       658.16 o
   1   8   2        748.88        766.43        46.02 o
   2   8   2       5453.43       4855.90       131.67 o
   3   8   2         22.90         11.17        35.16 o
   4   8   2          0.29        -12.49        36.05 o
   5   8   2       3609.95       3665.76        81.91 o
   6   8   2       1495.68       1674.00        45.91 o
   7   8   2       1702.10       1717.62        65.14 o
   8   8   2         82.63         70.26        44.36 o
   9   8   2          1.96         -6.76        56.41 o
 -10   9   2        344.28        298.32        47.50 o
  -9   9   2        475.93        453.26        41.36 o
  -8   9   2       2891.50       2900.07        66.56 o
  -7   9   2        128.88        149.72        35.91 o
  -6   9   2         94.79        228.57        38.40 o
  -5   9   2        117.63        100.36        35.17 o
  -4   9   2        592.93        650.86        44.64 o
  -3   9   2       1569.84       1484.13        44.85 o
  -2   9   2         26.06         47.23        34.27 o
  -1   9   2        164.45        196.99        43.46 o
   0   9   2         26.08         90.17        42.67 o
   1   9   2       2824.76       2958.55       114.41 o
   2   9   2          2.71         11.46        42.82 o
   3   9   2        366.12        337.06        37.59 o
   4   9   2       4804.18       4797.55       100.77 o
   5   9   2        102.98        163.72        41.79 o
   6   9   2        410.72        421.37        40.62 o
   7   9   2        100.54        122.19        44.23 o
   8   9   2         86.77        101.60        50.45 o
   9   9   2         48.20         35.73        53.71 o
  -9  10   2        327.52        345.04        52.88 o
  -8  10   2          0.09        -44.22        44.22 o
  -7  10   2        485.82        486.24        45.66 o
  -6  10   2        810.77        936.23        40.23 o
  -5  10   2       3231.28       3312.22        77.54 o
  -4  10   2       2233.79       2489.09        88.95 o
  -3  10   2       1558.49       1429.87        53.66 o
  -2  10   2          9.06          3.66        45.49 o
  -1  10   2       4515.02       4505.52        95.90 o
   0  10   2        201.06        174.16        41.13 o
   1  10   2       6751.55       6769.59       212.52 o
   2  10   2       1680.19       1580.32        48.71 o
   3  10   2       1470.09       1507.59        40.23 o
   4  10   2       1189.80       1279.49        39.03 o
   5  10   2       1459.45       1573.87        43.74 o
   6  10   2         19.85         70.96        37.33 o
   7  10   2         63.27         60.95        43.84 o
   8  10   2        583.29        612.91        46.89 o
   9  10   2         26.48         46.18        47.58 o
  -9  11   2        430.13        393.96        54.39 o
  -8  11   2        415.46        413.24        50.72 o
  -7  11   2        734.76        865.63        52.49 o
  -6  11   2         21.65         42.70        42.89 o
  -5  11   2         92.06        144.18        38.28 o
  -4  11   2       1323.90       1356.77        55.40 o
  -3  11   2         29.65         24.33        35.18 o
  -2  11   2       1213.29       1186.90        44.36 o
  -1  11   2        377.19        323.12        52.69 o
   0  11   2       3301.33       2987.15       113.93 o
   1  11   2        228.28        180.14        42.51 o
   2  11   2        537.58        639.24        52.09 o
   3  11   2        677.33        797.29        44.18 o
   4  11   2        768.61        694.12        36.11 o
   5  11   2         86.65        100.96        38.06 o
   6  11   2          4.92         65.56        36.80 o
   7  11   2          2.94         64.78        45.51 o
   8  11   2         72.09         50.78        49.09 o
   9  11   2          0.53        -26.86        50.25 o
  -9  12   2         32.81         25.33        50.26 o
  -8  12   2         95.52         86.91        47.39 o
  -7  12   2        865.37        934.62        60.69 o
  -6  12   2       1387.59       1351.17        47.41 o
  -5  12   2       1012.86       1045.97        38.16 o
  -4  12   2       2655.26       2735.40        80.44 o
  -3  12   2       1160.93       1234.62        41.98 o
  -2  12   2       2003.36       2117.89        50.37 o
  -1  12   2       1003.01        938.30        64.67 o
   0  12   2       3040.30       2962.48        91.37 o
   1  12   2        685.49        769.86        43.23 o
   2  12   2       2366.10       2452.19        59.47 o
   3  12   2        639.60        687.46        42.75 o
   4  12   2        233.54        237.21        42.19 o
   5  12   2         95.57        104.37        42.46 o
   6  12   2       1698.53       1781.23        44.15 o
   7  12   2        968.98       1057.65        50.60 o
   8  12   2          0.20          9.28        46.81 o
   9  12   2         14.02         -2.23        56.13 o
  -9  13   2        253.95        218.15        52.07 o
  -8  13   2        200.53        202.57        39.05 o
  -7  13   2       1271.57       1210.11        41.47 o
  -6  13   2         62.42         63.39        36.16 o
  -5  13   2       2271.48       2091.12        43.34 o
  -4  13   2         91.46         47.95        36.88 o
  -3  13   2         46.13         55.94        43.29 o
  -2  13   2         67.00         36.30        42.11 o
  -1  13   2        657.70        685.73        55.26 o
   0  13   2         74.44         88.64        42.63 o
   1  13   2        924.73        847.59        41.22 o
   2  13   2        303.32        310.35        46.10 o
   3  13   2       1743.55       1500.04        57.73 o
   4  13   2        259.22        293.75        39.58 o
   5  13   2        506.89        555.74        44.09 o
   6  13   2        109.84        103.91        41.61 o
   7  13   2        646.89        698.99        44.05 o
   8  13   2         20.34         -9.07        45.36 o
  -8  14   2        159.83        103.85        47.72 o
  -7  14   2       2369.50       2417.40        91.99 o
  -6  14   2         33.53         59.35        38.24 o
  -5  14   2       2795.58       2884.99        68.42 o
  -4  14   2        192.26        224.34        35.48 o
  -3  14   2       9086.15       9278.16       334.67 o
  -2  14   2        179.13        187.26        47.35 o
  -1  14   2      12471.21      12751.32        94.93 o
   0  14   2        190.81        161.23        43.67 o
   1  14   2       5250.25       5498.69       156.43 o
   2  14   2          2.74          7.95        39.77 o
   3  14   2       5611.57       5408.77       169.07 o
   4  14   2          4.80         40.12        46.39 o
   5  14   2       1345.42       1364.07        50.97 o
   6  14   2        325.21        376.48        41.15 o
   7  14   2          0.19         16.03        48.42 o
   8  14   2          6.67         -8.10        55.10 o
  -8  15   2        163.30        127.57        53.74 o
  -7  15   2        873.15        880.11        46.28 o
  -6  15   2        500.64        488.59        42.67 o
  -5  15   2        260.59        342.98        39.96 o
  -4  15   2        150.43        121.31        41.68 o
  -3  15   2        456.43        519.66        42.25 o
  -2  15   2        255.39        275.84        47.16 o
  -1  15   2        851.40        892.36        58.05 o
   0  15   2       1332.96       1253.33        68.25 o
   1  15   2         64.40        120.25        47.82 o
   2  15   2       1189.22       1038.36        55.63 o
   3  15   2       1483.84       1562.16        60.28 o
   4  15   2        683.70        681.13        42.42 o
   5  15   2          1.48         -1.99        43.95 o
   6  15   2        517.32        586.96        50.52 o
   7  15   2        408.54        333.63        47.36 o
   8  15   2        687.25        632.80        61.95 o
  -8  16   2        125.29         93.37        53.24 o
  -7  16   2        142.24        129.80        46.06 o
  -6  16   2        186.18        178.98        42.14 o
  -5  16   2         16.78         22.95        39.98 o
  -4  16   2       1569.56       1699.98        49.54 o
  -3  16   2        281.54        245.80        45.54 o
  -2  16   2       1102.77       1146.79        47.04 o
  -1  16   2         33.20         73.62        47.27 o
   0  16   2       1509.33       1675.82        50.00 o
   1  16   2        170.07        191.06        44.77 o
   2  16   2          8.26         23.58        54.27 o
   3  16   2        585.64        617.74        49.87 o
   4  16   2         53.14         63.53        39.26 o
   5  16   2        232.85        189.22        40.64 o
   6  16   2          0.19         26.91        54.24 o
   7  16   2         48.07         59.07        48.19 o
   8  16   2         80.53         91.32        56.15 o
  -8  17   2        150.13        106.76        51.89 o
  -7  17   2          5.80          8.68        44.32 o
  -6  17   2         13.24         11.24        46.52 o
  -5  17   2          9.34         32.26        40.62 o
  -4  17   2         26.22         58.80        42.97 o
  -3  17   2          5.20         35.44        43.90 o
  -2  17   2        131.29         99.24        49.54 o
  -1  17   2        616.67        594.17        47.05 o
   0  17   2        690.69        711.28        43.24 o
   1  17   2         76.01         60.87        42.88 o
   2  17   2        489.41        515.93        55.22 o
   3  17   2         38.05         53.24        40.82 o
   4  17   2        296.40        317.95        48.55 o
   5  17   2        307.09        308.24        48.30 o
   6  17   2        278.80        249.44        47.85 o
   7  17   2          3.64         63.85        64.09 o
  -7  18   2        244.48        249.38        48.80 o
  -6  18   2         44.99         62.34        52.68 o
  -5  18   2          0.20         74.41        45.78 o
  -4  18   2        952.80        970.67        48.37 o
  -3  18   2        167.87        175.72        51.39 o
  -2  18   2          6.07         30.09        42.12 o
  -1  18   2          6.67         25.70        44.62 o
   0  18   2        441.60        417.01        47.43 o
   1  18   2          2.14          2.68        45.50 o
   2  18   2         50.09         42.97        48.61 o
   3  18   2       1310.40       1247.86        48.73 o
   4  18   2        150.86        140.00        45.44 o
   5  18   2         29.45         27.21        43.89 o
   6  18   2        113.54        111.18        52.72 o
   7  18   2        244.59        185.87        59.42 o
  -7  19   2          1.59         19.42        54.28 o
  -6  19   2          0.44         54.75        54.10 o
  -5  19   2          2.07         54.74        48.40 o
  -4  19   2        225.47        222.91        50.51 o
  -3  19   2         80.00         50.24        45.73 o
  -2  19   2          2.21         31.37        46.88 o
  -1  19   2        667.75        662.52        44.85 o
   0  19   2        400.52        583.12        47.60 o
   1  19   2        163.12        207.27        48.03 o
   2  19   2         69.51        143.82        60.54 o
   3  19   2        240.38        231.08        53.03 o
   4  19   2        430.24        427.50        48.98 o
   5  19   2        300.13        297.39        49.10 o
   6  19   2        516.05        462.60        49.25 o
  -6  20   2         69.21         47.49        56.55 o
  -5  20   2        240.29        236.21        51.52 o
  -4  20   2       1007.63       1027.23        55.67 o
  -3  20   2         50.54         58.53        48.44 o
  -2  20   2        230.81        217.92        51.05 o
  -1  20   2        159.55         97.33        52.50 o
   0  20   2        891.23        999.22        66.51 o
   1  20   2        359.52        414.29        45.95 o
   2  20   2        371.52        422.04        59.90 o
   3  20   2          6.22         38.93        46.48 o
   4  20   2         63.45         64.63        44.75 o
   5  20   2         88.87         84.24        51.42 o
   6  20   2        191.34        137.61        56.44 o
  -6  21   2         63.69         67.78        54.86 o
  -5  21   2         58.56         22.89        52.45 o
  -4  21   2         58.66         60.62        58.09 o
  -3  21   2          1.15          4.19        52.58 o
  -2  21   2         50.91         65.52        48.54 o
  -1  21   2        111.45         75.76        49.71 o
   0  21   2          7.35          4.38        56.99 o
   1  21   2        234.56        320.08        56.40 o
   2  21   2          0.13         33.70        54.55 o
   3  21   2       1301.50       1336.81        57.05 o
   4  21   2         46.67          4.55        55.03 o
   5  21   2        673.69        532.86        51.02 o
  -5  22   2         99.22        124.87        54.60 o
  -4  22   2          7.16         17.05        52.24 o
  -3  22   2        567.83        563.46        55.47 o
  -2  22   2         97.73         66.77        51.06 o
  -1  22   2        818.13        873.47        50.59 o
   0  22   2          1.09        -33.29        65.14 o
   1  22   2         69.42         28.19        49.95 o
   2  22   2         38.92         64.40        54.25 o
   3  22   2        224.88        182.94        51.33 o
   4  22   2         89.89         36.50        48.53 o
   5  22   2         91.88         89.89        53.45 o
  -4  23   2         23.00         39.93        63.65 o
  -3  23   2         16.66         19.74        51.04 o
  -2  23   2         19.25         38.91        54.55 o
  -1  23   2        136.65        148.84        52.25 o
   0  23   2          0.12         26.36        58.85 o
   1  23   2          6.23          8.28        60.97 o
   2  23   2        490.43        490.38        63.71 o
   3  23   2        121.18         74.84        53.18 o
   4  23   2        247.38        260.79        51.66 o
  -3  24   2         52.97        -17.09        47.65 o
  -2  24   2        240.70        187.17        65.01 o
  -1  24   2         71.20         53.47        59.01 o
   0  24   2          0.41         18.77        49.81 o
   1  24   2        303.11        239.73       100.12 o
   2  24   2          5.67         29.07        64.10 o
   3  24   2          9.35         55.01        61.14 o
  -2  25   2          6.41         15.50        58.48 o
  -1  25   2         29.74         68.59        52.93 o
   0  25   2          0.22          8.57        56.99 o
   1  25   2         20.27         16.13        80.98 o
   2  25   2         49.12         43.84        62.29 o
  -9   0   3        638.84        639.98        50.74 o
  -7   0   3        214.56        262.09        48.06 o
  -5   0   3        829.64       1084.59        50.66 o
  -3   0   3        156.10        206.26        43.01 o
  -1   0   3        805.94        799.46        55.78 o
   1   0   3      13643.32      15236.00       302.65 o
   3   0   3       2080.90       2856.92        73.57 o
   5   0   3        861.16        762.97        44.89 o
   7   0   3      10274.41      10366.07       143.07 o
   9   0   3        397.04        386.83        53.97 o
 -10   1   3          8.63          0.15        39.76 o
  -9   1   3        774.02        801.62        39.13 o
  -8   1   3        302.40        350.24        35.33 o
  -7   1   3       2001.26       1993.63        37.08 o
  -6   1   3        149.12        190.48        32.36 o
  -5   1   3       7929.44       7775.58       108.40 o
  -4   1   3        159.79        143.43        27.12 o
  -3   1   3        379.31        298.46        30.35 o
  -2   1   3         36.56         31.47        32.65 o
  -1   1   3        908.23        923.56        43.52 o
   0   1   3         34.52         44.32        95.99 o
   1   1   3       5443.54       6115.43       200.80 o
   2   1   3        628.52        588.50        52.72 o
   3   1   3       3833.81       3795.20        51.72 o
   4   1   3        135.38        139.76        34.22 o
   5   1   3        540.97        518.47        34.17 o
   6   1   3         19.27          7.71        35.41 o
   7   1   3        163.61        204.40        38.18 o
   8   1   3        230.35        207.33        38.18 o
   9   1   3         35.24         36.34        40.96 o
  10   1   3          0.89         14.50        51.98 o
 -10   2   3        177.46        140.27        42.38 o
  -9   2   3         51.43         63.31        39.87 o
  -8   2   3         95.62         93.16        33.65 o
  -7   2   3       1784.33       1776.18        35.21 o
  -6   2   3          2.10         -6.52        28.94 o
  -5   2   3       2530.25       2619.79        38.77 o
  -4   2   3       1358.25       1368.87        37.79 o
  -3   2   3       4934.94       4733.72        89.04 o
  -2   2   3       2410.48       2590.58        62.59 o
  -1   2   3      11774.10      11430.09       207.66 o
   0   2   3       5798.07       5259.08       384.36 o
   1   2   3        706.42        748.45        80.19 o
   2   2   3       2450.24       2652.91        56.90 o
   3   2   3        636.86        540.74        39.37 o
   4   2   3         50.16         68.56        37.40 o
   5   2   3        710.94        736.34        32.82 o
   6   2   3        776.59        839.35        37.86 o
   7   2   3        774.42        793.74        37.82 o
   8   2   3        566.46        575.74        41.57 o
   9   2   3         66.96         86.60        48.08 o
  10   2   3        328.92        317.21        55.87 o
 -10   3   3        200.89        186.37        41.42 o
  -9   3   3        137.72        170.76        36.82 o
  -8   3   3       1740.73       1795.20        45.27 o
  -7   3   3       1223.71       1200.41        35.19 o
  -6   3   3        246.55        224.26        28.27 o
  -5   3   3       1648.39       1809.46        35.30 o
  -4   3   3       2955.30       3022.74        75.75 o
  -3   3   3         80.80         69.22        27.73 o
  -2   3   3        224.62        209.07        35.66 o
  -1   3   3          0.80          2.13        51.40 o
   0   3   3      10317.55       9313.40       765.69 o
   1   3   3       2480.45       2704.69       158.31 o
   2   3   3        291.96        336.80        48.85 o
   3   3   3       1172.94        898.00        43.91 o
   4   3   3        593.64        606.89        42.40 o
   5   3   3        574.48        703.65        39.79 o
   6   3   3       1737.67       1736.99        56.32 o
   7   3   3        225.78        217.47        34.65 o
   8   3   3         35.52         28.37        40.26 o
   9   3   3         63.42         28.70        45.42 o
  10   3   3        244.90        230.95        52.72 o
 -10   4   3       1308.15       1332.66        44.40 o
  -9   4   3        293.57        263.23        39.67 o
  -8   4   3         43.43         43.27        31.01 o
  -7   4   3        197.43        187.30        32.89 o
  -6   4   3        940.01       1035.76        39.53 o
  -5   4   3       1747.91       1706.88        42.00 o
  -4   4   3      11386.94      11243.85       208.12 o
  -3   4   3         70.28         36.86        29.25 o
  -2   4   3         37.33         25.27        31.76 o
  -1   4   3        593.97        747.12        69.63 o
   0   4   3       3968.89       3928.68       267.40 o
   1   4   3       4806.94       4654.79       262.05 o
   2   4   3         13.65         24.71        53.23 o
   3   4   3       1262.25       1151.83        47.66 o
   4   4   3       2260.90       2330.74        57.75 o
   5   4   3        349.41        288.15        42.07 o
   6   4   3        395.66        413.98        42.61 o
   7   4   3        273.30        282.67        36.87 o
   8   4   3        152.01        131.92        42.09 o
   9   4   3        108.38        146.08        51.66 o
  10   4   3        985.77        925.39        56.07 o
 -10   5   3        198.02        173.64        42.82 o
  -9   5   3         15.36         32.38        37.95 o
  -8   5   3       1842.02       1837.61        52.26 o
  -7   5   3       1521.93       1529.78        40.08 o
  -6   5   3        120.08        161.16        33.51 o
  -5   5   3        359.34        341.98        33.50 o
  -4   5   3        331.65        353.91        32.22 o
  -3   5   3        361.06        356.73        37.19 o
  -2   5   3        190.33        236.26        40.82 o
  -1   5   3        187.67        163.51        65.11 o
   0   5   3       6396.31       6174.75       321.50 o
   1   5   3       9172.99       9054.49       265.22 o
   2   5   3        215.58         61.34        46.90 o
   3   5   3       1218.39       1199.85        50.93 o
   4   5   3       3369.41       2966.97        50.01 o
   5   5   3        664.17        712.20        40.83 o
   6   5   3       1247.49       1269.79        48.91 o
   7   5   3        419.03        387.32        39.95 o
   8   5   3         98.05         79.48        40.71 o
   9   5   3        305.66        244.10        46.09 o
 -10   6   3         57.58         34.34        50.31 o
  -9   6   3        396.87        402.77        39.46 o
  -8   6   3          0.93         39.06        36.54 o
  -7   6   3        223.13        264.96        33.34 o
  -6   6   3        616.82        503.22        32.67 o
  -5   6   3       1254.02       1201.90        50.91 o
  -4   6   3       2898.37       3021.58        81.36 o
  -3   6   3        441.83        306.84        34.12 o
  -2   6   3        221.07        259.60        44.34 o
  -1   6   3      11803.73      10454.32       158.47 o
   0   6   3       3456.55       3364.98       181.75 o
   1   6   3       1908.93       1869.23        55.81 o
   2   6   3        963.10        994.71        58.21 o
   3   6   3        859.91        805.07        45.72 o
   4   6   3       2736.76       2667.86        88.03 o
   5   6   3        681.58        752.85        42.59 o
   6   6   3        660.19        762.90        38.13 o
   7   6   3          0.78         59.98        39.14 o
   8   6   3        944.50       1011.09        51.33 o
   9   6   3         15.83         28.26        54.82 o
 -10   7   3         88.27         59.29        50.17 o
  -9   7   3         32.21         11.50        43.48 o
  -8   7   3       1229.83       1287.03        42.82 o
  -7   7   3         22.16         36.98        32.65 o
  -6   7   3         18.76         -7.24        28.04 o
  -5   7   3        508.82        570.73        35.76 o
  -4   7   3       1874.00       1912.77        48.25 o
  -3   7   3        616.48        592.11        36.37 o
  -2   7   3         91.08        106.62        44.20 o
  -1   7   3         83.22         65.14        50.28 o
   0   7   3      11403.34      11418.65       322.54 o
   1   7   3       1248.28       1035.71        55.05 o
   2   7   3         50.19         57.19        44.16 o
   3   7   3       8541.50       7731.71       196.59 o
   4   7   3        901.16        963.62        49.43 o
   5   7   3        758.06        635.60        43.70 o
   6   7   3       1866.07       1916.04        54.38 o
   7   7   3        209.37        231.32        41.14 o
   8   7   3        466.66        512.30        45.00 o
   9   7   3        327.56        283.35        49.86 o
 -10   8   3        200.66        182.33        49.03 o
  -9   8   3         22.50         27.97        46.86 o
  -8   8   3         26.10         65.71        43.73 o
  -7   8   3        656.43        812.05        37.41 o
  -6   8   3        129.91        131.59        36.01 o
  -5   8   3        655.62        802.67        35.58 o
  -4   8   3       2696.18       2784.40        56.88 o
  -3   8   3       2733.46       2774.08        79.88 o
  -2   8   3        988.77       1076.71        57.57 o
  -1   8   3       6519.38       6604.94       277.41 o
   0   8   3        176.60        161.59        50.26 o
   1   8   3        106.13         32.16        44.93 o
   2   8   3        532.75        558.59        46.44 o
   3   8   3       1636.03       1551.44        51.03 o
   4   8   3       2741.06       2716.73        57.75 o
   5   8   3         98.85         60.84        42.24 o
   6   8   3        753.30        785.43        42.56 o
   7   8   3       2599.08       2710.89        49.85 o
   8   8   3        261.66        313.35        53.47 o
   9   8   3         21.29         39.89        52.56 o
  -9   9   3          1.34         52.16        45.04 o
  -8   9   3         51.68         54.87        42.09 o
  -7   9   3          1.53        -16.65        42.88 o
  -6   9   3          5.09         37.09        34.36 o
  -5   9   3        107.99        158.82        37.57 o
  -4   9   3          3.68         21.82        34.78 o
  -3   9   3       4417.25       4093.16        72.21 o
  -2   9   3        648.59        547.72        41.61 o
  -1   9   3      13783.19      13444.62       310.37 o
   0   9   3        544.46        679.67        56.05 o
   1   9   3       5205.42       4751.82       112.48 o
   2   9   3        150.72        211.64        48.49 o
   3   9   3       6033.69       5833.07       220.98 o
   4   9   3          2.50         28.03        38.17 o
   5   9   3       1837.54       1905.75        52.04 o
   6   9   3        166.40        182.20        37.37 o
   7   9   3       1763.61       1839.36        50.33 o
   8   9   3        263.47        285.37        46.76 o
   9   9   3        304.75        267.01        55.05 o
  -9  10   3        304.60        246.05        49.25 o
  -8  10   3        166.65        168.88        40.05 o
  -7  10   3       3331.45       3365.36        80.27 o
  -6  10   3        567.56        638.35        40.12 o
  -5  10   3       3784.21       3672.41       102.59 o
  -4  10   3       1817.72       1859.99        59.41 o
  -3  10   3       5335.76       4862.60       113.05 o
  -2  10   3         52.63         62.76        42.02 o
  -1  10   3       9175.33       8953.07       290.16 o
   0  10   3         77.03         57.14        47.32 o
   1  10   3       1126.48       1151.23        53.25 o
   2  10   3        671.35        706.66        57.88 o
   3  10   3       1370.70       1352.44        50.67 o
   4  10   3       1716.77       1742.99        58.33 o
   5  10   3        440.15        449.14        42.37 o
   6  10   3        168.63        212.08        40.07 o
   7  10   3        760.84        731.07        50.69 o
   8  10   3         36.87         93.15        56.41 o
   9  10   3        171.95        146.48        61.85 o
  -9  11   3         11.46         51.35        52.88 o
  -8  11   3        148.76        116.77        52.82 o
  -7  11   3        455.69        526.69        49.39 o
  -6  11   3        176.97        167.08        39.44 o
  -5  11   3        732.40        696.68        39.90 o
  -4  11   3        731.69        645.84        44.02 o
  -3  11   3       3053.10       3516.78       132.79 o
  -2  11   3       5331.80       5181.16       175.76 o
  -1  11   3        739.20        791.52        50.97 o
   0  11   3       7499.59       7262.39       133.45 o
   1  11   3         74.52        156.51        39.39 o
   2  11   3       3948.79       3578.93        70.32 o
   3  11   3       5257.57       5419.02       148.50 o
   4  11   3       4170.52       4390.00       133.01 o
   5  11   3        157.17        218.38        44.99 o
   6  11   3       2842.10       3100.20        77.07 o
   7  11   3        400.15        400.74        46.48 o
   8  11   3        930.41        932.55        62.86 o
   9  11   3        388.22        306.37        59.11 o
  -9  12   3         99.72         51.08        46.25 o
  -8  12   3       1025.01       1042.74        52.85 o
  -7  12   3        425.74        508.78        50.00 o
  -6  12   3       1837.74       1927.45        51.56 o
  -5  12   3        543.29        553.51        45.19 o
  -4  12   3       8318.69       7963.22       231.18 o
  -3  12   3          5.08         18.88        42.78 o
  -2  12   3       5018.54       5122.66       164.48 o
  -1  12   3       2099.23       1851.34        77.87 o
   0  12   3      12889.66      13941.45       370.48 o
   1  12   3        854.77        865.07        49.18 o
   2  12   3       2500.29       2347.19       133.25 o
   3  12   3         42.73         77.66        46.01 o
   4  12   3        214.85        248.66        45.27 o
   5  12   3        282.04        279.23        43.45 o
   6  12   3        184.48        321.07        52.77 o
   7  12   3        268.57        271.83        49.22 o
   8  12   3          1.78          2.52        46.19 o
  -9  13   3         34.41         29.22        51.36 o
  -8  13   3        756.03        817.05        47.95 o
  -7  13   3         46.73         38.39        47.53 o
  -6  13   3        180.04        200.51        37.37 o
  -5  13   3       1839.04       1865.42        64.20 o
  -4  13   3         23.43         84.98        37.16 o
  -3  13   3        146.18        103.29        42.58 o
  -2  13   3         76.84         93.31        38.57 o
  -1  13   3       1020.76       1055.91        56.89 o
   0  13   3        935.13        969.47        46.95 o
   1  13   3        732.25        750.45        45.11 o
   2  13   3       1282.91       1311.01       104.51 o
   3  13   3        633.90        636.79        49.11 o
   4  13   3       2748.30       2734.43        94.61 o
   5  13   3        792.95        878.63        47.53 o
   6  13   3        993.80        940.66        45.60 o
   7  13   3         68.69         47.24        49.24 o
   8  13   3         60.82         71.85        52.15 o
  -8  14   3          5.13          0.78        48.02 o
  -7  14   3          6.87         55.04        41.78 o
  -6  14   3          3.77          2.60        44.79 o
  -5  14   3         56.76         86.81        38.99 o
  -4  14   3       1267.63       1348.97        44.80 o
  -3  14   3          0.52         35.30        47.28 o
  -2  14   3        411.23        375.59        36.87 o
  -1  14   3        358.91        369.36        49.58 o
   0  14   3        483.04        495.83        53.29 o
   1  14   3        598.71        633.87        47.48 o
   2  14   3         69.58        114.69        47.16 o
   3  14   3       1355.33       1378.62        62.51 o
   4  14   3        302.43        305.05        39.25 o
   5  14   3        311.27        298.32        41.99 o
   6  14   3         22.77         84.56        49.43 o
   7  14   3         32.27         30.00        50.83 o
   8  14   3        218.34        185.36        58.71 o
  -8  15   3        224.39        108.42        56.99 o
  -7  15   3        294.72        282.05        43.94 o
  -6  15   3         20.17         13.81        39.71 o
  -5  15   3          1.55         21.25        38.99 o
  -4  15   3        565.11        664.94        43.57 o
  -3  15   3        467.11        493.66        42.59 o
  -2  15   3         14.98         33.45        47.19 o
  -1  15   3        677.20        623.96        56.25 o
   0  15   3       4248.55       4339.82       129.09 o
   1  15   3         12.22         68.33        39.27 o
   2  15   3         12.64         59.28        46.40 o
   3  15   3        196.02        206.34        51.90 o
   4  15   3        370.92        354.94        45.70 o
   5  15   3         69.37         69.93        45.01 o
   6  15   3       1626.80       1722.17       108.98 o
   7  15   3          2.83         -6.48        54.91 o
   8  15   3         12.10         -7.64        59.88 o
  -8  16   3         32.57         27.68        52.54 o
  -7  16   3         28.48         29.84        46.31 o
  -6  16   3        404.78        422.31        39.80 o
  -5  16   3        174.51        146.82        43.59 o
  -4  16   3       3261.21       3502.07        67.39 o
  -3  16   3        503.55        542.27        51.52 o
  -2  16   3        357.41        397.68        46.33 o
  -1  16   3        244.66        236.64        46.42 o
   0  16   3        167.91        162.23        48.44 o
   1  16   3         28.12         36.13        43.20 o
   2  16   3       3131.55       2960.00        79.96 o
   3  16   3          8.96         18.24        48.86 o
   4  16   3         91.25        103.23        50.26 o
   5  16   3        171.88        156.55        49.21 o
   6  16   3        146.74        137.32        50.68 o
   7  16   3        277.52        199.87        58.77 o
  -7  17   3         32.61         32.36        44.53 o
  -6  17   3        889.39        847.16        53.41 o
  -5  17   3         91.06         87.82        38.10 o
  -4  17   3       1058.21       1103.66        48.32 o
  -3  17   3          3.78         -8.91        44.89 o
  -2  17   3        108.78         72.48        42.06 o
  -1  17   3       1502.96       1592.25        79.27 o
   0  17   3       1275.36       1210.97        61.97 o
   1  17   3        547.39        588.75        52.23 o
   2  17   3        349.19        391.22        57.19 o
   3  17   3        953.23        920.14        62.08 o
   4  17   3        291.28        256.57        46.99 o
   5  17   3        557.62        602.50        57.65 o
   6  17   3        791.40        726.85        56.14 o
   7  17   3        429.65        406.25        73.34 o
  -7  18   3        625.69        476.96        51.06 o
  -6  18   3         42.93         58.45        48.72 o
  -5  18   3        678.26        731.03        45.65 o
  -4  18   3         16.75         12.94        44.98 o
  -3  18   3       1039.25       1108.55        47.75 o
  -2  18   3        339.53        341.49        46.76 o
  -1  18   3        808.90        807.33        45.37 o
   0  18   3         98.18         85.77        50.53 o
   1  18   3         98.25        135.52        47.33 o
   2  18   3        145.09        160.79        55.54 o
   3  18   3        203.06        170.60        53.07 o
   4  18   3        102.83         84.00        41.51 o
   5  18   3         35.71         31.97        50.89 o
   6  18   3        345.26        359.58        61.22 o
   7  18   3        190.66        178.47        73.52 o
  -7  19   3          0.49         37.97        53.25 o
  -6  19   3        287.71        286.97        49.10 o
  -5  19   3          2.58         50.74        48.82 o
  -4  19   3         43.56         68.49        47.64 o
  -3  19   3        696.59        746.48        51.19 o
  -2  19   3         16.39        -20.16        46.01 o
  -1  19   3         44.59         20.97        42.91 o
   0  19   3          9.16         -4.75        49.84 o
   1  19   3        786.08        834.14        56.45 o
   2  19   3        444.59        382.60        58.34 o
   3  19   3       2271.95       2249.62        90.00 o
   4  19   3        306.78        248.28        51.46 o
   5  19   3        137.92         61.91        48.37 o
   6  19   3          1.91         37.23        61.39 o
  -6  20   3        357.63        398.50        54.03 o
  -5  20   3         50.93         66.36        55.05 o
  -4  20   3        119.98         75.61        48.37 o
  -3  20   3         25.15         25.68        47.14 o
  -2  20   3        559.10        574.27        45.98 o
  -1  20   3        359.75        424.79        44.79 o
   0  20   3        314.58        367.56        58.28 o
   1  20   3        101.06         80.02        50.09 o
   2  20   3          0.17          9.86        54.57 o
   3  20   3         36.75         83.23        53.34 o
   4  20   3          3.70         39.49        47.13 o
   5  20   3         19.79         37.17        50.30 o
   6  20   3        242.91        145.85        58.62 o
  -6  21   3        255.13        229.46        53.32 o
  -5  21   3        130.66         78.90        57.67 o
  -4  21   3        101.62        106.34        58.24 o
  -3  21   3         48.44         58.20        56.69 o
  -2  21   3         55.06         80.31        41.16 o
  -1  21   3         16.26         28.73        43.78 o
   0  21   3          7.81          3.95        52.69 o
   1  21   3          3.64         72.78        56.21 o
   2  21   3        336.81        306.69        58.80 o
   3  21   3        126.88         99.42        51.98 o
   4  21   3        146.49        173.69        50.91 o
   5  21   3         30.27        -10.40        60.70 o
  -5  22   3        176.25        109.82        46.62 o
  -4  22   3         12.69         24.46        51.96 o
  -3  22   3         12.47         38.55        48.39 o
  -2  22   3         43.87         64.04        58.32 o
  -1  22   3        151.02        154.94        46.03 o
   0  22   3         13.23         30.27        52.88 o
   1  22   3        165.16        124.48        68.76 o
   2  22   3          2.87         39.76        54.33 o
   3  22   3        149.77        154.79        64.67 o
   4  22   3         52.57         25.36        49.39 o
   5  22   3         19.13        -20.63        50.86 o
  -4  23   3         59.06          5.88        58.71 o
  -3  23   3        116.25         88.99        62.04 o
  -2  23   3          5.01         34.79        54.38 o
  -1  23   3          1.00         10.24        51.60 o
   0  23   3        117.01        105.81        56.10 o
   1  23   3         23.11         16.29        56.93 o
   2  23   3          0.56          1.78        62.48 o
   3  23   3         70.31         19.68        58.04 o
   4  23   3         10.02          4.60        59.22 o
  -3  24   3         37.23         19.36        61.26 o
  -2  24   3        151.25        163.78        59.51 o
  -1  24   3          9.29          1.73        58.70 o
   0  24   3         24.88         51.48        50.87 o
   1  24   3         19.22         13.68        72.24 o
   2  24   3        190.73        208.90        74.23 o
   3  24   3         37.79         34.97        67.91 o
  -2  25   3         85.22         57.27        62.41 o
  -1  25   3         84.77         50.56        59.30 o
   0  25   3          0.09         23.70        58.57 o
   1  25   3        195.44        172.70        69.98 o
 -10   0   4       1785.72       1822.84        76.55 o
  -8   0   4       1126.87       1262.57        74.75 o
  -6   0   4       5121.22       5369.15       163.13 o
  -4   0   4      42726.05      42835.89      1554.28 o
  -2   0   4      11066.80      10100.53       594.78 o
   0   0   4        708.07        453.52        88.99 o
   2   0   4      20519.37      18469.34       612.97 o
   4   0   4        913.02        887.08        66.38 o
   6   0   4          3.48          2.01        51.96 o
   8   0   4         16.28        -14.61        68.61 o
 -10   1   4         31.08         38.02        45.15 o
  -9   1   4        133.82        177.92        37.56 o
  -8   1   4       2637.50       2733.69        63.74 o
  -7   1   4          5.07         47.33        32.49 o
  -6   1   4        171.01        188.19        30.02 o
  -5   1   4        216.52        214.72        27.38 o
  -4   1   4          6.80          8.21        31.84 o
  -3   1   4       4234.38       4135.43       106.93 o
  -2   1   4        143.30        261.97        31.78 o
  -1   1   4         35.35         52.09        51.07 o
   0   1   4       6731.56       5780.32       754.18 o
   1   1   4       1382.05       1311.04       217.59 o
   2   1   4        715.91        542.88        53.97 o
   3   1   4       3588.01       3477.67        59.85 o
   4   1   4         55.31         64.04        43.30 o
   5   1   4       1775.39       1690.84        45.24 o
   6   1   4        912.62       1017.18        43.53 o
   7   1   4        725.57        793.14        42.28 o
   8   1   4         67.90         68.73        45.61 o
   9   1   4        305.24        291.44        51.83 o
 -10   2   4        156.61        153.27        37.71 o
  -9   2   4        273.89        321.44        38.80 o
  -8   2   4       1488.63       1445.71        36.66 o
  -7   2   4       1021.76       1093.36        35.86 o
  -6   2   4         47.72         64.80        27.51 o
  -5   2   4       7871.68       8023.70       153.21 o
  -4   2   4        430.96        439.43        29.34 o
  -3   2   4        468.42        364.84        30.90 o
  -2   2   4       2402.00       2516.61        53.82 o
  -1   2   4        101.89        158.40        40.69 o
   0   2   4       1447.10       1385.77       101.61 o
   1   2   4        233.86        196.07        93.21 o
   2   2   4        896.37        802.72        53.52 o
   3   2   4         27.03         27.79        43.72 o
   4   2   4        949.27        861.26        43.02 o
   5   2   4        119.14         92.56        34.44 o
   6   2   4         79.20        103.37        40.38 o
   7   2   4       1356.09       1398.99        45.21 o
   8   2   4         56.94         41.73        42.01 o
   9   2   4          6.69          7.35        48.56 o
 -10   3   4        546.65        524.09        48.85 o
  -9   3   4        202.61        211.64        42.51 o
  -8   3   4       1057.66       1004.78        35.63 o
  -7   3   4       1058.93       1016.97        32.98 o
  -6   3   4       1734.46       1685.21        35.75 o
  -5   3   4        191.43        176.39        30.04 o
  -4   3   4       5981.58       6195.00       155.59 o
  -3   3   4       4104.42       4298.81       107.88 o
  -2   3   4       5440.89       5251.13       206.26 o
  -1   3   4       7592.83       7134.51       216.93 o
   0   3   4        194.16        161.54        87.87 o
   1   3   4       1556.65       1338.91       102.38 o
   2   3   4       4959.74       4813.77       178.17 o
   3   3   4       2156.02       1755.09        46.77 o
   4   3   4       4748.81       4638.61        76.20 o
   5   3   4          1.36         -3.62        38.94 o
   6   3   4        205.05        217.32        40.82 o
   7   3   4         37.08         71.45        43.84 o
   8   3   4       1043.09       1012.59        46.10 o
   9   3   4         98.52        110.94        49.69 o
 -10   4   4         47.85         61.54        43.67 o
  -9   4   4        176.12        195.82        42.12 o
  -8   4   4        653.64        621.44        36.40 o
  -7   4   4       2423.77       2403.14        55.19 o
  -6   4   4          4.71         34.34        32.37 o
  -5   4   4         19.73         40.64        31.61 o
  -4   4   4       8388.19       8387.99       161.53 o
  -3   4   4       1401.33       1511.54        53.82 o
  -2   4   4       1867.71       1855.01        53.46 o
  -1   4   4      16016.20      14704.77       853.57 o
   0   4   4       5569.09       5247.85       206.84 o
   1   4   4        155.82        108.48        65.14 o
   2   4   4       1987.72       1755.17        71.20 o
   3   4   4       2845.51       2782.23        85.54 o
   4   4   4       2804.16       2797.26        65.28 o
   5   4   4         57.57         62.14        39.90 o
   6   4   4        673.34        651.83        35.63 o
   7   4   4       2037.85       2056.67        48.82 o
   8   4   4        332.29        379.92        47.98 o
   9   4   4        153.14        139.31        46.05 o
 -10   5   4        102.41        131.15        42.01 o
  -9   5   4        958.14        948.11        40.34 o
  -8   5   4        213.94        195.23        35.44 o
  -7   5   4         21.65         37.62        30.22 o
  -6   5   4       1081.62       1060.28        37.24 o
  -5   5   4       3052.83       3073.32        60.29 o
  -4   5   4        260.57        270.92        32.72 o
  -3   5   4       1170.89       1292.99        38.75 o
  -2   5   4       3181.75       3217.52       110.83 o
  -1   5   4       4680.11       4335.18       148.99 o
   0   5   4       8396.04       8677.07       447.28 o
   1   5   4         89.56         94.44        62.33 o
   2   5   4        483.52        476.78        62.53 o
   3   5   4       1693.70       1655.48        48.80 o
   4   5   4        561.52        496.85        41.63 o
   5   5   4         32.66         59.19        42.25 o
   6   5   4        171.29        172.18        40.67 o
   7   5   4         53.35        100.42        42.46 o
   8   5   4        122.77        146.85        40.55 o
   9   5   4        115.50         55.67        44.10 o
 -10   6   4         12.91         53.10        46.02 o
  -9   6   4         66.67        113.70        39.75 o
  -8   6   4         12.33          7.72        39.68 o
  -7   6   4       1977.38       2007.22        43.51 o
  -6   6   4         60.30         41.89        34.85 o
  -5   6   4       7045.69       6730.14       169.25 o
  -4   6   4        615.34        656.99        34.64 o
  -3   6   4       4173.37       3730.07       128.03 o
  -2   6   4        545.87        527.18        40.22 o
  -1   6   4       9466.74       9698.93       245.29 o
   0   6   4         34.07         41.92        53.29 o
   1   6   4       1255.64       1258.26        79.24 o
   2   6   4          0.11         55.22        54.11 o
   3   6   4        863.21        951.41        46.73 o
   4   6   4        836.85        973.93        45.71 o
   5   6   4        431.24        454.23        44.33 o
   6   6   4        384.50        468.16        46.78 o
   7   6   4        856.16        921.01        47.24 o
   8   6   4        443.18        377.41        49.80 o
   9   6   4         55.81         69.73        54.41 o
 -10   7   4         30.84        -17.16        45.79 o
  -9   7   4        112.99        119.23        42.49 o
  -8   7   4        441.41        400.97        40.72 o
  -7   7   4        271.80        320.24        35.05 o
  -6   7   4        619.09        623.44        34.44 o
  -5   7   4         28.92         56.59        36.14 o
  -4   7   4         43.98         -2.98        30.55 o
  -3   7   4        274.66        300.96        36.92 o
  -2   7   4        985.79        841.48        51.22 o
  -1   7   4          5.14         84.80        46.14 o
   0   7   4       9703.63      10051.78       553.78 o
   1   7   4        128.45        136.74        53.60 o
   2   7   4       2415.79       2345.30        65.14 o
   3   7   4      10366.39      10281.35       290.02 o
   4   7   4       3207.69       3402.09        67.30 o
   5   7   4        805.20        769.26        40.25 o
   6   7   4       1878.25       1968.57        49.40 o
   7   7   4        131.65        117.81        44.68 o
   8   7   4        551.23        512.91        52.87 o
   9   7   4         19.62          8.53        58.07 o
 -10   8   4        326.78        231.83        46.76 o
  -9   8   4         69.09        101.36        43.71 o
  -8   8   4        422.12        417.74        36.41 o
  -7   8   4        362.56        411.17        33.81 o
  -6   8   4        549.49        527.22        30.02 o
  -5   8   4          9.71          7.22        36.19 o
  -4   8   4       9463.16       9217.03       193.57 o
  -3   8   4         76.15         68.45        38.70 o
  -2   8   4       1287.93       1279.76        48.46 o
  -1   8   4       6058.02       5893.56       235.97 o
   0   8   4        664.03        868.33        90.07 o
   1   8   4          0.70         10.67        40.85 o
   2   8   4        896.88        999.33        94.16 o
   3   8   4        147.65        163.67        45.81 o
   4   8   4        286.37        207.18        46.81 o
   5   8   4         23.25          9.20        39.65 o
   6   8   4        356.06        386.80        41.98 o
   7   8   4        382.51        344.98        43.17 o
   8   8   4        247.47        264.56        48.80 o
   9   8   4         47.04         66.77        49.48 o
  -9   9   4          8.22         11.55        51.45 o
  -8   9   4       1605.18       1700.53        51.39 o
  -7   9   4        117.84         96.92        41.73 o
  -6   9   4          0.15        -35.14        35.14 o
  -5   9   4        568.32        598.92        34.84 o
  -4   9   4        939.70       1030.40        37.44 o
  -3   9   4        331.62        369.94        42.52 o
  -2   9   4         38.27         32.71        47.46 o
  -1   9   4         29.45         43.68        39.65 o
   0   9   4       1137.82       1156.87        58.40 o
   1   9   4        332.19        337.48        51.22 o
   2   9   4       3794.76       3657.12       117.38 o
   3   9   4        220.48        274.64        53.14 o
   4   9   4       3241.49       3195.51        93.54 o
   5   9   4        339.22        438.05        44.42 o
   6   9   4       1725.57       1702.80        63.46 o
   7   9   4        466.09        466.03        45.85 o
   8   9   4         32.93         82.43        52.41 o
   9   9   4        230.32        156.43        53.79 o
  -9  10   4          4.31         -4.48        42.40 o
  -8  10   4        228.50        238.44        41.56 o
  -7  10   4          2.03          6.95        36.48 o
  -6  10   4        735.02        792.45        42.06 o
  -5  10   4        668.32        666.59        38.10 o
  -4  10   4        287.22        347.32        36.93 o
  -3  10   4        381.24        352.47        46.68 o
  -2  10   4         85.78         70.87        47.94 o
  -1  10   4         57.66         62.29        48.08 o
   0  10   4        352.92        441.60        61.20 o
   1  10   4          3.62         46.83        46.08 o
   2  10   4        696.34        786.40        55.28 o
   3  10   4        125.63         82.75        42.12 o
   4  10   4       2101.34       2135.08        54.69 o
   5  10   4         22.76         -0.30        41.73 o
   6  10   4        909.98       1005.20        46.08 o
   7  10   4         84.65         59.49        41.79 o
   8  10   4        458.75        529.44        51.60 o
   9  10   4         51.64        119.59        65.47 o
  -9  11   4         11.38        -36.08        45.46 o
  -8  11   4        282.06        277.30        40.35 o
  -7  11   4        422.80        432.06        38.11 o
  -6  11   4        256.41        258.23        38.61 o
  -5  11   4        138.72        154.11        41.58 o
  -4  11   4         34.89         14.06        38.85 o
  -3  11   4        135.98        201.47        39.55 o
  -2  11   4        132.78        103.91        39.72 o
  -1  11   4       1341.13       1395.15        54.84 o
   0  11   4       7244.02       6785.46       123.06 o
   1  11   4          8.01         -4.37        45.47 o
   2  11   4         53.64         45.68        50.56 o
   3  11   4       2248.00       2183.26        91.10 o
   4  11   4         17.18         68.37        36.41 o
   5  11   4        103.29         94.87        50.97 o
   6  11   4       1119.22       1144.13        50.63 o
   7  11   4        132.60        112.62        42.09 o
   8  11   4          1.13         27.28        54.47 o
  -9  12   4         99.68         28.14        48.68 o
  -8  12   4        218.31        168.90        45.52 o
  -7  12   4          1.73          0.97        42.47 o
  -6  12   4         41.59         41.44        40.02 o
  -5  12   4         16.98         -0.81        42.48 o
  -4  12   4       1502.86       1548.01        43.88 o
  -3  12   4          6.49          2.39        43.88 o
  -2  12   4       1991.23       2113.07        71.41 o
  -1  12   4        170.69        126.72        47.69 o
   0  12   4          3.41         25.95        56.92 o
   1  12   4       2176.87       2157.78       112.66 o
   2  12   4       2416.42       2561.04        74.18 o
   3  12   4       1331.45       1390.54        52.92 o
   4  12   4          0.76         29.62        43.43 o
   5  12   4        720.34        931.60        53.72 o
   6  12   4        216.36        197.33        44.84 o
   7  12   4       1882.79       1957.54        70.39 o
   8  12   4         18.52        -33.22        56.07 o
  -9  13   4        168.92        107.79        56.42 o
  -8  13   4        155.48        123.13        42.72 o
  -7  13   4          2.57         15.69        43.53 o
  -6  13   4         12.50         -6.91        38.83 o
  -5  13   4        158.43        208.68        37.00 o
  -4  13   4         92.61        130.48        37.69 o
  -3  13   4         92.58        110.69        43.10 o
  -2  13   4        304.95        310.47        50.49 o
  -1  13   4       6806.38       6892.00       196.84 o
   0  13   4        470.08        517.61        55.87 o
   1  13   4       2411.46       2247.61        70.78 o
   2  13   4         86.15        122.47        51.19 o
   3  13   4       4157.51       4032.25        88.52 o
   4  13   4         47.75         96.06        45.56 o
   5  13   4       1657.69       1877.51        79.38 o
   6  13   4        294.57        276.53        50.56 o
   7  13   4       1188.34       1168.89        70.42 o
   8  13   4         58.02         67.14        52.60 o
  -8  14   4        126.46         87.03        53.10 o
  -7  14   4        653.80        718.85        60.83 o
  -6  14   4         51.75        119.33        45.28 o
  -5  14   4       1206.18       1306.01        41.47 o
  -4  14   4        583.51        613.71        42.21 o
  -3  14   4       1736.28       1929.09        49.32 o
  -2  14   4          6.66         45.30        40.85 o
  -1  14   4       5795.27       6090.00       190.89 o
   0  14   4       1529.06       1618.52        60.32 o
   1  14   4        708.35        677.48        43.51 o
   2  14   4        272.15        222.11        48.28 o
   3  14   4         20.05         35.33        49.82 o
   4  14   4        181.38        157.55        45.16 o
   5  14   4        165.89        175.67        48.44 o
   6  14   4        170.52        151.48        57.42 o
   7  14   4        345.63        311.78        56.42 o
   8  14   4        102.24         85.05        60.00 o
  -8  15   4         38.27         65.85        45.55 o
  -7  15   4         63.18         78.28        48.46 o
  -6  15   4         11.85         46.12        41.30 o
  -5  15   4        135.08         66.03        47.35 o
  -4  15   4         41.37         46.41        46.17 o
  -3  15   4       1869.46       1951.18        58.69 o
  -2  15   4        497.13        479.94        39.82 o
  -1  15   4        631.82        605.71        50.82 o
   0  15   4        700.50        661.95        56.50 o
   1  15   4       1113.29       1210.10        54.57 o
   2  15   4       1185.48       1139.41        45.39 o
   3  15   4       3522.62       3637.61        87.99 o
   4  15   4       1553.62       1511.55        52.47 o
   5  15   4        584.57        609.98        57.97 o
   6  15   4        634.87        641.59        54.64 o
   7  15   4        178.44         86.78        52.97 o
  -8  16   4        303.40        252.93        48.75 o
  -7  16   4          1.13         21.80        49.90 o
  -6  16   4        440.79        446.19        48.44 o
  -5  16   4        124.87        144.45        49.48 o
  -4  16   4       1069.78       1094.22        57.47 o
  -3  16   4        657.21        726.00        48.16 o
  -2  16   4        292.43        408.02        51.91 o
  -1  16   4        161.12        208.18        45.10 o
   0  16   4       2154.35       2244.54        68.93 o
   1  16   4       1413.54       1423.44        53.04 o
   2  16   4          9.73         25.90        40.56 o
   3  16   4        712.63        614.67        48.66 o
   4  16   4         36.72         45.07        43.66 o
   5  16   4        149.92        169.38        54.57 o
   6  16   4         44.51         40.47        49.04 o
   7  16   4        849.42        778.19        57.41 o
  -7  17   4        473.20        431.19        50.10 o
  -6  17   4         27.13         39.03        45.21 o
  -5  17   4         85.08        109.17        42.88 o
  -4  17   4        419.00        498.57        45.25 o
  -3  17   4        375.45        313.57        47.74 o
  -2  17   4        246.54        202.18        41.00 o
  -1  17   4        107.25        124.75        50.35 o
   0  17   4        619.16        579.26        53.95 o
   1  17   4         83.50        129.39        52.13 o
   2  17   4       1059.10       1301.55       127.04 o
   3  17   4         23.06         18.31        51.37 o
   4  17   4        717.45        666.26        51.44 o
   5  17   4          3.58         68.78        55.00 o
   6  17   4        240.73        192.14        54.91 o
   7  17   4         21.49         11.82        55.32 o
  -7  18   4          0.26        -16.46        49.97 o
  -6  18   4         27.87         14.47        44.30 o
  -5  18   4        180.91        152.22        52.14 o
  -4  18   4        242.98        239.51        42.51 o
  -3  18   4        244.37        342.27        47.66 o
  -2  18   4          0.88         11.72        47.39 o
  -1  18   4         79.75        123.20        46.32 o
   0  18   4        189.90        160.66        52.94 o
   1  18   4        344.32        354.71        48.03 o
   2  18   4         16.81        157.16        57.96 o
   3  18   4          5.37        -21.04        52.78 o
   4  18   4        422.47        320.38        52.14 o
   5  18   4         49.95         58.95        63.56 o
   6  18   4        560.88        517.94        54.79 o
  -7  19   4        380.00        270.91        53.44 o
  -6  19   4         60.62         49.33        50.26 o
  -5  19   4          2.57         15.16        45.02 o
  -4  19   4         13.40         -9.18        43.92 o
  -3  19   4        116.35        138.85        44.31 o
  -2  19   4          3.89          6.19        52.99 o
  -1  19   4         94.56         71.44        41.73 o
   0  19   4       1596.85       1775.99        59.32 o
   1  19   4         21.76         49.47        59.53 o
   2  19   4        287.10        396.41        63.60 o
   3  19   4          9.77         13.75        55.00 o
   4  19   4         63.10         54.05        46.76 o
   5  19   4          0.25         52.04        52.32 o
   6  19   4        674.11        633.11        65.49 o
  -6  20   4         12.71         51.59        48.52 o
  -5  20   4        396.38        422.16        51.65 o
  -4  20   4        236.30        139.57        54.18 o
  -3  20   4        726.38        820.21        51.80 o
  -2  20   4        219.84        208.60        42.72 o
  -1  20   4        124.78        123.21        50.02 o
   0  20   4         28.27         93.95        59.47 o
   1  20   4        131.55        162.12        62.17 o
   2  20   4        289.23        228.88        58.09 o
   3  20   4         64.21        123.84        55.11 o
   4  20   4         96.34        100.57        49.36 o
   5  20   4         42.88         26.43        59.72 o
  -5  21   4        162.46        138.43        58.84 o
  -4  21   4         34.15          9.88        47.66 o
  -3  21   4         21.53         58.12        56.96 o
  -2  21   4         24.42         30.43        47.65 o
  -1  21   4        108.92        102.02        51.79 o
   0  21   4        197.05        205.99        64.21 o
   1  21   4        549.02        604.67        66.53 o
   2  21   4        126.27        107.57        68.06 o
   3  21   4        111.87         12.38        55.16 o
   4  21   4          4.47         -9.45        52.67 o
   5  21   4        173.73        144.95        64.15 o
  -5  22   4        526.26        487.29        56.87 o
  -4  22   4         19.45        -11.28        52.97 o
  -3  22   4        571.44        560.05        57.00 o
  -2  22   4        264.33        225.58        57.57 o
  -1  22   4        994.78       1041.28        55.93 o
   0  22   4         62.85         48.96        59.09 o
   1  22   4        300.20        314.90        59.97 o
   2  22   4          6.01         16.77        71.56 o
   3  22   4         52.20         19.51        48.73 o
   4  22   4        132.81         44.50        63.83 o
  -4  23   4         55.44         24.76        50.82 o
  -3  23   4          1.32         37.99        58.90 o
  -2  23   4        278.46        312.72        52.42 o
  -1  23   4         52.69         57.81        46.42 o
   0  23   4         45.72        -67.39        67.39 o
   1  23   4         12.12         21.48        62.76 o
   2  23   4         42.64         38.82        89.31 o
   3  23   4          0.74          0.93        50.57 o
  -3  24   4         12.85         41.46        61.12 o
  -2  24   4        248.04        248.52        61.49 o
  -1  24   4          6.40          5.27        56.13 o
   0  24   4        191.47        182.89        65.29 o
   1  24   4        127.98        121.52        75.90 o
   2  24   4         38.55        -24.16        77.24 o
  -1  25   4          3.62         -1.65        66.35 o
   0  25   4          1.48         -5.51        56.92 o
  -9   0   5        109.75        100.54        50.39 o
  -7   0   5       2445.15       2306.31        60.98 o
  -5   0   5         57.23        -31.36        44.64 o
  -3   0   5          6.48         -0.65        41.16 o
  -1   0   5      23997.31      25016.33      1499.35 o
   3   0   5       5922.84       5772.31       292.43 o
   5   0   5          5.08          0.54        62.97 o
   7   0   5       2113.69       2105.58        76.19 o
   9   0   5          1.62          2.86        87.64 o
 -10   1   5         39.12         30.13        45.98 o
  -9   1   5        318.61        324.47        42.22 o
  -8   1   5        171.36        146.45        33.71 o
  -7   1   5         69.14         97.20        33.64 o
  -6   1   5          0.01        -17.43        31.14 o
  -5   1   5        683.77        711.02        31.08 o
  -4   1   5         29.96         53.51        25.90 o
  -3   1   5       1263.89       1236.35        42.91 o
  -2   1   5        966.69       1016.80        37.66 o
  -1   1   5       7985.43       7996.26       247.23 o
   0   1   5       1490.23       1469.83        74.10 o
   1   1   5       1095.41       1055.92        87.96 o
   2   1   5        980.07        881.38        69.33 o
   3   1   5       2736.61       2779.06        71.36 o
   4   1   5        425.70        458.24        44.62 o
   5   1   5         12.14         12.82        44.63 o
   6   1   5         63.12         76.16        41.73 o
   7   1   5         15.17         28.71        43.13 o
   8   1   5          8.58         -3.69        50.11 o
   9   1   5        236.63        174.64        60.09 o
 -10   2   5        110.33         40.47        39.57 o
  -9   2   5        522.42        534.37        40.74 o
  -8   2   5        926.65        931.08        34.33 o
  -7   2   5       2814.85       2929.00        64.58 o
  -6   2   5        297.99        253.00        30.52 o
  -5   2   5      12000.98      12311.22       276.21 o
  -4   2   5         83.06        135.00        29.82 o
  -3   2   5       6985.82       6302.39       159.70 o
  -2   2   5       1668.02       1731.63        90.71 o
  -1   2   5       9955.28       9628.17       308.79 o
   0   2   5         74.33         88.64        83.25 o
   1   2   5       2015.45       1738.33       203.59 o
   2   2   5          6.48         19.68        55.00 o
   3   2   5       1252.10       1200.73        50.18 o
   4   2   5       2085.93       2263.56        56.90 o
   5   2   5       1314.72       1437.47        47.56 o
   6   2   5        368.46        325.45        44.17 o
   7   2   5         75.08         65.93        45.77 o
   8   2   5        188.35        176.10        50.49 o
   9   2   5         22.30         24.42        61.88 o
 -10   3   5          0.56        -13.59        44.31 o
  -9   3   5          3.50         19.10        35.44 o
  -8   3   5        862.25        869.15        35.58 o
  -7   3   5        382.88        349.74        35.99 o
  -6   3   5        730.40        732.15        32.94 o
  -5   3   5        817.44        769.36        34.60 o
  -4   3   5       2707.86       2929.95        61.30 o
  -3   3   5        380.48        240.60        31.38 o
  -2   3   5       2108.02       2074.14        45.51 o
  -1   3   5       4848.03       4263.02       193.49 o
   0   3   5       8082.78       7102.03       563.09 o
   1   3   5       1265.54        948.65       101.70 o
   2   3   5       1517.24       1301.60        66.46 o
   3   3   5       8606.55       8253.95       321.91 o
   4   3   5       1110.83       1052.92        48.70 o
   5   3   5        139.51        118.10        41.11 o
   6   3   5       1110.54       1088.84        46.50 o
   7   3   5        179.98        186.34        48.32 o
   8   3   5        175.94        173.73        51.66 o
   9   3   5        276.65        231.95        58.55 o
 -10   4   5       1753.62       1654.94        56.34 o
  -9   4   5         49.73         68.52        40.75 o
  -8   4   5       2750.16       2654.32        50.84 o
  -7   4   5        393.87        390.36        31.40 o
  -6   4   5       4017.25       4110.97        70.37 o
  -5   4   5         13.69         29.82        29.57 o
  -4   4   5      14785.47      14446.06       418.24 o
  -3   4   5        331.49        493.07        37.25 o
  -2   4   5        375.26        285.60        36.04 o
  -1   4   5       4504.44       4511.85       143.88 o
   0   4   5         82.24         88.59        52.39 o
   1   4   5          1.35         16.72        64.78 o
   2   4   5       2131.76       2077.75        84.61 o
   3   4   5         70.33        152.10        45.95 o
   4   4   5        645.90        598.17        44.84 o
   5   4   5        520.10        482.22        47.40 o
   6   4   5        126.13        126.84        48.54 o
   7   4   5        900.07        863.81        47.13 o
   8   4   5         19.67         12.84        56.23 o
   9   4   5          1.85         55.44        58.82 o
 -10   5   5         11.85         14.41        42.44 o
  -9   5   5        172.49        166.48        36.54 o
  -8   5   5        183.69        246.62        34.54 o
  -7   5   5         81.09         49.40        35.37 o
  -6   5   5       1062.54       1031.26        38.90 o
  -5   5   5         23.15         72.54        34.68 o
  -4   5   5       2573.30       2696.57        41.49 o
  -3   5   5       2667.50       2633.42        54.68 o
  -2   5   5        847.96        756.51        38.85 o
  -1   5   5         59.82         58.30        67.38 o
   0   5   5      11853.66      11498.47       518.09 o
   1   5   5       2042.72       2129.46        84.05 o
   2   5   5       6881.47       6510.33       270.98 o
   3   5   5        296.34        353.55        43.66 o
   4   5   5       1631.69       1612.79        57.63 o
   5   5   5        813.02        873.94        46.50 o
   6   5   5       2083.81       2081.13        46.30 o
   7   5   5          0.31         24.26        41.05 o
   8   5   5          0.03        -52.02        52.36 o
   9   5   5          6.57          1.38        66.39 o
 -10   6   5          1.30        -41.61        42.31 o
  -9   6   5        233.63        263.48        44.82 o
  -8   6   5       1493.04       1541.47        41.66 o
  -7   6   5        162.73        139.88        37.35 o
  -6   6   5          1.19          5.64        34.85 o
  -5   6   5       1964.02       2034.63        48.43 o
  -4   6   5       1023.32       1097.50        37.73 o
  -3   6   5        195.18        245.33        42.25 o
  -2   6   5       1119.41        994.29        39.52 o
  -1   6   5         84.69        134.91        64.92 o
   0   6   5       4886.11       4997.22       523.28 o
   1   6   5          1.37         41.56        60.56 o
   2   6   5         20.60         82.99        59.60 o
   3   6   5       3796.05       3647.81       175.79 o
   4   6   5        495.47        551.22        48.86 o
   5   6   5        479.66        485.98        43.92 o
   6   6   5        159.22        163.28        47.67 o
   7   6   5       1240.62       1352.10        55.92 o
   8   6   5          0.93         22.91        44.99 o
   9   6   5        113.41        113.44        54.12 o
 -10   7   5          7.33         20.50        50.57 o
  -9   7   5        861.60        885.49        48.32 o
  -8   7   5        264.21        282.64        35.52 o
  -7   7   5         36.39        110.29        36.84 o
  -6   7   5        256.20        244.03        33.76 o
  -5   7   5       1038.87       1035.20        35.69 o
  -4   7   5        894.62        885.20        43.77 o
  -3   7   5         28.12         59.98        37.84 o
  -2   7   5          2.25        -22.67        35.47 o
  -1   7   5       1037.39        985.54        73.67 o
   0   7   5       3071.78       2795.85        69.04 o
   1   7   5        121.74        103.88        60.79 o
   2   7   5       2112.78       2308.00       127.97 o
   3   7   5       1037.23       1044.18        57.42 o
   4   7   5        112.24        112.06        45.75 o
   5   7   5         51.31         87.03        47.77 o
   6   7   5       1762.08       1821.79        47.18 o
   7   7   5         85.15         93.33        46.31 o
   8   7   5         61.38         14.15        57.00 o
   9   7   5          0.50         14.24        62.70 o
  -9   8   5         49.53          6.98        47.29 o
  -8   8   5        419.01        418.95        40.63 o
  -7   8   5        187.85        246.12        34.90 o
  -6   8   5          9.89         37.15        30.44 o
  -5   8   5          2.72         19.72        32.87 o
  -4   8   5       2880.49       2874.23        57.44 o
  -3   8   5       1034.94       1102.52        39.55 o
  -2   8   5         86.42         80.76        43.31 o
  -1   8   5       1225.18       1120.54        76.51 o
   0   8   5         52.28         12.60        51.40 o
   1   8   5       1553.23       1646.18       139.26 o
   2   8   5       1557.28       1575.98        69.46 o
   3   8   5       2794.31       3049.86        66.42 o
   4   8   5        207.25        160.57        43.18 o
   5   8   5        450.54        504.24        45.91 o
   6   8   5        209.45        240.14        42.05 o
   7   8   5       3063.93       3101.18       105.24 o
   8   8   5          7.37         49.28        51.38 o
   9   8   5        530.49        427.05        61.23 o
  -9   9   5        426.61        351.67        45.86 o
  -8   9   5        219.64        184.96        43.32 o
  -7   9   5         18.55          4.84        32.53 o
  -6   9   5        329.32        373.27        36.73 o
  -5   9   5        480.31        461.42        40.15 o
  -4   9   5       1555.61       1494.96        42.99 o
  -3   9   5       1325.41       1274.01        43.34 o
  -2   9   5         20.74         -6.93        49.93 o
  -1   9   5       4482.17       4362.71        73.09 o
   0   9   5        728.16        923.93        64.77 o
   1   9   5        455.74        379.63        63.22 o
   2   9   5       2232.88       2324.35        88.16 o
   3   9   5       5042.75       5335.71       103.34 o
   4   9   5        597.42        661.63        46.44 o
   5   9   5        108.85         82.47        44.68 o
   6   9   5       1213.04       1143.68        48.72 o
   7   9   5         46.76         73.96        46.67 o
   8   9   5         12.59         32.90        58.04 o
  -9  10   5         34.63         41.24        44.28 o
  -8  10   5          3.35         48.61        44.47 o
  -7  10   5        515.02        506.33        39.96 o
  -6  10   5        207.57        201.90        34.10 o
  -5  10   5       2323.81       2471.13        64.97 o
  -4  10   5         17.96         31.69        36.40 o
  -3  10   5        501.13        510.98        38.37 o
  -2  10   5       1126.39       1261.58        41.53 o
  -1  10   5        843.35       1161.13        68.30 o
   0  10   5       1340.93       1445.45        59.23 o
   1  10   5        516.72        552.10        62.67 o
   2  10   5       2623.93       2709.78       100.60 o
   3  10   5        125.81        145.74        48.77 o
   4  10   5        279.80        356.24        40.38 o
   5  10   5         29.61         10.93        41.78 o
   6  10   5       1787.87       1828.02        52.67 o
   7  10   5       1825.87       1788.27        53.31 o
   8  10   5        544.61        439.69        53.15 o
  -9  11   5        188.95        163.87        45.78 o
  -8  11   5        229.94        247.50        38.58 o
  -7  11   5          6.22         26.46        39.78 o
  -6  11   5         13.66        -17.92        38.86 o
  -5  11   5        807.45        697.46        41.55 o
  -4  11   5        552.59        505.80        42.28 o
  -3  11   5         44.14         71.05        34.87 o
  -2  11   5       1182.83       1210.16        55.13 o
  -1  11   5          7.40         18.99        50.65 o
   0  11   5       1630.63       1518.13        79.16 o
   1  11   5          0.75         -4.79        62.75 o
   2  11   5       3020.96       3026.45       104.09 o
   3  11   5       1901.89       1959.02        68.51 o
   4  11   5        562.98        723.22        46.35 o
   5  11   5         44.16         45.45        50.07 o
   6  11   5        209.94        194.26        44.79 o
   7  11   5         10.53         39.44        52.20 o
   8  11   5         42.72         51.60        50.85 o
  -9  12   5        227.34         87.23        48.88 o
  -8  12   5        198.66        136.74        40.20 o
  -7  12   5         38.73         43.77        38.48 o
  -6  12   5          8.65         43.74        37.64 o
  -5  12   5         33.56         20.84        50.28 o
  -4  12   5       3526.73       3659.02       114.13 o
  -3  12   5        683.85        772.55        49.88 o
  -2  12   5        445.96        544.69        41.14 o
  -1  12   5        848.93        782.78        61.83 o
   0  12   5        388.65        421.03        60.18 o
   1  12   5         54.79         64.70        53.48 o
   2  12   5        555.26        636.53        58.47 o
   3  12   5        857.69        974.16        64.31 o
   4  12   5        163.55        144.35        44.83 o
   5  12   5        229.18        206.94        46.76 o
   6  12   5        643.30        688.82        55.35 o
   7  12   5        102.06        124.05        52.67 o
   8  12   5        423.61        443.50        58.30 o
  -8  13   5        472.67        469.65        56.20 o
  -7  13   5         40.66         56.92        46.84 o
  -6  13   5        462.20        484.70        48.84 o
  -5  13   5       1278.77       1299.85        56.28 o
  -4  13   5        371.19        326.98        44.56 o
  -3  13   5        114.30        143.91        41.40 o
  -2  13   5        390.56        379.87        42.54 o
  -1  13   5       1543.90       1669.67        66.46 o
   0  13   5        371.09        421.94        51.84 o
   1  13   5        376.42        461.02        53.95 o
   2  13   5        559.62        610.49        51.84 o
   3  13   5        982.99        899.10        74.41 o
   4  13   5         15.02         26.37        44.02 o
   5  13   5        278.66        294.55        48.29 o
   6  13   5        160.92        139.10        51.52 o
   7  13   5        275.82        194.58        53.36 o
   8  13   5         94.59        -25.23        54.77 o
  -8  14   5          4.92        -10.49        52.69 o
  -7  14   5         12.96         16.13        46.12 o
  -6  14   5        158.21        147.16        40.60 o
  -5  14   5        276.50        231.50        39.45 o
  -4  14   5         14.70          8.91        43.32 o
  -3  14   5        168.54        225.94        43.39 o
  -2  14   5          2.22         53.79        44.80 o
  -1  14   5         49.63         68.75        71.61 o
   0  14   5         59.57         71.55        52.29 o
   1  14   5          0.69        -32.52        63.81 o
   2  14   5        174.18        170.77        45.45 o
   3  14   5          6.29          8.68        53.10 o
   4  14   5       1789.13       1873.08        64.58 o
   5  14   5         70.75         36.30        44.66 o
   6  14   5        735.94        856.08        59.38 o
   7  14   5         55.07         61.50        59.88 o
  -8  15   5        832.31        789.57        50.60 o
  -7  15   5         58.51         42.81        52.24 o
  -6  15   5         45.10         84.23        50.68 o
  -5  15   5        108.22        161.46        48.46 o
  -4  15   5         32.38        103.90        47.36 o
  -3  15   5        533.80        536.69        47.87 o
  -2  15   5        997.90        954.33        54.13 o
  -1  15   5        358.30        327.97        55.43 o
   0  15   5        733.97        776.54        56.86 o
   1  15   5         98.27        136.59        51.86 o
   2  15   5         76.89         79.62        58.29 o
   3  15   5        345.97        402.50        62.71 o
   4  15   5         69.54         53.04        47.93 o
   5  15   5         42.95         76.99        47.67 o
   6  15   5        132.48        150.41        58.44 o
   7  15   5          1.21         43.49        62.59 o
  -8  16   5        155.72         96.72        51.99 o
  -7  16   5        342.87        324.70        45.84 o
  -6  16   5          1.43         70.33        52.62 o
  -5  16   5        577.64        570.35        44.29 o
  -4  16   5         62.63         70.69        43.56 o
  -3  16   5        115.85        108.17        51.55 o
  -2  16   5        247.56        271.27        53.22 o
  -1  16   5        337.90        363.69        62.48 o
   0  16   5        504.26        535.98        57.33 o
   1  16   5        183.47        267.94        66.55 o
   2  16   5        232.28        260.27        51.62 o
   3  16   5         13.64         51.50        54.03 o
   4  16   5        888.89        870.75        56.60 o
   5  16   5         98.55        118.96        56.08 o
   6  16   5        211.69        224.44        59.20 o
   7  16   5        110.63        107.29        59.83 o
  -7  17   5          0.07         -9.79        43.24 o
  -6  17   5          1.07          7.99        44.24 o
  -5  17   5        114.11         64.96        52.12 o
  -4  17   5        419.85        383.98        42.22 o
  -3  17   5        146.67        180.53        42.77 o
  -2  17   5         25.56        -21.00        47.50 o
  -1  17   5        701.09        817.01        66.11 o
   0  17   5        629.05        617.23        53.19 o
   1  17   5        404.65        457.12        65.39 o
   2  17   5         13.68         24.18        49.71 o
   3  17   5        909.04        824.45        60.30 o
   4  17   5         80.97         28.92        62.18 o
   5  17   5        342.06        349.26        55.05 o
   6  17   5        151.69        140.79        65.98 o
  -7  18   5        775.02        740.85        60.74 o
  -6  18   5        460.46        423.27        52.83 o
  -5  18   5        665.39        656.57        44.86 o
  -4  18   5        504.96        533.14        48.67 o
  -3  18   5        177.94        180.74        48.70 o
  -2  18   5        453.01        458.19        56.13 o
  -1  18   5        381.96        364.29        60.25 o
   0  18   5       1283.53       1259.02        71.06 o
   1  18   5          1.94        -23.99        83.21 o
   2  18   5        124.28        132.14        57.25 o
   3  18   5        167.47        179.47        67.64 o
   4  18   5        670.58        536.36        52.82 o
   5  18   5         25.73          6.42        66.72 o
   6  18   5          0.29         37.49        58.85 o
  -6  19   5          9.95          3.07        54.96 o
  -5  19   5         67.44         59.90        54.35 o
  -4  19   5        116.47        107.88        45.09 o
  -3  19   5        793.40        704.30        52.33 o
  -2  19   5        704.70        735.98        53.84 o
  -1  19   5        482.69        401.07        54.94 o
   0  19   5        238.05        240.92        69.17 o
   1  19   5        144.27        215.07        71.44 o
   2  19   5        761.58        658.58        78.41 o
   3  19   5        349.85        321.33        71.51 o
   4  19   5        749.77        731.93        60.87 o
   5  19   5        191.21        205.68        62.51 o
   6  19   5          7.06         -8.00        67.02 o
  -6  20   5        593.56        472.05        51.05 o
  -5  20   5          0.94         22.42        51.71 o
  -4  20   5        411.70        340.50        50.74 o
  -3  20   5        172.77        107.14        43.86 o
  -2  20   5        950.80        986.73        58.09 o
  -1  20   5         14.32         46.49        50.61 o
   0  20   5        164.00        127.97        69.42 o
   1  20   5        102.03         49.03        62.37 o
   2  20   5         19.98         50.85        86.22 o
   3  20   5        249.20        179.33        75.13 o
   4  20   5          8.87        -17.40        66.23 o
   5  20   5         55.15          9.47        72.88 o
  -5  21   5         28.72          2.38        44.13 o
  -4  21   5          1.32         -6.63        52.29 o
  -3  21   5         19.78          3.27        54.54 o
  -2  21   5        110.76        110.97        47.96 o
  -1  21   5          2.74         21.17        62.77 o
   0  21   5        137.51        145.74        64.86 o
   1  21   5         41.15         60.76        74.64 o
   2  21   5         76.71         41.67        73.58 o
   3  21   5         16.90         12.09        67.01 o
   4  21   5        106.07        114.58        68.98 o
  -4  22   5         36.77         35.10        50.47 o
  -3  22   5         72.39        107.79        54.06 o
  -2  22   5        121.58        114.77        51.31 o
  -1  22   5         68.59         15.00        60.47 o
   0  22   5         14.90          8.54        77.73 o
   1  22   5         18.19         30.47        60.07 o
   2  22   5         22.62        -19.89        96.12 o
   3  22   5          2.12         13.40        82.39 o
   4  22   5        173.70        155.80        64.20 o
  -3  23   5         13.89         41.01        65.84 o
  -2  23   5         81.42         37.34        54.20 o
  -1  23   5          2.91         15.15        58.01 o
   0  23   5        617.37        636.03        84.80 o
   1  23   5        109.03        102.42        84.50 o
   2  23   5        239.59        208.25       101.80 o
   3  23   5         86.53        -59.11        65.12 o
  -2  24   5        374.58        418.71        58.87 o
  -1  24   5          1.12        -60.52        64.62 o
   0  24   5         97.18         41.67        65.13 o
   1  24   5         91.49        -29.63        75.23 o
 -10   0   6        358.57        305.95        63.75 o
  -8   0   6       1752.85       1751.44        64.10 o
  -6   0   6         63.49        142.71        40.23 o
  -4   0   6       5125.37       4930.41       219.94 o
  -2   0   6       2819.85       2528.18        63.01 o
   0   0   6        965.45       1138.84       113.60 o
   2   0   6         22.79         72.95       108.92 o
   4   0   6       1848.28       1717.34        88.79 o
   6   0   6       2196.16       2260.34       119.37 o
   8   0   6         60.84         70.30        77.43 o
 -10   1   6        321.71        295.09        45.47 o
  -9   1   6         37.22         59.83        39.01 o
  -8   1   6         28.14         62.26        36.87 o
  -7   1   6         65.12        110.20        32.68 o
  -6   1   6        428.13        491.03        32.18 o
  -5   1   6        573.70        543.82        32.31 o
  -4   1   6       8911.09       8733.77       254.01 o
  -3   1   6       2647.18       2591.17        80.96 o
  -2   1   6       1810.11       1585.80        42.21 o
  -1   1   6          1.27        -15.21        42.92 o
   0   1   6      11021.43       9966.43       127.20 o
   1   1   6       2279.27       2003.92       214.30 o
   2   1   6      17184.58      17446.37       253.03 o
   3   1   6       5522.09       5330.80        90.86 o
   4   1   6       1382.46       1380.65        51.39 o
   5   1   6        600.75        642.77        46.29 o
   6   1   6        868.47        982.37        51.81 o
   7   1   6          9.62         13.20        47.23 o
   8   1   6        245.89        258.15        58.78 o
   9   1   6        321.18        319.79        53.47 o
 -10   2   6         28.53         29.83        43.52 o
  -9   2   6        379.53        407.60        37.93 o
  -8   2   6        637.39        623.74        38.11 o
  -7   2   6        398.58        428.80        34.95 o
  -6   2   6        342.47        379.27        32.24 o
  -5   2   6       3322.15       3400.83        78.91 o
  -4   2   6         46.46         54.72        29.80 o
  -3   2   6          0.58         40.71        29.64 o
  -2   2   6         17.54         42.74        38.41 o
  -1   2   6         30.15         24.40        39.49 o
   0   2   6        551.55        489.53        64.01 o
   1   2   6        225.81        249.91        64.95 o
   2   2   6       2605.60       2514.67        69.22 o
   3   2   6       3932.10       4051.14        83.48 o
   4   2   6       3148.99       3397.61       108.72 o
   5   2   6         22.14          3.80        41.23 o
   6   2   6       2420.69       2685.34       111.70 o
   7   2   6        959.22       1074.68        60.84 o
   8   2   6          8.89         -0.27        51.67 o
   9   2   6        207.35        204.25        61.46 o
 -10   3   6          3.08          0.44        44.84 o
  -9   3   6        329.91        330.82        37.76 o
  -8   3   6          0.79         16.34        33.87 o
  -7   3   6        987.68        954.18        39.57 o
  -6   3   6         58.32         59.70        29.66 o
  -5   3   6        194.98        223.91        30.74 o
  -4   3   6        399.99        424.60        33.32 o
  -3   3   6       7200.93       7273.97       257.36 o
  -2   3   6         46.64         30.17        36.28 o
  -1   3   6      18716.72      16302.53       646.39 o
   0   3   6       2927.81       2696.65        96.54 o
   1   3   6        357.71        360.50        81.05 o
   2   3   6        418.11        508.84        51.50 o
   3   3   6       1190.25       1140.78        56.20 o
   4   3   6        382.00        456.98        47.72 o
   5   3   6       1099.04       1247.85        51.55 o
   6   3   6        813.80        880.67        57.44 o
   7   3   6        194.99        208.06        57.53 o
   8   3   6         20.61         65.09        61.18 o
   9   3   6         18.48         14.52        62.94 o
 -10   4   6         11.02         36.28        42.82 o
  -9   4   6         28.05         41.89        37.34 o
  -8   4   6        161.43        169.54        34.00 o
  -7   4   6       1090.78       1030.07        32.33 o
  -6   4   6        200.37        185.20        31.67 o
  -5   4   6       2452.55       2491.81        62.48 o
  -4   4   6        833.00        864.02        41.05 o
  -3   4   6       1266.79       1390.39        42.81 o
  -2   4   6         41.16         96.85        39.11 o
  -1   4   6       2407.12       2387.69       129.68 o
   0   4   6       1028.38       1207.61        79.96 o
   1   4   6         12.95         26.88        59.63 o
   2   4   6       1566.62       1577.85       119.24 o
   3   4   6       7314.63       6884.40       180.71 o
   4   4   6        508.99        523.29        44.52 o
   5   4   6        110.68        110.01        46.40 o
   6   4   6        138.36        127.16        50.43 o
   7   4   6       1585.05       1592.17        75.13 o
   8   4   6        302.25        300.66        55.94 o
   9   4   6        386.17        337.09        75.29 o
 -10   5   6        150.98        114.59        50.41 o
  -9   5   6       1057.61       1054.30        40.11 o
  -8   5   6        690.50        734.71        35.36 o
  -7   5   6        618.65        553.58        36.75 o
  -6   5   6        314.47        315.72        34.41 o
  -5   5   6        684.22        713.28        33.65 o
  -4   5   6       1312.24       1295.91        49.45 o
  -3   5   6        992.18        996.44        39.74 o
  -2   5   6        780.80        781.46        40.15 o
  -1   5   6       9664.52       9300.47       470.68 o
   0   5   6        266.77        336.20        57.36 o
   1   5   6        213.22        193.12        68.93 o
   2   5   6       5423.96       5240.61       199.44 o
   3   5   6       5317.51       5251.71       113.65 o
   4   5   6         49.30         72.47        47.20 o
   5   5   6       1595.84       1656.53        59.76 o
   6   5   6        584.29        560.66        54.14 o
   7   5   6          4.40         26.72        60.61 o
   8   5   6        290.99        246.34        68.65 o
   9   5   6        265.13        203.56        60.73 o
  -9   6   6         80.33         64.05        42.37 o
  -8   6   6        434.58        474.38        37.18 o
  -7   6   6       1237.09       1257.77        36.64 o
  -6   6   6       1022.63       1023.52        40.55 o
  -5   6   6       7038.77       7278.88       166.11 o
  -4   6   6        405.64        424.17        36.50 o
  -3   6   6         57.96         43.70        39.03 o
  -2   6   6       2141.80       2083.63        66.36 o
  -1   6   6       1128.39       1252.38        72.57 o
   0   6   6        473.72        463.16        58.93 o
   1   6   6       1186.78       1259.92        71.27 o
   2   6   6         77.04         63.32        61.56 o
   3   6   6        132.26        130.95        62.13 o
   4   6   6        809.40        880.70        50.42 o
   5   6   6          8.09         75.44        44.14 o
   6   6   6        663.83        649.93        58.93 o
   7   6   6        473.52        558.15        56.37 o
   8   6   6         79.64         52.00        67.60 o
   9   6   6        617.31        562.33        69.28 o
  -9   7   6         10.07        -12.84        41.81 o
  -8   7   6       1126.33       1096.88        42.07 o
  -7   7   6        770.98        779.48        34.55 o
  -6   7   6         63.90         79.21        37.65 o
  -5   7   6        336.47        415.33        32.28 o
  -4   7   6       1490.04       1453.95        49.12 o
  -3   7   6       1110.32       1106.92        41.65 o
  -2   7   6         17.07        -11.55        37.39 o
  -1   7   6       4693.17       4142.51        82.42 o
   0   7   6       1031.66       1115.37        65.78 o
   1   7   6       1061.74        979.65        86.69 o
   2   7   6       3468.30       3377.55       150.61 o
   3   7   6       8221.14       8412.81       496.07 o
   4   7   6        475.63        541.38        44.47 o
   5   7   6        746.69        776.53        56.17 o
   6   7   6          0.23         25.43        56.81 o
   7   7   6         86.83        125.79        55.72 o
   8   7   6         15.55         -7.50        60.72 o
  -9   8   6        599.60        538.90        45.03 o
  -8   8   6       1873.19       1927.95        52.12 o
  -7   8   6          1.86         48.58        40.44 o
  -6   8   6       1667.66       1745.22        54.66 o
  -5   8   6         22.17         28.67        38.96 o
  -4   8   6       5910.24       5936.32        73.82 o
  -3   8   6       1189.39       1172.41        48.07 o
  -2   8   6       1400.04       1413.88        46.68 o
  -1   8   6         49.94         61.60        50.69 o
   0   8   6        103.99        213.74        50.76 o
   1   8   6        491.36        505.92        63.97 o
   2   8   6        204.79        236.56        62.79 o
   3   8   6        788.82        748.72        66.51 o
   4   8   6         29.30         45.33        42.23 o
   5   8   6        136.92        132.56        48.92 o
   6   8   6        750.68        871.10        61.39 o
   7   8   6         93.34        120.15        61.73 o
   8   8   6         34.85         35.98        52.42 o
  -9   9   6         38.67         61.66        43.55 o
  -8   9   6        375.08        410.57        41.99 o
  -7   9   6        408.72        373.92        41.98 o
  -6   9   6        593.26        566.22        36.27 o
  -5   9   6         51.51         56.22        38.29 o
  -4   9   6         43.70         87.01        36.45 o
  -3   9   6         23.00         54.90        37.17 o
  -2   9   6         94.72        135.08        42.54 o
  -1   9   6        754.90        791.49        64.20 o
   0   9   6        173.36        161.74        59.84 o
   1   9   6        342.93        331.84        67.64 o
   2   9   6        780.83        799.28        84.04 o
   3   9   6         88.33        134.90        54.48 o
   4   9   6        600.73        628.27        49.87 o
   5   9   6        215.90        176.90        55.26 o
   6   9   6         12.40         14.10        58.70 o
   7   9   6          8.84         86.52        62.05 o
   8   9   6         22.61         72.79        61.45 o
  -9  10   6        323.40        303.87        43.93 o
  -8  10   6        384.54        400.62        45.82 o
  -7  10   6        188.39        178.19        37.84 o
  -6  10   6         84.01         87.45        41.56 o
  -5  10   6        767.73        749.86        47.53 o
  -4  10   6          1.48         10.58        35.28 o
  -3  10   6        910.76        888.08        41.38 o
  -2  10   6          0.77        -45.54        45.54 o
  -1  10   6        405.93        432.67        85.25 o
   0  10   6       2346.78       2777.03       171.02 o
   1  10   6          1.10         -8.00        61.57 o
   2  10   6        677.00        694.64        81.86 o
   3  10   6         32.34          7.86        54.29 o
   4  10   6        349.14        385.58        55.35 o
   5  10   6          0.52         26.29        49.64 o
   6  10   6       1348.33       1337.22        72.54 o
   7  10   6          4.95          8.97        51.76 o
   8  10   6         58.25        120.56        69.29 o
  -9  11   6         70.16         44.69        46.80 o
  -8  11   6        355.13        356.89        47.04 o
  -7  11   6        274.12        212.76        42.31 o
  -6  11   6          0.45          3.75        37.56 o
  -5  11   6        613.79        629.32        44.83 o
  -4  11   6        619.93        628.74        46.86 o
  -3  11   6       1066.68       1001.51        48.49 o
  -2  11   6        616.60        674.70        46.71 o
  -1  11   6        220.48        236.64        58.78 o
   0  11   6         88.08         68.40        61.09 o
   1  11   6       1014.15       1011.61        59.43 o
   2  11   6         42.04        -28.18        61.94 o
   3  11   6        133.63        209.49        57.58 o
   4  11   6        882.32        822.86        49.52 o
   5  11   6       1075.47        978.58        63.39 o
   6  11   6         23.55        -28.60        48.14 o
   7  11   6        497.14        440.62        55.74 o
   8  11   6         68.91         47.70        61.24 o
  -8  12   6        430.12        468.03        41.06 o
  -7  12   6         62.28         90.94        41.33 o
  -6  12   6         19.15         56.67        38.69 o
  -5  12   6        261.94        288.44        40.39 o
  -4  12   6        301.23        357.54        39.82 o
  -3  12   6         19.83         -0.58        45.61 o
  -2  12   6        861.62        892.89        48.32 o
  -1  12   6         35.79         66.15        50.87 o
   0  12   6        323.89        235.24        51.74 o
   1  12   6        565.33        612.87        58.96 o
   2  12   6       2430.69       2422.21        94.70 o
   3  12   6        758.29        839.66        76.03 o
   4  12   6         30.36         46.85        52.40 o
   5  12   6        605.69        608.80        54.47 o
   6  12   6        162.86        122.50        49.98 o
   7  12   6        771.62        654.52        59.72 o
   8  12   6        237.32        191.81        52.19 o
  -8  13   6        151.28        140.10        50.05 o
  -7  13   6          0.01        -12.82        51.16 o
  -6  13   6         81.53         83.28        45.24 o
  -5  13   6          3.29         21.04        47.26 o
  -4  13   6        340.33        437.32        43.46 o
  -3  13   6        278.04        285.88        45.92 o
  -2  13   6        872.97        817.93        48.32 o
  -1  13   6        601.99        671.48        62.40 o
   0  13   6         34.09         81.19        53.30 o
   1  13   6         89.80         98.46        65.09 o
   2  13   6        432.30        446.17        74.83 o
   3  13   6        857.09        855.95        67.95 o
   4  13   6         57.10        134.75        60.61 o
   5  13   6          9.30         54.23        50.38 o
   6  13   6         49.27         74.55        50.16 o
   7  13   6        103.07         75.49        52.17 o
  -8  14   6         19.89         42.44        52.99 o
  -7  14   6        748.00        742.73        54.20 o
  -6  14   6        205.51        225.45        47.06 o
  -5  14   6       2684.77       2842.45        91.53 o
  -4  14   6        629.54        622.22        49.30 o
  -3  14   6        295.71        322.25        48.62 o
  -2  14   6        145.84        118.28        43.93 o
  -1  14   6       1989.44       1974.01        62.06 o
   0  14   6        695.66        761.77        58.83 o
   1  14   6       1599.90       1423.74        69.01 o
   2  14   6        157.57        116.79        60.87 o
   3  14   6         78.76        145.31        77.29 o
   4  14   6        285.47        217.32        52.40 o
   5  14   6          1.18        -13.40        46.54 o
   6  14   6         87.69         80.04        52.74 o
   7  14   6         58.86         69.33        56.93 o
  -8  15   6          7.44         10.76        59.45 o
  -7  15   6         49.55         30.41        54.36 o
  -6  15   6        393.26        406.11        48.91 o
  -5  15   6        238.70        207.01        43.60 o
  -4  15   6        126.05        172.69        48.50 o
  -3  15   6         23.66         10.21        49.06 o
  -2  15   6        915.37        981.15        44.46 o
  -1  15   6        224.20        216.46        52.39 o
   0  15   6        649.91        604.70        58.84 o
   1  15   6         49.71         96.26        55.93 o
   2  15   6       1092.55       1031.02        77.49 o
   3  15   6        267.75        313.11        80.42 o
   4  15   6        702.95        696.08        55.38 o
   5  15   6          4.30        -13.09        53.91 o
   6  15   6        361.45        329.63        62.05 o
   7  15   6        374.75        314.10        59.97 o
  -7  16   6         48.47         48.03        44.23 o
  -6  16   6        842.17        904.77        55.80 o
  -5  16   6         50.01         27.70        50.06 o
  -4  16   6        835.42        795.26        47.81 o
  -3  16   6        388.25        357.25        49.78 o
  -2  16   6         14.83        -18.19        53.85 o
  -1  16   6         78.83        137.00        64.24 o
   0  16   6        454.60        409.79        57.10 o
   1  16   6         55.88         16.68        65.56 o
   2  16   6         21.07         55.50        76.04 o
   3  16   6       1733.62       1698.74        84.91 o
   4  16   6          4.48        -18.82        69.22 o
   5  16   6          5.94        -31.27        51.59 o
   6  16   6         35.65         47.48        59.45 o
  -7  17   6          6.09         25.07        47.22 o
  -6  17   6         26.02         -2.94        47.85 o
  -5  17   6        589.34        612.05        49.70 o
  -4  17   6        566.52        602.71        49.49 o
  -3  17   6         35.85         53.70        45.79 o
  -2  17   6        659.13        706.70        55.47 o
  -1  17   6        162.87        146.27        58.68 o
   0  17   6        359.78        327.01        58.30 o
   1  17   6        888.09        958.76        70.24 o
   2  17   6        483.18        507.18        62.79 o
   3  17   6        372.22        370.32        79.29 o
   4  17   6         73.02        106.45        63.89 o
   5  17   6         43.75         33.57        62.02 o
   6  17   6         10.53         32.26        55.42 o
  -6  18   6         81.14         72.07        49.76 o
  -5  18   6         11.78         37.97        49.67 o
  -4  18   6         87.52         77.25        44.92 o
  -3  18   6         12.12        -17.67        51.15 o
  -2  18   6         92.93         78.05        44.36 o
  -1  18   6        156.07        168.13        54.10 o
   0  18   6        318.77        296.62        68.83 o
   1  18   6         73.50         84.10        58.87 o
   2  18   6        116.02         75.33        58.66 o
   3  18   6          8.58         26.41        77.86 o
   4  18   6        169.43         83.92        58.00 o
   5  18   6        194.29        144.45        72.94 o
   6  18   6        235.95        155.13        63.25 o
  -6  19   6         37.21         11.37        54.24 o
  -5  19   6         89.85         83.45        46.24 o
  -4  19   6        540.43        588.73        48.95 o
  -3  19   6        126.17        131.67        47.81 o
  -2  19   6         64.19        131.74        63.78 o
  -1  19   6         36.75         64.85        50.32 o
   0  19   6        188.57        203.34        71.08 o
   1  19   6        418.64        412.75        73.27 o
   2  19   6        140.37        194.32        94.39 o
   3  19   6         79.34         81.23       100.48 o
   4  19   6          4.61         14.59        65.35 o
   5  19   6          4.96        -29.06        83.02 o
  -5  20   6          1.01         35.52        49.22 o
  -4  20   6        443.38        385.41        52.27 o
  -3  20   6        160.49        106.85        62.54 o
  -2  20   6        617.92        599.66        59.23 o
  -1  20   6         31.92         17.67        57.72 o
   0  20   6          3.31         -5.43        64.05 o
   1  20   6        202.11        200.69        63.46 o
   2  20   6        248.77        147.30        75.12 o
   3  20   6         81.22         44.44       108.12 o
   4  20   6         33.62         66.22        59.33 o
  -5  21   6        122.64         96.51        56.11 o
  -4  21   6        204.85        100.69        59.27 o
  -3  21   6        767.62        793.55        55.68 o
  -2  21   6         49.52         46.13        49.50 o
  -1  21   6        758.88        873.93        62.05 o
   0  21   6         59.26         74.65        65.58 o
   1  21   6       1075.89       1050.24       104.43 o
   2  21   6        259.02        281.21        82.65 o
   3  21   6        295.95        236.81        83.73 o
   4  21   6         39.38        -40.29        69.54 o
  -4  22   6         37.99         41.54        57.92 o
  -3  22   6        271.20        225.16        55.57 o
  -2  22   6          2.13         79.48        53.98 o
  -1  22   6        168.24        137.70        60.64 o
   0  22   6          0.66         59.42        68.65 o
   1  22   6        115.12         74.68        67.53 o
   2  22   6         96.57         18.55       105.95 o
   3  22   6        100.83         52.19        91.55 o
  -3  23   6        109.82        105.67        69.01 o
  -2  23   6        665.39        558.98        67.78 o
  -1  23   6        115.02        123.48        63.93 o
   0  23   6        380.44        403.05        75.41 o
   1  23   6        185.94         96.90        84.41 o
   2  23   6         18.62         89.80       111.27 o
  -9   0   7         98.11         67.08        55.12 o
  -7   0   7        481.12        483.64        45.37 o
  -5   0   7          8.77         13.43        46.15 o
  -3   0   7       1686.33       1462.26        98.64 o
  -1   0   7          6.95         15.25        52.76 o
   1   0   7       3941.89       3356.92       131.04 o
   3   0   7      16004.56      16594.08       793.79 o
   5   0   7       1759.04       1816.12        75.67 o
   7   0   7       2262.03       2471.21        87.57 o
 -10   1   7         35.09         19.20        45.80 o
  -9   1   7        722.47        702.05        40.10 o
  -8   1   7         14.12         21.61        40.89 o
  -7   1   7         26.04         45.70        35.61 o
  -6   1   7        148.65        156.18        30.76 o
  -5   1   7        110.95        134.51        33.19 o
  -4   1   7        254.12        268.59        33.67 o
  -3   1   7        148.96        160.72        37.55 o
  -2   1   7        552.52        527.56        39.59 o
  -1   1   7       4650.83       4485.44       336.33 o
   0   1   7         58.41         81.71        70.85 o
   1   1   7          6.77         45.20        58.64 o
   2   1   7       1848.77       1750.43        85.99 o
   3   1   7        580.00        646.79        57.56 o
   4   1   7        331.75        409.18        51.14 o
   5   1   7        323.83        331.48        52.06 o
   6   1   7         27.47         14.14        47.13 o
   7   1   7        857.62        887.62        60.70 o
   8   1   7         15.32         52.79        58.56 o
  -9   2   7        169.43        144.84        39.13 o
  -8   2   7        353.62        350.26        39.41 o
  -7   2   7          5.23         11.51        32.90 o
  -6   2   7         30.71         48.98        30.57 o
  -5   2   7       2035.20       2074.49        56.73 o
  -4   2   7         18.05         52.68        30.12 o
  -3   2   7        309.67        384.20        32.34 o
  -2   2   7       1804.52       1810.01        58.83 o
  -1   2   7       1072.95        993.94        50.60 o
   0   2   7        279.14        101.10        52.78 o
   1   2   7         36.65         12.02        73.38 o
   2   2   7       2796.35       2728.37       127.05 o
   3   2   7       2792.67       2568.53        68.21 o
   4   2   7        362.23        307.73        50.65 o
   5   2   7       2631.80       2561.76        63.74 o
   6   2   7        328.87        316.75        56.06 o
   7   2   7       1245.69       1265.03        54.43 o
   8   2   7        253.96        244.72        66.83 o
  -9   3   7         52.47         11.10        42.90 o
  -8   3   7        105.06         81.68        38.62 o
  -7   3   7        220.44        207.65        33.29 o
  -6   3   7         60.35         75.14        31.86 o
  -5   3   7       2259.08       2210.58        45.89 o
  -4   3   7       4846.45       4973.51       145.76 o
  -3   3   7        477.68        444.88        38.97 o
  -2   3   7       1916.62       1994.94        64.60 o
  -1   3   7       1539.16       1577.60        53.85 o
   0   3   7        846.67        772.67        69.45 o
   1   3   7       1559.21       1502.97        91.65 o
   2   3   7       6105.73       6089.60       322.70 o
   3   3   7       4398.01       4512.39        84.34 o
   4   3   7       1158.30       1088.72        53.28 o
   5   3   7        236.76        221.34        58.97 o
   6   3   7         12.59         25.30        51.74 o
   7   3   7         76.02         83.72        57.26 o
   8   3   7        112.54        125.55        61.51 o
  -9   4   7        344.71        332.14        40.43 o
  -8   4   7       2085.79       2149.19        50.49 o
  -7   4   7        292.82        247.98        33.04 o
  -6   4   7       1969.61       2044.90        49.96 o
  -5   4   7        387.71        375.67        36.50 o
  -4   4   7       3885.13       4012.48       103.14 o
  -3   4   7       4275.02       4205.93       151.12 o
  -2   4   7         12.76         22.99        32.97 o
  -1   4   7       3656.17       3640.28        66.56 o
   0   4   7        958.11        827.28        65.86 o
   1   4   7        989.97       1027.89       106.88 o
   2   4   7         15.62         80.22        54.89 o
   3   4   7        595.59        666.73        57.65 o
   4   4   7        788.47        841.35        64.67 o
   5   4   7       1164.13       1356.48        59.90 o
   6   4   7       3210.76       3579.51        69.86 o
   7   4   7         36.49          2.67        64.62 o
   8   4   7        154.88        150.42        62.09 o
  -9   5   7          0.67        -23.32        40.74 o
  -8   5   7          0.47         46.45        36.39 o
  -7   5   7         24.32         94.80        39.44 o
  -6   5   7          0.66         22.78        35.71 o
  -5   5   7       1116.81       1185.49        54.35 o
  -4   5   7       4433.15       4453.90       116.68 o
  -3   5   7       2743.20       2903.27        54.18 o
  -2   5   7       3901.72       3611.12       138.24 o
  -1   5   7        255.08        317.53        43.77 o
   0   5   7       1951.39       1907.98       127.91 o
   1   5   7       4114.23       3959.42       216.89 o
   2   5   7       5626.26       5639.97       324.84 o
   3   5   7       3770.26       3938.36        85.73 o
   4   5   7        357.15        428.08        67.32 o
   5   5   7        388.07        329.74        50.10 o
   6   5   7         68.75         71.06        53.73 o
   7   5   7          0.51        -21.12        58.29 o
   8   5   7         60.86         36.54        69.60 o
  -9   6   7        885.26        826.68        45.05 o
  -8   6   7        174.77        184.44        36.78 o
  -7   6   7        818.23        841.64        36.70 o
  -6   6   7          7.15         32.47        40.11 o
  -5   6   7       7001.54       7039.13       152.68 o
  -4   6   7        214.98        229.13        32.81 o
  -3   6   7       2482.00       2659.21        50.05 o
  -2   6   7          5.31         65.18        36.42 o
  -1   6   7        216.43        234.76        56.21 o
   0   6   7       1286.96       1249.66        61.41 o
   1   6   7       1539.46       1565.30       150.81 o
   2   6   7       1653.34       1436.48       204.66 o
   3   6   7          2.08         -0.61        67.57 o
   4   6   7        332.98        298.71        58.01 o
   5   6   7          6.54         34.60        49.74 o
   6   6   7       1658.96       1857.54        76.42 o
   7   6   7        208.06        199.24        65.52 o
   8   6   7         80.16         78.55        71.93 o
  -9   7   7        394.91        432.12        49.52 o
  -8   7   7          3.77         30.59        41.41 o
  -7   7   7          5.80         16.64        38.45 o
  -6   7   7        473.27        514.63        37.03 o
  -5   7   7         51.16         68.46        35.68 o
  -4   7   7        151.12        204.09        42.76 o
  -3   7   7         71.20         97.49        36.72 o
  -2   7   7        150.86        141.27        40.25 o
  -1   7   7       2805.71       2419.68       198.67 o
   0   7   7         12.80         52.60        54.46 o
   1   7   7         45.28        106.43        64.49 o
   2   7   7         14.82         26.78        69.67 o
   3   7   7         32.22         54.09        75.15 o
   4   7   7        676.27        690.14        58.01 o
   5   7   7        136.93        138.46        55.25 o
   6   7   7         28.00         59.82        54.19 o
   7   7   7        168.22        150.02        64.74 o
   8   7   7          0.17        -14.29        65.61 o
  -9   8   7        256.33        272.31        40.97 o
  -8   8   7         63.74         97.33        41.73 o
  -7   8   7        113.58         98.20        37.30 o
  -6   8   7        175.09        204.65        37.28 o
  -5   8   7       1010.08        973.12        41.60 o
  -4   8   7        489.83        481.04        44.98 o
  -3   8   7          9.30         52.34        34.99 o
  -2   8   7          8.98         19.28        43.79 o
  -1   8   7        352.03        272.54        51.65 o
   0   8   7       1472.99       1539.36        90.53 o
   1   8   7         10.35          7.53        60.78 o
   2   8   7        701.27        793.24        68.24 o
   3   8   7       2000.81       1986.19        90.11 o
   4   8   7        308.02        351.16        49.27 o
   5   8   7          1.44         68.18        48.17 o
   6   8   7        801.63        760.56        58.03 o
   7   8   7        188.32        164.29        60.55 o
   8   8   7         78.47         38.56        57.09 o
  -9   9   7         91.61        106.31        52.11 o
  -8   9   7        141.95        161.64        45.32 o
  -7   9   7        741.67        745.13        53.06 o
  -6   9   7         66.68         33.78        39.03 o
  -5   9   7        738.20        750.12        42.23 o
  -4   9   7        864.50        784.98        40.00 o
  -3   9   7        968.25        898.49        37.91 o
  -2   9   7        206.32        212.85        45.91 o
  -1   9   7       3991.00       3958.57       176.13 o
   0   9   7         86.57        144.78        56.86 o
   1   9   7        329.53        383.23        70.48 o
   2   9   7       1343.07       1290.82        84.80 o
   3   9   7        238.82        279.17        85.87 o
   4   9   7         34.24         39.74        45.03 o
   5   9   7         28.23         31.43        55.57 o
   6   9   7        146.92         90.32        62.00 o
   7   9   7        193.15        207.00        66.01 o
   8   9   7        114.62         68.37        55.05 o
  -9  10   7        881.48        864.63        49.14 o
  -8  10   7        266.46        232.59        46.80 o
  -7  10   7        424.28        473.18        44.10 o
  -6  10   7          5.23         10.54        37.12 o
  -5  10   7       3586.53       3693.91        55.86 o
  -4  10   7          0.61         10.90        40.96 o
  -3  10   7         25.30         30.54        39.12 o
  -2  10   7         92.84         21.13        48.53 o
  -1  10   7         14.09          7.86        44.99 o
   0  10   7        291.54        305.26        51.01 o
   1  10   7        438.83        432.04        69.84 o
   2  10   7        850.84        948.50        96.54 o
   3  10   7        547.86        524.85        73.10 o
   4  10   7         50.05        120.30        59.09 o
   5  10   7         36.93         35.50        57.95 o
   6  10   7         28.17         61.36        61.70 o
   7  10   7        113.20        107.13        59.82 o
   8  10   7         26.07         33.79        66.88 o
  -8  11   7        122.83        107.64        47.08 o
  -7  11   7        314.15        376.71        46.74 o
  -6  11   7        626.15        580.24        41.21 o
  -5  11   7         12.17         11.79        38.70 o
  -4  11   7       1042.49       1007.61        42.06 o
  -3  11   7        216.89        194.08        40.56 o
  -2  11   7       1614.97       1779.00        53.60 o
  -1  11   7        840.48        900.34        56.28 o
   0  11   7       1547.05       1590.21        62.28 o
   1  11   7         40.06         17.65        70.98 o
   2  11   7       1750.52       1760.04        90.46 o
   3  11   7         49.61         51.07        72.84 o
   4  11   7        201.37        193.38        54.21 o
   5  11   7        132.44        162.20        52.06 o
   6  11   7          0.53        -18.52        51.51 o
   7  11   7        150.34        148.68        61.11 o
  -8  12   7        986.72        944.25        51.61 o
  -7  12   7          1.18         -0.88        37.27 o
  -6  12   7       1471.79       1554.91        49.54 o
  -5  12   7        960.69        941.22        43.97 o
  -4  12   7       1762.28       1814.29        46.13 o
  -3  12   7        234.28        194.68        42.27 o
  -2  12   7        130.16        169.18        53.51 o
  -1  12   7        179.07        189.39        49.32 o
   0  12   7        284.25        190.47        65.82 o
   1  12   7        822.41        794.27        72.66 o
   2  12   7        221.64        252.21        82.85 o
   3  12   7         14.30          9.47        85.40 o
   4  12   7          1.02         25.55        60.85 o
   5  12   7         27.46         83.53        58.86 o
   6  12   7        466.72        475.96        59.82 o
   7  12   7         13.47        -33.68        61.76 o
  -8  13   7         11.42         35.40        52.12 o
  -7  13   7          2.76         15.82        45.59 o
  -6  13   7          2.72         25.83        43.48 o
  -5  13   7         60.14         52.71        36.98 o
  -4  13   7        266.86        269.58        38.62 o
  -3  13   7        396.51        422.49        39.00 o
  -2  13   7        347.47        419.06        49.19 o
  -1  13   7        782.81        668.89        54.55 o
   0  13   7        201.14        296.59        64.59 o
   1  13   7        260.49        271.65        55.80 o
   2  13   7        727.14        734.51        69.95 o
   3  13   7        561.42        445.15       116.59 o
   4  13   7          5.54         40.82        55.20 o
   5  13   7          2.84        -14.57        50.64 o
   6  13   7          9.56        -12.22        59.05 o
   7  13   7        303.30        251.18        62.93 o
  -8  14   7        741.73        629.06        66.16 o
  -7  14   7        106.30         50.33        51.61 o
  -6  14   7        340.99        334.25        56.24 o
  -5  14   7         99.64         59.87        47.30 o
  -4  14   7        209.15        222.26        42.66 o
  -3  14   7         43.02         68.75        38.14 o
  -2  14   7        499.00        475.16        45.07 o
  -1  14   7        225.03        284.58        66.90 o
   0  14   7         15.20        -26.16        64.00 o
   1  14   7        123.82         98.53        66.10 o
   2  14   7        153.82        138.09        63.66 o
   3  14   7         45.93         -6.38        83.01 o
   4  14   7         14.45         24.82        70.07 o
   5  14   7        200.76        236.10        52.29 o
   6  14   7        347.92        317.41        67.22 o
   7  14   7         27.52          6.61        73.16 o
  -7  15   7          2.39         12.12        62.53 o
  -6  15   7          0.98         11.03        48.80 o
  -5  15   7        158.61        179.01        48.97 o
  -4  15   7        785.60        830.16        44.29 o
  -3  15   7         32.12         33.92        48.69 o
  -2  15   7          1.73         70.55        43.70 o
  -1  15   7        407.22        369.42        52.40 o
   0  15   7         36.25         32.75        55.84 o
   1  15   7          1.41        -14.31        61.85 o
   2  15   7        826.04        848.15        83.81 o
   3  15   7         63.88         48.13        82.61 o
   4  15   7          0.67          3.64        62.75 o
   5  15   7         44.11         57.44        64.32 o
   6  15   7          1.22         39.47        61.46 o
  -7  16   7        338.37        287.95        54.92 o
  -6  16   7        238.30        299.50        45.27 o
  -5  16   7        262.02        266.14        46.18 o
  -4  16   7        327.10        335.89        52.00 o
  -3  16   7         33.70         18.81        46.17 o
  -2  16   7       2163.10       2169.30        78.64 o
  -1  16   7         94.99        191.18        54.88 o
   0  16   7         17.19          8.79        65.43 o
   1  16   7         47.29         17.93        56.54 o
   2  16   7        118.58        124.30        65.31 o
   3  16   7         39.34         11.86        87.10 o
   4  16   7         20.25         28.87        63.27 o
   5  16   7         61.54         52.66        59.02 o
   6  16   7          5.79         21.87        61.71 o
  -6  17   7         61.98         50.59        43.49 o
  -5  17   7        668.95        684.45        52.66 o
  -4  17   7        585.70        597.12        46.69 o
  -3  17   7        833.62        971.29        51.09 o
  -2  17   7        174.16        195.90        50.78 o
  -1  17   7       1745.90       1720.57        66.38 o
   0  17   7          5.67         41.77        66.99 o
   1  17   7        447.75        396.24        71.24 o
   2  17   7        280.94        281.56        67.79 o
   3  17   7        393.02        269.06        89.49 o
   4  17   7         12.70         65.57        57.77 o
   5  17   7        153.61         91.80        62.22 o
  -6  18   7          4.02         -2.45        52.23 o
  -5  18   7        992.98        956.88        53.16 o
  -4  18   7          0.28         68.77        43.64 o
  -3  18   7        188.21        180.66        56.48 o
  -2  18   7        102.78        133.10        50.53 o
  -1  18   7         41.24         83.10        59.96 o
   0  18   7          5.70        -26.44        61.08 o
   1  18   7         28.50         -4.97        73.86 o
   2  18   7        346.67        285.74        78.66 o
   3  18   7        382.98        301.25        90.58 o
   4  18   7        130.76        118.02        81.19 o
   5  18   7         21.51        117.84        83.00 o
  -5  19   7         31.65         -3.52        52.33 o
  -4  19   7         35.63         19.69        48.85 o
  -3  19   7        296.25        203.22        51.15 o
  -2  19   7        818.67        723.75        67.84 o
  -1  19   7        830.70        864.59        66.67 o
   0  19   7        814.97        777.38        65.20 o
   1  19   7         39.43         -8.18        65.04 o
   2  19   7         80.25         65.67        76.17 o
   3  19   7        161.05        201.10        88.49 o
   4  19   7        197.73        190.57       102.15 o
  -5  20   7        195.50        165.47        50.16 o
  -4  20   7         32.24         57.16        53.34 o
  -3  20   7          5.52         51.46        59.13 o
  -2  20   7         50.22         36.02        53.99 o
  -1  20   7          5.07         11.65        68.16 o
   0  20   7         90.26         60.80        61.71 o
   1  20   7         25.32        -19.04        80.85 o
   2  20   7        352.24        367.03       101.99 o
   3  20   7         79.97         13.55        93.18 o
   4  20   7        457.60        380.22        86.91 o
  -4  21   7          0.62         12.56        49.01 o
  -3  21   7         26.56         47.08        69.08 o
  -2  21   7          3.54         -3.39        57.66 o
  -1  21   7         33.25         54.60        68.90 o
   0  21   7         15.60         17.90        76.43 o
   1  21   7          3.49          0.51        72.72 o
   2  21   7          2.18         12.72       100.11 o
   3  21   7         18.85        -21.92       133.04 o
  -3  22   7         77.83         62.57        54.04 o
  -2  22   7         44.59        -17.08        72.46 o
  -1  22   7         73.94         57.01        72.13 o
   0  22   7        422.63        412.76        85.16 o
   1  22   7         82.42         65.46        86.16 o
   2  22   7        251.93        312.39        83.57 o
  -1  23   7        174.09        226.40        74.06 o
   0  23   7        347.22        304.64        80.40 o
  -8   0   8       1226.13       1236.23        55.95 o
  -6   0   8          4.75         48.56        43.99 o
  -4   0   8        877.63        829.71        47.37 o
  -2   0   8         52.90         78.95        51.64 o
   0   0   8        624.32        548.79        79.62 o
   2   0   8       1283.83       1290.33       175.49 o
   4   0   8        119.99        136.20        75.27 o
   6   0   8       2790.47       3143.13       231.15 o
   8   0   8        422.41        460.22        89.60 o
  -9   1   8         48.08         56.66        42.56 o
  -8   1   8          2.61         38.74        39.03 o
  -7   1   8         33.25         94.40        33.31 o
  -6   1   8        363.73        407.71        35.23 o
  -5   1   8          0.48         18.73        33.55 o
  -4   1   8        156.94        177.92        36.46 o
  -3   1   8          2.69         28.31        35.08 o
  -2   1   8        209.66        201.54        38.66 o
  -1   1   8       1121.85       1132.06        59.59 o
   0   1   8        104.97        119.60        74.50 o
   1   1   8        501.53        396.78        63.08 o
   2   1   8       1199.51       1309.39        91.69 o
   3   1   8        737.87        769.77        53.43 o
   4   1   8        238.94        249.65        56.41 o
   5   1   8         25.39         61.08        54.91 o
   6   1   8        474.73        530.21        58.67 o
   7   1   8          1.13         19.76        70.55 o
   8   1   8        275.11        267.07        72.14 o
  -9   2   8        346.76        267.47        42.91 o
  -8   2   8        298.27        268.12        43.44 o
  -7   2   8          1.28          6.07        32.50 o
  -6   2   8         22.44         49.73        35.96 o
  -5   2   8       1327.27       1329.92        35.75 o
  -4   2   8          7.26          9.51        30.49 o
  -3   2   8         21.07         51.85        44.94 o
  -2   2   8        827.47        815.30        49.94 o
  -1   2   8        168.22        113.59        54.79 o
   0   2   8       2078.08       1750.15        65.74 o
   1   2   8        105.53        115.05        62.38 o
   2   2   8       1517.06       1651.89        79.12 o
   3   2   8        971.98       1044.62        56.94 o
   4   2   8        649.68        791.64        55.90 o
   5   2   8          1.77         23.21        55.75 o
   6   2   8       3274.56       3593.37        84.41 o
   7   2   8        202.88        295.81        71.55 o
   8   2   8        173.20        165.18        80.58 o
  -9   3   8        180.47        105.28        40.72 o
  -8   3   8        377.96        416.16        36.06 o
  -7   3   8        106.66        130.92        37.23 o
  -6   3   8        189.26        225.90        35.53 o
  -5   3   8        533.18        535.45        31.07 o
  -4   3   8        142.34        166.41        33.06 o
  -3   3   8          4.37         50.77        38.71 o
  -2   3   8        402.78        398.54        38.61 o
  -1   3   8       4568.20       4403.42       195.25 o
   0   3   8       2281.88       1996.31       136.10 o
   1   3   8         82.97         49.96        65.15 o
   2   3   8        324.72        292.23        59.03 o
   3   3   8         22.67         44.05        59.20 o
   4   3   8       1074.93       1238.34        56.98 o
   5   3   8         42.27         47.19        61.06 o
   6   3   8        288.81        312.90        64.04 o
   7   3   8        722.36        783.16        68.66 o
   8   3   8        527.38        572.55        74.24 o
  -9   4   8        223.28        176.56        46.74 o
  -8   4   8        238.30        270.32        35.09 o
  -7   4   8         26.88          9.55        35.63 o
  -6   4   8          2.74         -0.92        29.21 o
  -5   4   8       2350.21       2462.03        47.49 o
  -4   4   8         69.66         48.14        38.23 o
  -3   4   8         34.72         78.31        44.70 o
  -2   4   8         63.15         49.13        48.06 o
  -1   4   8        370.74        393.22        41.10 o
   0   4   8         17.28         27.91        43.76 o
   1   4   8         85.24         89.98        72.99 o
   2   4   8          6.54         30.09        51.46 o
   3   4   8       2774.73       2625.19        66.30 o
   4   4   8         11.17         34.87        52.99 o
   5   4   8        468.39        515.88        70.38 o
   6   4   8        223.60        244.05        73.56 o
   7   4   8        518.87        517.86        78.86 o
   8   4   8         13.14         23.72        72.18 o
  -9   5   8        399.32        388.87        47.21 o
  -8   5   8         35.25         44.26        35.98 o
  -7   5   8         57.95         82.38        34.33 o
  -6   5   8        379.22        421.37        37.19 o
  -5   5   8        854.85       1027.01        43.73 o
  -4   5   8          7.17         11.18        39.93 o
  -3   5   8        250.91        331.75        43.34 o
  -2   5   8        182.96        168.23        38.70 o
  -1   5   8       2634.89       2576.98       123.84 o
   0   5   8        774.45        782.03        57.41 o
   1   5   8         23.72         36.67        65.60 o
   2   5   8        116.05        126.57        60.69 o
   3   5   8        227.07        212.96        64.83 o
   4   5   8        602.04        544.62        70.66 o
   5   5   8        174.67        145.45        59.48 o
   6   5   8          6.73          0.21        55.64 o
   7   5   8        582.90        541.06        69.61 o
   8   5   8          6.23         48.60        86.14 o
  -9   6   8       1253.11       1279.41        46.98 o
  -8   6   8        150.21        145.14        44.73 o
  -7   6   8        161.70        192.85        45.07 o
  -6   6   8        164.80        180.99        38.72 o
  -5   6   8       2431.09       2462.07        67.87 o
  -4   6   8        393.28        389.91        40.18 o
  -3   6   8        559.41        505.59        34.80 o
  -2   6   8        780.91        714.99        48.02 o
  -1   6   8         19.31         79.52        53.70 o
   0   6   8         63.31        108.69        58.02 o
   1   6   8         92.55        130.81        71.69 o
   2   6   8        275.23        299.75        70.22 o
   3   6   8       1411.93       1355.48        71.44 o
   4   6   8        116.69        164.16        65.10 o
   5   6   8         98.18         96.16        69.80 o
   6   6   8        424.87        334.09        71.91 o
   7   6   8         98.99         86.40        79.24 o
   8   6   8         15.62        -52.08        87.17 o
  -9   7   8          2.70         40.90        43.09 o
  -8   7   8        281.95        329.87        44.34 o
  -7   7   8        196.96        242.38        40.65 o
  -6   7   8        987.10       1040.08        44.77 o
  -5   7   8        258.44        296.44        43.17 o
  -4   7   8       4073.00       4139.77       115.03 o
  -3   7   8        353.07        386.53        39.04 o
  -2   7   8       4323.59       4211.40       188.42 o
  -1   7   8       3190.87       3367.50       171.96 o
   0   7   8       3899.26       4042.36       166.00 o
   1   7   8          0.48         39.56        51.78 o
   2   7   8       5955.69       5808.57       258.72 o
   3   7   8         64.12         84.07        61.48 o
   4   7   8       1722.18       1545.65       124.44 o
   5   7   8        106.13        120.32        69.18 o
   6   7   8         54.11        139.16        72.97 o
   7   7   8        279.85        333.93        68.52 o
   8   7   8        390.75        351.92        69.42 o
  -9   8   8          0.77          5.10        43.05 o
  -8   8   8        840.25        786.67        41.76 o
  -7   8   8         30.70         65.60        41.06 o
  -6   8   8       1164.54       1212.61        53.62 o
  -5   8   8        239.81        247.09        41.30 o
  -4   8   8        802.82        877.49        46.68 o
  -3   8   8         95.76        107.18        38.52 o
  -2   8   8        913.09        919.49        44.57 o
  -1   8   8        209.81        213.38        56.60 o
   0   8   8        212.39        246.46        61.18 o
   1   8   8         37.69         84.64        56.81 o
   2   8   8         76.08         48.99        78.38 o
   3   8   8        488.32        421.01        80.05 o
   4   8   8         24.23         -8.20        54.48 o
   5   8   8          3.25         -2.62        61.25 o
   6   8   8        682.27        758.45        76.68 o
   7   8   8         12.13         34.65        64.13 o
  -8   9   8        552.06        508.07        45.16 o
  -7   9   8        252.57        227.70        41.39 o
  -6   9   8          6.54         60.68        41.88 o
  -5   9   8        906.99        905.21        40.25 o
  -4   9   8        785.57        781.53        47.59 o
  -3   9   8       1465.40       1471.38        45.53 o
  -2   9   8       3310.59       3102.48        68.53 o
  -1   9   8        811.19        792.21        51.54 o
   0   9   8       1017.02       1060.34        60.03 o
   1   9   8       1631.47       1689.02       156.20 o
   2   9   8        156.35        144.32        65.21 o
   3   9   8       1810.98       1747.85       126.71 o
   4   9   8          0.26         -2.92        68.56 o
   5   9   8        291.94        270.79        65.76 o
   6   9   8         25.04         66.32        57.58 o
   7   9   8        705.85        614.50        66.41 o
  -8  10   8        172.17        114.93        47.98 o
  -7  10   8         54.90         52.51        47.61 o
  -6  10   8        155.36        145.19        48.71 o
  -5  10   8        361.91        383.96        46.25 o
  -4  10   8        669.68        685.26        41.65 o
  -3  10   8          0.30        -15.32        37.63 o
  -2  10   8          0.16         30.27        45.18 o
  -1  10   8        115.22        153.33        54.09 o
   0  10   8       1688.00       1755.95        73.18 o
   1  10   8          3.71        -43.27        72.36 o
   2  10   8        595.90        606.37        96.93 o
   3  10   8          0.94         58.53        92.52 o
   4  10   8        403.30        383.50        60.29 o
   5  10   8         11.83        -12.24        64.07 o
   6  10   8        738.02        777.01        66.94 o
   7  10   8        103.48         80.06        72.11 o
  -8  11   8         42.58         32.63        48.45 o
  -7  11   8        462.84        505.33        44.28 o
  -6  11   8        144.88        117.84        36.81 o
  -5  11   8        145.27        192.55        41.36 o
  -4  11   8       2005.97       2017.23        74.31 o
  -3  11   8        337.11        451.86        47.17 o
  -2  11   8        233.24        244.13        40.50 o
  -1  11   8       1378.78       1348.78        81.99 o
   0  11   8          4.44         -4.44        65.42 o
   1  11   8          2.91         31.39        71.11 o
   2  11   8        376.81        391.60        99.52 o
   3  11   8          3.78         88.73        95.47 o
   4  11   8         93.90        108.92        59.63 o
   5  11   8          2.01         28.98        61.43 o
   6  11   8         60.70        136.64        58.17 o
   7  11   8        121.29          9.86        58.07 o
  -8  12   8        437.82        298.83        45.14 o
  -7  12   8         46.06         62.69        47.01 o
  -6  12   8         40.43         90.17        46.71 o
  -5  12   8         17.23         61.44        46.03 o
  -4  12   8          3.80         20.10        40.57 o
  -3  12   8        411.89        439.71        44.03 o
  -2  12   8        598.36        568.91        45.29 o
  -1  12   8        140.15        115.04        65.06 o
   0  12   8        448.95        465.75        64.54 o
   1  12   8        186.47        230.03        58.02 o
   2  12   8         69.64         87.43        74.98 o
   3  12   8       1855.35       1891.52       125.86 o
   4  12   8          7.30         89.15        73.86 o
   5  12   8        718.30        641.01        69.98 o
   6  12   8        234.19        175.98        68.71 o
   7  12   8        133.47         37.45        63.41 o
  -8  13   8        119.84        117.02        54.71 o
  -7  13   8        606.09        480.87        46.86 o
  -6  13   8         17.23         11.89        52.11 o
  -5  13   8       2374.58       2204.89       107.39 o
  -4  13   8        531.57        506.27        39.10 o
  -3  13   8       1656.13       1661.65        51.61 o
  -2  13   8         93.97        106.24        54.12 o
  -1  13   8       2211.14       2369.88        76.64 o
   0  13   8         16.38         24.40        63.57 o
   1  13   8       1266.06       1276.17        68.58 o
   2  13   8        612.43        592.15       102.46 o
   3  13   8        885.55        788.16       124.57 o
   4  13   8         51.97         78.81        64.95 o
   5  13   8        503.91        461.12        68.14 o
   6  13   8        206.17        148.74        63.26 o
  -7  14   8        123.81        100.69        50.35 o
  -6  14   8         58.85         81.14        58.25 o
  -5  14   8       1072.19       1138.62        52.72 o
  -4  14   8          0.45         17.48        49.50 o
  -3  14   8         42.40         41.44        45.60 o
  -2  14   8          1.62         10.63        50.66 o
  -1  14   8         70.10         72.80        56.74 o
   0  14   8        273.71        310.99        66.06 o
   1  14   8         50.11         48.01        69.35 o
   2  14   8        405.78        331.97        71.30 o
   3  14   8        210.19        318.89       123.27 o
   4  14   8        149.98        161.52        64.86 o
   5  14   8        216.23        144.83        81.85 o
   6  14   8          0.56         -7.58        65.19 o
  -7  15   8        474.10        483.44        60.47 o
  -6  15   8        445.38        421.13        46.45 o
  -5  15   8        678.27        723.96        51.07 o
  -4  15   8        661.77        683.38        52.11 o
  -3  15   8        976.36       1025.01        52.18 o
  -2  15   8       1141.42       1182.43        56.26 o
  -1  15   8       3050.33       3271.47        72.69 o
   0  15   8        473.98        495.59        68.47 o
   1  15   8        457.50        527.03        60.95 o
   2  15   8        293.99        241.76        91.94 o
   3  15   8        387.70        295.47       127.06 o
   4  15   8        133.49         51.30        73.81 o
   5  15   8        744.80        731.03        95.25 o
   6  15   8         46.36         23.57        78.17 o
  -6  16   8        236.17        211.55        49.24 o
  -5  16   8        192.07        177.41        48.57 o
  -4  16   8        235.40        204.09        49.38 o
  -3  16   8         56.98        103.40        49.22 o
  -2  16   8        176.45        284.55        53.82 o
  -1  16   8        223.01        293.76        77.72 o
   0  16   8        180.88        249.08        72.14 o
   1  16   8          5.97         62.65        63.30 o
   2  16   8        367.47        339.12        88.84 o
   3  16   8        267.91        285.41       128.55 o
   4  16   8         89.11        122.47       137.27 o
   5  16   8         17.05         26.75        96.67 o
  -6  17   8         33.54         25.29        47.81 o
  -5  17   8         33.10         28.42        48.60 o
  -4  17   8        368.84        313.09        46.08 o
  -3  17   8         51.15         75.98        42.04 o
  -2  17   8       1454.21       1407.28        52.87 o
  -1  17   8         86.27         89.75        59.89 o
   0  17   8        227.64        181.25        63.89 o
   1  17   8          2.07         -0.53        73.47 o
   2  17   8        114.34         74.07        70.69 o
   3  17   8         14.90         75.54       133.44 o
   4  17   8          0.19         10.46        96.43 o
   5  17   8         98.43         34.99        97.78 o
  -5  18   8         14.36         45.31        50.06 o
  -4  18   8          7.64         28.06        46.39 o
  -3  18   8         26.59         70.29        47.85 o
  -2  18   8          1.72         36.84        56.26 o
  -1  18   8        130.12        187.30        63.52 o
   0  18   8        225.45        201.97        62.43 o
   1  18   8        270.99        232.84        65.81 o
   2  18   8        756.62        768.40       107.48 o
   3  18   8         50.52       -124.47       139.71 o
   4  18   8        107.65         95.04        99.74 o
  -5  19   8         65.63         36.13        55.96 o
  -4  19   8        314.51        304.91        53.12 o
  -3  19   8         23.36         52.12        50.56 o
  -2  19   8        147.56        198.90        66.64 o
  -1  19   8         32.73         86.20        59.21 o
   0  19   8         91.38         64.38        65.25 o
   1  19   8         78.77        128.91        81.38 o
   2  19   8        609.43        497.43       108.45 o
   3  19   8        150.13        116.49        95.47 o
   4  19   8          0.08         29.57        72.72 o
  -4  20   8        189.59        153.89        53.05 o
  -3  20   8         29.97         42.45        49.47 o
  -2  20   8        276.34        247.17        63.98 o
  -1  20   8         39.19        -15.17        68.77 o
   0  20   8          6.50         34.71        75.71 o
   1  20   8        352.41        327.20        71.46 o
   2  20   8          1.36        -82.92        82.92 o
   3  20   8        482.34        419.44       102.84 o
  -3  21   8         17.86         17.88        55.76 o
  -2  21   8        105.60         62.76        72.39 o
  -1  21   8        153.88        100.30        71.53 o
   0  21   8        119.22        159.77        78.74 o
   1  21   8        199.78        116.61        86.20 o
   2  21   8        655.06        612.52       114.65 o
  -2  22   8         93.43         89.65        74.52 o
  -1  22   8         37.37         49.60        74.36 o
   0  22   8         33.08          4.64        72.74 o
  -9   0   9        278.42        139.04        59.68 o
  -7   0   9          3.72        -39.52        61.18 o
  -5   0   9       2721.33       2967.49       102.64 o
  -3   0   9          1.32        -21.95        46.93 o
  -1   0   9        409.19        417.34        80.99 o
   1   0   9        248.00         79.72        72.05 o
   3   0   9        114.42        161.22        61.10 o
   5   0   9        367.20        459.98        95.95 o
   7   0   9         54.05          1.09        85.05 o
  -9   1   9         96.17         57.32        41.94 o
  -8   1   9          0.32          0.22        35.86 o
  -7   1   9         12.32         40.50        34.82 o
  -6   1   9          0.10         18.17        33.62 o
  -5   1   9       1119.57       1115.01        40.67 o
  -4   1   9        301.02        273.01        43.33 o
  -3   1   9       1481.17       1319.32        54.53 o
  -2   1   9        138.92        189.03        48.25 o
  -1   1   9       2369.19       2394.25       137.85 o
   0   1   9        761.29        570.29        57.68 o
   1   1   9        253.91        253.33        62.14 o
   2   1   9        376.27        328.36        55.35 o
   3   1   9        525.02        597.25        52.09 o
   4   1   9        133.17        193.51        47.63 o
   5   1   9          0.07         47.35        54.61 o
   6   1   9        142.05        122.56        60.11 o
   7   1   9        687.70        775.93        68.57 o
   8   1   9        122.69        158.70        86.44 o
  -9   2   9       1737.81       1663.53        49.01 o
  -8   2   9        213.08        202.49        38.26 o
  -7   2   9        223.03        255.06        36.20 o
  -6   2   9        134.24        185.25        34.71 o
  -5   2   9       1773.30       1797.46        50.32 o
  -4   2   9         58.60         31.49        38.28 o
  -3   2   9        759.79        757.65        40.72 o
  -2   2   9          2.10         34.79        48.10 o
  -1   2   9         13.46        109.18        48.44 o
   0   2   9         50.70         73.02        74.05 o
   1   2   9        143.15        126.77        48.75 o
   2   2   9        517.55        584.64        61.49 o
   3   2   9        171.34        113.66        51.51 o
   4   2   9        237.54        223.18        49.90 o
   5   2   9        168.77        208.00        59.74 o
   6   2   9        204.63        197.90        55.83 o
   7   2   9          7.21          3.85        71.97 o
  -9   3   9         16.43         27.27        41.71 o
  -8   3   9        799.36        852.32        41.11 o
  -7   3   9        170.03        188.13        36.46 o
  -6   3   9        120.23        151.50        34.63 o
  -5   3   9       1142.31       1105.41        64.43 o
  -4   3   9        637.67        774.86        43.94 o
  -3   3   9       1019.71       1029.75        38.24 o
  -2   3   9       3194.76       3367.85        81.59 o
  -1   3   9       2357.24       2536.76       179.80 o
   0   3   9        332.17        326.73        61.90 o
   1   3   9        597.47        547.80        55.55 o
   2   3   9       1734.78       1728.75        77.34 o
   3   3   9          3.18        -15.89        61.68 o
   4   3   9          0.26          2.92        52.36 o
   5   3   9         79.07         74.50        62.93 o
   6   3   9        214.27        261.54        73.62 o
   7   3   9         61.87         20.17        82.42 o
  -9   4   9        146.47        106.84        46.30 o
  -8   4   9       2251.91       2362.29        45.81 o
  -7   4   9         28.37         90.07        37.88 o
  -6   4   9        679.31        665.33        42.83 o
  -5   4   9        353.24        406.88        38.03 o
  -4   4   9        206.58        213.07        39.83 o
  -3   4   9         30.87         66.23        43.01 o
  -2   4   9        679.69        714.86        43.68 o
  -1   4   9        503.90        566.95        64.71 o
   0   4   9        143.86        143.10        54.85 o
   1   4   9        118.12        118.37        77.11 o
   2   4   9       1577.92       1785.16        65.06 o
   3   4   9         80.44         31.80        64.65 o
   4   4   9         85.83         79.66        61.44 o
   5   4   9         12.79         70.16        59.99 o
   6   4   9       1106.73       1241.40        79.46 o
   7   4   9         93.14         39.16        80.79 o
  -9   5   9        501.06        465.24        49.19 o
  -8   5   9        774.91        762.33        49.70 o
  -7   5   9        255.03        280.78        44.34 o
  -6   5   9         41.09         80.69        41.40 o
  -5   5   9        533.23        553.74        44.14 o
  -4   5   9       1545.62       1601.65        55.33 o
  -3   5   9        843.98        908.58        47.40 o
  -2   5   9       3937.95       4001.80        85.54 o
  -1   5   9       2862.92       3079.96        54.70 o
   0   5   9        111.31        117.13        44.48 o
   1   5   9       3079.10       3231.18       154.21 o
   2   5   9       1339.91       1302.91        58.18 o
   3   5   9       2081.20       2033.51        84.86 o
   4   5   9         38.11         -0.01        53.36 o
   5   5   9         26.03         59.89        69.80 o
   6   5   9        488.96        544.29        78.05 o
   7   5   9        291.83        291.96        83.19 o
  -9   6   9        149.30         74.98        41.59 o
  -8   6   9        154.32        168.28        42.53 o
  -7   6   9         46.30         42.29        38.97 o
  -6   6   9        616.52        612.05        37.02 o
  -5   6   9         96.20         49.29        40.46 o
  -4   6   9        103.28        110.39        39.96 o
  -3   6   9         81.58        126.35        41.51 o
  -2   6   9        826.81        780.13        43.10 o
  -1   6   9        859.25        926.49        58.95 o
   0   6   9        431.07        476.80        57.06 o
   1   6   9        251.87        263.37        68.45 o
   2   6   9        492.98        457.15        86.73 o
   3   6   9        563.12        609.17        60.74 o
   4   6   9        128.00         82.84        54.50 o
   5   6   9        632.82        644.22        74.60 o
   6   6   9        300.74        301.02        68.84 o
   7   6   9        868.23        897.49        75.49 o
  -8   7   9         63.90         25.00        38.88 o
  -7   7   9        129.78        135.05        43.88 o
  -6   7   9        216.96        212.61        42.82 o
  -5   7   9        213.66        206.04        40.82 o
  -4   7   9         13.85          6.54        43.02 o
  -3   7   9         27.26        -18.06        41.28 o
  -2   7   9         34.34         66.69        41.46 o
  -1   7   9        679.44        587.79        53.30 o
   0   7   9        411.42        418.64        59.62 o
   1   7   9         66.87         86.75        65.33 o
   2   7   9         98.81         96.77        67.81 o
   3   7   9          0.88         31.13        62.62 o
   4   7   9         84.83         94.14        59.15 o
   5   7   9         60.77         92.54        64.36 o
   6   7   9        700.37        630.12        63.79 o
   7   7   9        118.65        163.36        72.86 o
  -8   8   9        512.25        464.81        46.70 o
  -7   8   9        431.45        413.87        42.52 o
  -6   8   9        373.87        478.95        56.74 o
  -5   8   9          0.20          6.11        47.29 o
  -4   8   9         36.93         35.10        39.64 o
  -3   8   9        480.53        494.50        45.64 o
  -2   8   9       3708.11       3702.72        99.56 o
  -1   8   9       2071.79       2228.48        59.90 o
   0   8   9         50.70         49.28        58.18 o
   1   8   9        704.55        728.54        74.35 o
   2   8   9        332.81        449.38        80.14 o
   3   8   9       3300.80       3292.29       101.57 o
   4   8   9          0.09         24.19        62.01 o
   5   8   9        508.59        549.58        74.86 o
   6   8   9          9.82         -2.70        68.83 o
   7   8   9        242.98        156.96        66.36 o
  -8   9   9        277.19        283.39        43.94 o
  -7   9   9       1227.55       1155.30        56.78 o
  -6   9   9         43.42         47.18        45.28 o
  -5   9   9       1275.75       1351.00        48.33 o
  -4   9   9        222.84        219.24        40.91 o
  -3   9   9       1017.73       1067.07        49.43 o
  -2   9   9        334.16        392.82        46.31 o
  -1   9   9       2299.03       2447.12        67.48 o
   0   9   9        253.52        179.01        58.64 o
   1   9   9        700.94        739.87        89.08 o
   2   9   9        815.66        712.08        85.95 o
   3   9   9        151.70        109.87        91.92 o
   4   9   9          4.82        -23.50        62.49 o
   5   9   9        309.72        280.03        74.97 o
   6   9   9          2.70        -33.22        67.42 o
   7   9   9        223.79        131.58        68.14 o
  -8  10   9         87.57         35.78        46.23 o
  -7  10   9          4.04         25.92        43.75 o
  -6  10   9         95.11        106.47        44.13 o
  -5  10   9        157.86        178.97        38.71 o
  -4  10   9        632.64        671.85        44.60 o
  -3  10   9          2.31         41.63        36.98 o
  -2  10   9        989.02       1001.64        43.17 o
  -1  10   9       1289.52       1329.53        72.42 o
   0  10   9        803.25        804.05        58.99 o
   1  10   9        122.33        159.27        65.09 o
   2  10   9       1761.69       1935.89       178.18 o
   3  10   9       3418.14       3416.38       299.96 o
   4  10   9       1034.40       1135.58        68.95 o
   5  10   9        602.04        578.07        70.32 o
   6  10   9        179.69        168.16        80.23 o
  -8  11   9        147.71         76.29        58.68 o
  -7  11   9        642.97        691.89        53.34 o
  -6  11   9       1023.38        961.40        47.70 o
  -5  11   9        919.48        966.83        49.08 o
  -4  11   9       1153.02       1065.72        51.23 o
  -3  11   9        626.18        503.58        48.94 o
  -2  11   9       1853.06       1838.50       104.74 o
  -1  11   9       1390.96       1418.67        64.70 o
   0  11   9       1195.37       1211.24        98.78 o
   1  11   9        735.09        720.70        93.74 o
   2  11   9        204.90        117.01        76.14 o
   3  11   9         73.28         41.84       102.70 o
   4  11   9        292.71        261.01        64.67 o
   5  11   9        341.52        244.46        77.99 o
   6  11   9          1.42        -65.65        81.27 o
  -7  12   9        228.68        183.34        49.64 o
  -6  12   9        119.06        107.07        46.35 o
  -5  12   9         67.21        106.77        50.97 o
  -4  12   9        204.47        239.96        42.08 o
  -3  12   9         59.24        141.50        50.13 o
  -2  12   9        260.89        280.13        42.90 o
  -1  12   9       1656.23       1799.51        90.25 o
   0  12   9       1210.48       1231.45        61.60 o
   1  12   9          3.63         10.04        77.61 o
   2  12   9       1442.47       1475.50       108.45 o
   3  12   9         96.05        154.86       121.98 o
   4  12   9       1102.58       1139.84        83.19 o
   5  12   9        101.52         68.20        58.56 o
   6  12   9        800.05        828.42        74.09 o
  -7  13   9         34.56         23.76        47.16 o
  -6  13   9        180.76        191.50        40.24 o
  -5  13   9         22.78         10.50        45.42 o
  -4  13   9       1023.79        979.07        45.80 o
  -3  13   9        183.99        219.01        41.07 o
  -2  13   9       1545.85       1574.54        73.85 o
  -1  13   9          0.05          6.14        65.93 o
   0  13   9        114.50        108.05        57.51 o
   1  13   9         42.42         55.38        64.10 o
   2  13   9        191.66        192.50       102.57 o
   3  13   9        310.81        197.11       131.44 o
   4  13   9         24.57         76.06        70.20 o
   5  13   9        111.84        104.05        83.86 o
   6  13   9        169.97        159.85        88.46 o
  -7  14   9         90.57        -26.26        53.44 o
  -6  14   9          1.51        -22.53        51.34 o
  -5  14   9          2.25         25.08        44.34 o
  -4  14   9        353.45        290.51        41.80 o
  -3  14   9          4.05          8.69        47.28 o
  -2  14   9        116.00         62.55        49.52 o
  -1  14   9          1.61         -5.23        68.16 o
   0  14   9       1698.46       1681.19        72.90 o
   1  14   9        114.98        135.80        77.22 o
   2  14   9       1791.17       1704.41        95.82 o
   3  14   9         27.01         72.15       127.16 o
   4  14   9        186.59        125.96        65.34 o
   5  14   9          3.32        -33.09        89.92 o
  -6  15   9          0.48          8.61        53.38 o
  -5  15   9         51.00         47.26        43.67 o
  -4  15   9        641.04        637.82        48.89 o
  -3  15   9        337.53        276.43        50.45 o
  -2  15   9       1108.63       1138.06        57.85 o
  -1  15   9          3.59        -21.06        67.14 o
   0  15   9          6.51        -11.91        69.96 o
   1  15   9         46.56         61.75        79.26 o
   2  15   9        400.94        472.31       114.07 o
   3  15   9          0.00         95.27       127.95 o
   4  15   9         18.66         16.94        75.33 o
   5  15   9        216.32        132.96        83.62 o
  -6  16   9          1.05         -7.07        44.75 o
  -5  16   9         11.47          0.21        39.96 o
  -4  16   9         80.22         99.88        52.62 o
  -3  16   9          1.99         57.79        55.24 o
  -2  16   9          0.83        -32.99        55.32 o
  -1  16   9         12.25         20.27        61.16 o
   0  16   9        280.89        248.54        73.16 o
   1  16   9        649.23        582.96        69.89 o
   2  16   9        653.08        717.85       139.61 o
   3  16   9        294.53        284.01       129.65 o
   4  16   9          9.76         18.12        76.35 o
   5  16   9         92.49         -7.67       103.19 o
  -5  17   9        795.77        810.86        57.15 o
  -4  17   9         46.29         27.59        54.95 o
  -3  17   9        441.59        478.23        49.64 o
  -2  17   9        230.35        251.79        62.87 o
  -1  17   9       1225.90       1324.14        79.51 o
   0  17   9         18.13         51.57        77.02 o
   1  17   9        155.40        134.08        82.15 o
   2  17   9        515.77        588.85        98.06 o
   3  17   9         83.56        155.86       137.72 o
   4  17   9          1.14         96.04        98.92 o
  -5  18   9        212.22        149.25        50.01 o
  -4  18   9        185.00         75.43        57.61 o
  -3  18   9          3.92         23.65        55.54 o
  -2  18   9          1.27         60.69        59.19 o
  -1  18   9         88.00        104.05        65.24 o
   0  18   9         55.14         17.77        78.81 o
   1  18   9        113.86         54.00        71.49 o
   2  18   9          3.45        -40.36       133.14 o
   3  18   9        292.20        289.19       147.29 o
  -4  19   9        126.59         59.51        54.02 o
  -3  19   9        153.32        157.38        54.87 o
  -2  19   9        330.88        367.25        70.09 o
  -1  19   9        411.51        377.39        70.04 o
   0  19   9        589.28        592.61        70.70 o
   1  19   9         82.99         79.85        82.13 o
   2  19   9          8.91         -1.46       119.82 o
   3  19   9          6.08         55.51       104.54 o
  -3  20   9          0.05        -22.25        59.59 o
  -2  20   9         46.83         62.99        57.31 o
  -1  20   9        100.65         58.21        71.23 o
   0  20   9         56.83         44.76        90.58 o
   1  20   9          1.22         56.20        92.90 o
   2  20   9         30.68          7.92        91.17 o
  -1  21   9          0.86         17.96        74.93 o
   0  21   9          1.64         29.61        81.20 o
  -8   0  10        754.51        737.51        57.02 o
  -6   0  10        264.32        280.83        52.31 o
  -4   0  10          0.71          2.37        48.03 o
  -2   0  10        272.00        351.09        65.06 o
   0   0  10        393.89        317.60       105.23 o
   2   0  10       1216.76       1134.39       123.97 o
   4   0  10         65.28         25.30        59.27 o
   6   0  10        219.40        258.15        80.63 o
  -8   1  10       1555.04       1500.65        40.78 o
  -7   1  10         72.65         78.91        37.16 o
  -6   1  10        944.24        934.08        43.51 o
  -5   1  10        180.76        177.98        34.58 o
  -4   1  10        570.03        653.50        49.77 o
  -3   1  10         21.71         24.96        44.14 o
  -2   1  10       5759.04       6034.33       402.54 o
  -1   1  10       1369.48       1462.88        84.37 o
   0   1  10        468.04        469.66        65.27 o
   1   1  10         47.10         23.57        48.53 o
   2   1  10        614.49        650.66        60.63 o
   3   1  10          1.19         20.57        46.08 o
   4   1  10          4.05         33.27        48.05 o
   5   1  10          3.75         -3.03        55.97 o
   6   1  10         12.26         14.59        60.32 o
   7   1  10         64.91         32.09        77.09 o
  -8   2  10         84.59         93.92        40.02 o
  -7   2  10          8.78         33.52        38.20 o
  -6   2  10        211.51        295.06        45.13 o
  -5   2  10         16.85         18.79        45.61 o
  -4   2  10         20.23          7.76        44.33 o
  -3   2  10        179.64        220.16        40.24 o
  -2   2  10        177.44        205.32        44.43 o
  -1   2  10        157.43        175.69        48.13 o
   0   2  10        129.91        142.37        53.55 o
   1   2  10         17.38         -1.68        53.77 o
   2   2  10       1811.39       1932.98        87.38 o
   3   2  10          4.51         38.32        45.80 o
   4   2  10         30.15         19.24        54.42 o
   5   2  10        390.82        452.23        56.93 o
   6   2  10         84.21         69.41        71.12 o
   7   2  10         48.05         24.86        83.48 o
  -8   3  10        278.19        295.07        46.21 o
  -7   3  10        158.30        202.99        47.69 o
  -6   3  10        414.84        448.99        43.71 o
  -5   3  10       2321.71       2388.34        58.32 o
  -4   3  10        718.05        738.84        57.34 o
  -3   3  10        106.01         92.04        42.86 o
  -2   3  10        968.30        858.34        44.84 o
  -1   3  10        691.24        704.53        50.98 o
   0   3  10         21.91         54.70        54.35 o
   1   3  10         53.67         96.29        54.30 o
   2   3  10        143.03        209.66        51.41 o
   3   3  10        108.18        147.92        61.65 o
   4   3  10         38.46         45.77        53.01 o
   5   3  10        128.25        136.35        65.76 o
   6   3  10         56.80         90.18        67.70 o
   7   3  10         45.39         53.99        79.29 o
  -8   4  10         45.37         35.98        48.53 o
  -7   4  10          9.93        -10.03        37.04 o
  -6   4  10        296.04        272.89        38.13 o
  -5   4  10          5.19         87.33        40.86 o
  -4   4  10         18.44         47.50        41.26 o
  -3   4  10         23.99         46.49        42.56 o
  -2   4  10        676.64        692.39        41.11 o
  -1   4  10        740.60        751.32        50.73 o
   0   4  10         53.26         87.31        53.51 o
   1   4  10        678.43        580.83        51.41 o
   2   4  10        136.33        125.90        51.75 o
   3   4  10        504.41        476.75        67.89 o
   4   4  10        128.38        184.15        62.47 o
   5   4  10        224.98        253.03        61.64 o
   6   4  10        145.91        167.39        77.08 o
   7   4  10          1.56         14.72        85.31 o
  -8   5  10        330.87        295.75        49.86 o
  -7   5  10        472.02        517.01        43.06 o
  -6   5  10         91.29        116.32        41.00 o
  -5   5  10       2377.65       2378.37        80.06 o
  -4   5  10        845.70        856.02        40.07 o
  -3   5  10        573.20        603.88        48.30 o
  -2   5  10       1458.30       1553.91        63.20 o
  -1   5  10       1391.69       1443.74        66.93 o
   0   5  10        856.17        993.02        54.36 o
   1   5  10       1001.64        949.46        54.25 o
   2   5  10        321.60        333.87        55.35 o
   3   5  10         27.60         31.83        65.38 o
   4   5  10        525.96        581.19        62.89 o
   5   5  10         43.47        108.46        74.33 o
   6   5  10        337.45        431.05        69.86 o
   7   5  10         26.17         35.03        74.30 o
  -8   6  10          0.63         35.06        46.38 o
  -7   6  10         66.82        137.04        47.44 o
  -6   6  10         81.11         49.21        37.14 o
  -5   6  10        125.22        170.36        39.61 o
  -4   6  10        409.50        491.71        45.63 o
  -3   6  10        580.87        516.42        40.98 o
  -2   6  10        195.61        237.33        42.69 o
  -1   6  10        191.58        242.45        53.03 o
   0   6  10        383.34        384.74        45.72 o
   1   6  10         18.52         41.61        45.87 o
   2   6  10       2116.72       2066.41        73.45 o
   3   6  10        572.52        535.81        70.63 o
   4   6  10        146.15        159.84        55.91 o
   5   6  10        116.31        133.11        59.26 o
   6   6  10        335.45        291.40        81.84 o
   7   6  10          8.16         32.11        86.60 o
  -8   7  10        376.95        390.98        50.99 o
  -7   7  10        781.53        744.25        46.09 o
  -6   7  10        267.49        248.00        46.70 o
  -5   7  10       1281.05       1351.52        52.17 o
  -4   7  10        231.33        222.68        52.54 o
  -3   7  10        905.54        953.18        46.61 o
  -2   7  10       1931.31       2010.34        48.14 o
  -1   7  10       1149.84       1259.37        67.09 o
   0   7  10        208.58        219.98        49.82 o
   1   7  10       2516.65       2441.65       109.82 o
   2   7  10          4.68          0.78        51.00 o
   3   7  10         56.92         55.46        69.29 o
   4   7  10         44.37         78.76        63.18 o
   5   7  10        305.15        277.57        67.49 o
   6   7  10        268.19        174.57        64.64 o
  -8   8  10         75.39         33.26        47.82 o
  -7   8  10          1.84        -19.89        43.41 o
  -6   8  10        365.75        440.37        49.79 o
  -5   8  10        137.97        131.69        41.86 o
  -4   8  10        423.57        449.95        48.34 o
  -3   8  10        651.84        642.41        44.49 o
  -2   8  10         79.94         79.22        45.04 o
  -1   8  10          4.21         13.21        55.19 o
   0   8  10        648.96        736.28        63.63 o
   1   8  10        744.21        856.77        75.07 o
   2   8  10       1257.75       1344.71        85.37 o
   3   8  10          0.04        -13.50        82.27 o
   4   8  10        613.69        657.81        76.52 o
   5   8  10         28.47         16.18        68.80 o
   6   8  10        600.92        637.61        83.42 o
  -8   9  10         92.98         75.67        46.68 o
  -7   9  10         29.76         68.49        52.01 o
  -6   9  10        428.69        475.85        43.67 o
  -5   9  10         13.14         39.91        47.86 o
  -4   9  10         78.25         42.03        42.69 o
  -3   9  10        318.61        279.19        47.48 o
  -2   9  10        213.63        238.13        43.89 o
  -1   9  10        257.31        282.48        58.40 o
   0   9  10          3.99        -34.58        59.78 o
   1   9  10        275.81        285.56        67.86 o
   2   9  10         46.88         36.48        77.49 o
   3   9  10         14.75         41.38        92.69 o
   4   9  10          1.21          2.37        66.48 o
   5   9  10          1.51         24.38        76.28 o
   6   9  10       1492.01       1333.36       100.06 o
  -7  10  10         14.64        -38.04        49.28 o
  -6  10  10        262.98        290.85        46.16 o
  -5  10  10         56.58         87.41        47.39 o
  -4  10  10       1007.05       1071.46        51.33 o
  -3  10  10        447.86        412.13        48.92 o
  -2  10  10         31.83         69.39        43.44 o
  -1  10  10        643.01        662.74        56.69 o
   0  10  10       1141.44       1018.06        63.14 o
   1  10  10         37.65         41.78        83.28 o
   2  10  10       1831.21       1458.91       348.15 o
   3  10  10        262.99        237.87        99.20 o
   4  10  10        393.15        401.27        69.47 o
   5  10  10        199.99        125.05        84.27 o
   6  10  10        161.60        181.00        74.52 o
  -7  11  10         15.88         -0.92        50.72 o
  -6  11  10         39.42          6.47        50.16 o
  -5  11  10         22.61          4.15        41.96 o
  -4  11  10        109.23        115.19        41.36 o
  -3  11  10         52.32        -11.79        49.50 o
  -2  11  10        181.00        203.79        39.88 o
  -1  11  10        130.07         73.36        45.54 o
   0  11  10         25.41         45.85        58.05 o
   1  11  10        106.00         56.28        83.30 o
   2  11  10         47.88        114.37       104.62 o
   3  11  10        611.58        547.89       119.19 o
   4  11  10         20.32        116.32        71.88 o
   5  11  10        559.33        613.34        83.88 o
   6  11  10        556.01        526.81        90.11 o
  -7  12  10          6.99         41.86        54.84 o
  -6  12  10         56.55         55.19        48.20 o
  -5  12  10          1.51        -29.12        45.53 o
  -4  12  10        417.31        404.67        54.23 o
  -3  12  10         48.78         71.67        41.80 o
  -2  12  10         25.63         11.03        43.97 o
  -1  12  10        816.02        823.23        93.01 o
   0  12  10        426.06        424.91        63.87 o
   1  12  10       1448.60       1441.73        83.24 o
   2  12  10       1154.97       1199.70       125.03 o
   3  12  10       1944.22       1867.40       134.83 o
   4  12  10          0.24        -15.79        88.56 o
   5  12  10        163.11        132.94        66.22 o
  -6  13  10         17.40         12.40        46.74 o
  -5  13  10        404.32        379.58        51.91 o
  -4  13  10         15.33          5.59        46.32 o
  -3  13  10        308.34        305.67        49.12 o
  -2  13  10        483.61        451.51        46.04 o
  -1  13  10        256.00        199.68        68.50 o
   0  13  10          2.00         39.17        74.49 o
   1  13  10         84.56        134.71        94.32 o
   2  13  10         47.84         22.29        72.00 o
   3  13  10        152.98         26.31       129.25 o
   4  13  10         64.00        103.19        94.24 o
   5  13  10         25.32         31.25        90.76 o
  -6  14  10         16.88         22.50        45.22 o
  -5  14  10          5.49         37.76        50.39 o
  -4  14  10         90.30        102.33        42.23 o
  -3  14  10          0.65         33.99        46.22 o
  -2  14  10        143.70        153.54        45.24 o
  -1  14  10        918.01        960.68        64.74 o
   0  14  10         11.17          3.29        71.18 o
   1  14  10        886.90        951.88        82.59 o
   2  14  10         73.94         53.02       128.95 o
   3  14  10        799.77        772.41       139.61 o
   4  14  10          0.96        -47.86        76.22 o
   5  14  10        591.78        530.25        87.56 o
  -6  15  10        336.69        251.03        47.48 o
  -5  15  10        288.48        223.31        53.61 o
  -4  15  10        652.32        610.91        51.96 o
  -3  15  10          0.50         38.21        49.56 o
  -2  15  10        465.35        436.37        46.36 o
  -1  15  10        261.06        248.26        63.44 o
   0  15  10        162.80        156.34        76.58 o
   1  15  10         28.81         48.37        72.24 o
   2  15  10         71.77         70.75       130.84 o
   3  15  10        158.43        -14.75       138.42 o
   4  15  10        103.03        105.82        68.51 o
  -5  16  10         19.49         -6.21        63.98 o
  -4  16  10         44.89         46.55        48.15 o
  -3  16  10         51.32        107.33        51.77 o
  -2  16  10        131.75        185.05        52.59 o
  -1  16  10        502.61        577.38        65.12 o
   0  16  10        187.44        213.88        74.45 o
   1  16  10         67.47         44.99        87.33 o
   2  16  10        309.68        179.77        99.25 o
   3  16  10         85.02         26.71       139.42 o
   4  16  10        120.88         82.49        83.20 o
  -5  17  10         18.09        -10.65        60.27 o
  -4  17  10         78.81         61.70        56.13 o
  -3  17  10        876.66        837.16        50.25 o
  -2  17  10        205.52        105.97        53.84 o
  -1  17  10        112.93        175.54        58.99 o
   0  17  10          0.95          6.37        66.33 o
   1  17  10         46.42         27.29        74.21 o
   2  17  10          7.57        -60.99       146.69 o
   3  17  10        619.06        560.15       107.23 o
  -4  18  10         14.09         22.46        58.43 o
  -3  18  10         12.70         24.61        57.12 o
  -2  18  10         91.41         22.23        55.42 o
  -1  18  10          0.03         56.19        67.93 o
   0  18  10          0.86         23.63        69.23 o
   1  18  10          3.14        -28.85        82.87 o
   2  18  10        392.45        173.70       143.60 o
  -3  19  10         34.94         22.82        56.11 o
  -2  19  10         36.38         42.95        57.75 o
  -1  19  10         99.56        108.92        65.18 o
   0  19  10          7.63         15.13        81.16 o
   1  19  10          2.91        -33.27        75.45 o
  -7   0  11        284.15        256.45        59.64 o
  -5   0  11        343.92        372.96        71.49 o
  -3   0  11       1350.51       1478.94       105.33 o
  -1   0  11       1562.38       1610.26       194.17 o
   1   0  11        877.54       1108.04       196.37 o
   3   0  11        969.48       1004.70        67.37 o
   5   0  11       1547.48       1562.98        88.28 o
  -8   1  11         53.05         74.59        42.61 o
  -7   1  11        179.77        146.50        41.42 o
  -6   1  11        220.83        237.14        49.29 o
  -5   1  11       3653.16       3730.61        59.50 o
  -4   1  11         14.16         39.96        43.47 o
  -3   1  11         12.07          6.72        46.56 o
  -2   1  11        929.50       1002.64        59.29 o
  -1   1  11       1021.98       1078.58        59.45 o
   0   1  11        532.41        551.10        58.53 o
   1   1  11        439.24        572.85        71.04 o
   2   1  11         11.69         58.29        58.21 o
   3   1  11         31.43         43.78        49.13 o
   4   1  11        261.88        277.35        52.99 o
   5   1  11         63.65         64.09        52.45 o
   6   1  11        321.73        297.83        68.06 o
  -8   2  11         32.80         25.67        49.83 o
  -7   2  11        106.02         78.52        43.86 o
  -6   2  11          4.53        -35.37        54.73 o
  -5   2  11        243.51        296.23        40.31 o
  -4   2  11        403.98        435.12        45.41 o
  -3   2  11        344.56        337.52        48.62 o
  -2   2  11        792.89        908.49        59.71 o
  -1   2  11       1705.91       1755.03        61.85 o
   0   2  11         63.87         10.18        56.09 o
   1   2  11       1983.21       1936.79       149.18 o
   2   2  11        627.49        553.51        46.67 o
   3   2  11       1212.78       1154.00        51.67 o
   4   2  11          0.61         10.21        48.50 o
   5   2  11       1055.82       1080.62        58.51 o
   6   2  11          0.89         31.39        87.05 o
  -8   3  11        881.00        798.64        51.72 o
  -7   3  11        493.35        472.75        45.21 o
  -6   3  11        912.28        968.20        49.80 o
  -5   3  11        998.16       1063.76        66.43 o
  -4   3  11        702.93        717.98        43.30 o
  -3   3  11       2379.58       2416.02        74.57 o
  -2   3  11       2932.61       3134.23       132.01 o
  -1   3  11       3945.64       4301.35       151.01 o
   0   3  11          0.32         23.12        49.78 o
   1   3  11        867.11        892.11        68.52 o
   2   3  11          0.08         31.50        47.08 o
   3   3  11         10.94         25.24        45.85 o
   4   3  11          0.77         11.84        60.55 o
   5   3  11        400.84        472.57        73.74 o
   6   3  11         57.61         26.24        83.34 o
  -8   4  11        149.06        130.14        47.22 o
  -7   4  11        213.65        224.39        47.25 o
  -6   4  11         32.34         45.31        57.76 o
  -5   4  11        120.35        127.43        54.33 o
  -4   4  11        835.19        788.21        47.67 o
  -3   4  11         48.62         65.28        41.19 o
  -2   4  11        761.05        770.85        54.15 o
  -1   4  11        748.38        838.85        59.26 o
   0   4  11        451.26        545.23        52.75 o
   1   4  11        323.56        314.56        63.61 o
   2   4  11       3380.09       3597.53        91.48 o
   3   4  11        337.10        359.58        65.56 o
   4   4  11        106.67        118.28        64.81 o
   5   4  11        122.71        160.13        77.70 o
   6   4  11        350.75        329.12        84.01 o
  -8   5  11        793.92        682.56        53.84 o
  -7   5  11         62.51         85.60        44.25 o
  -6   5  11        778.32        731.65        47.90 o
  -5   5  11          2.44        -49.96        49.96 o
  -4   5  11        435.26        455.15        49.74 o
  -3   5  11        655.72        652.78        45.86 o
  -2   5  11       2030.84       1985.34       105.65 o
  -1   5  11        728.99        888.96        61.23 o
   0   5  11         25.56         40.44        60.37 o
   1   5  11        310.82        312.70        50.43 o
   2   5  11         17.19         39.95        50.89 o
   3   5  11         11.97         13.96        67.89 o
   4   5  11         38.91         64.40        71.97 o
   5   5  11          0.12         31.38        76.61 o
   6   5  11        530.70        557.37        84.63 o
  -7   6  11          8.36          9.60        56.04 o
  -6   6  11        105.97        156.04        52.92 o
  -5   6  11          4.01         33.69        40.56 o
  -4   6  11        951.97        961.87        46.95 o
  -3   6  11          9.86         32.71        46.53 o
  -2   6  11        245.52        236.62        46.06 o
  -1   6  11         23.74          9.75        43.77 o
   0   6  11        150.82        145.62        48.15 o
   1   6  11         69.01        103.59        47.36 o
   2   6  11       1034.17       1164.66        69.25 o
   3   6  11         91.64        142.48        61.28 o
   4   6  11         68.01        101.14        78.19 o
   5   6  11         48.05         70.80        77.75 o
   6   6  11         67.24         92.10        86.49 o
  -7   7  11          1.35          8.63        49.14 o
  -6   7  11        242.94        211.42        45.52 o
  -5   7  11         68.99         24.57        45.78 o
  -4   7  11          5.94        -26.81        48.58 o
  -3   7  11        214.33        151.53        44.58 o
  -2   7  11        192.71        182.18        43.08 o
  -1   7  11        421.39        492.57        50.25 o
   0   7  11          5.83         30.68        57.39 o
   1   7  11        206.58        204.98        42.88 o
   2   7  11        190.74        226.83        60.62 o
   3   7  11        772.35        660.06        84.65 o
   4   7  11         29.93         22.97        75.39 o
   5   7  11        754.01        745.69        69.01 o
   6   7  11        785.85        736.38        89.65 o
  -7   8  11          1.17         13.72        50.04 o
  -6   8  11        274.68        271.61        54.37 o
  -5   8  11          7.23         26.09        47.72 o
  -4   8  11        170.65        199.36        42.30 o
  -3   8  11        108.74        103.04        43.87 o
  -2   8  11         18.53         42.33        45.67 o
  -1   8  11        749.45        787.25        43.75 o
   0   8  11         56.82         56.79        60.25 o
   1   8  11         25.13         37.30        72.49 o
   2   8  11        200.19        225.04        65.83 o
   3   8  11        413.00        420.07        76.72 o
   4   8  11         58.79         89.86        69.28 o
   5   8  11         26.00         41.48        82.79 o
  -7   9  11        214.74        267.07        48.10 o
  -6   9  11         24.47         30.44        47.44 o
  -5   9  11        967.04        990.67        62.69 o
  -4   9  11        339.71        282.03        46.08 o
  -3   9  11         40.17         18.45        54.77 o
  -2   9  11        826.45        753.75        39.33 o
  -1   9  11         20.19         67.58        51.19 o
   0   9  11        556.88        483.44        61.83 o
   1   9  11        375.08        374.08        95.05 o
   2   9  11        773.76        791.37        77.05 o
   3   9  11        433.63        498.94       104.78 o
   4   9  11        682.14        685.81        64.69 o
   5   9  11        219.31        297.60        84.44 o
  -7  10  11        120.80         62.57        52.36 o
  -6  10  11         74.99        115.17        52.19 o
  -5  10  11         85.86        107.90        47.77 o
  -4  10  11          4.27         15.25        48.29 o
  -3  10  11         65.85         68.33        43.63 o
  -2  10  11         80.88         75.11        45.02 o
  -1  10  11        916.98        876.51        58.82 o
   0  10  11         36.47         41.83        94.78 o
   1  10  11         66.21         37.71        75.22 o
   2  10  11         79.61         95.51        71.36 o
   3  10  11        504.15        451.48        95.60 o
   4  10  11         22.62         36.17        70.39 o
   5  10  11        189.11        171.41        63.73 o
  -6  11  11        488.00        426.06        50.70 o
  -5  11  11        333.64        280.24        53.58 o
  -4  11  11        181.25        145.49        47.95 o
  -3  11  11        187.36         95.09        48.84 o
  -2  11  11        350.07        311.89        51.33 o
  -1  11  11         66.65        108.29        49.64 o
   0  11  11        248.36        234.41        73.07 o
   1  11  11        280.84        225.49        91.13 o
   2  11  11          4.10         58.39        74.74 o
   3  11  11        258.49        211.96       133.64 o
   4  11  11          0.31         39.83        75.23 o
   5  11  11          3.15          0.90        92.27 o
  -6  12  11        320.71        287.02        52.00 o
  -5  12  11         26.01         51.58        59.83 o
  -4  12  11         58.37         40.73        43.59 o
  -3  12  11          9.11         66.86        54.33 o
  -2  12  11          0.56        -10.86        46.34 o
  -1  12  11        373.15        342.25        52.18 o
   0  12  11        133.75        130.87        63.07 o
   1  12  11          9.20         30.01        77.40 o
   2  12  11        403.92        204.38       100.07 o
   3  12  11         42.71         89.99       133.34 o
   4  12  11         73.98         43.46        77.84 o
  -6  13  11         39.36         -0.39        47.71 o
  -5  13  11         12.57         18.27        49.48 o
  -4  13  11          3.98        -17.86        50.00 o
  -3  13  11        199.28        191.73        47.46 o
  -2  13  11        227.69        188.36        46.80 o
  -1  13  11        169.88        139.53        51.09 o
   0  13  11          1.36         22.96        63.60 o
   1  13  11         28.07         48.92        90.78 o
   2  13  11        123.30        -71.25       138.92 o
   3  13  11        427.54        325.47       129.65 o
   4  13  11         95.33         12.57        85.54 o
  -5  14  11         28.53         35.60        44.13 o
  -4  14  11         27.23         64.78        53.69 o
  -3  14  11          2.22         33.76        48.11 o
  -2  14  11          9.15         51.27        50.33 o
  -1  14  11         10.30        -23.48        50.19 o
   0  14  11         18.86        -44.37        82.65 o
   1  14  11         50.10         76.27        80.23 o
   2  14  11        690.79        598.82        99.55 o
   3  14  11          2.10       -136.33       136.33 o
   4  14  11          4.39        161.93       106.46 o
  -5  15  11         19.21        -33.89        56.12 o
  -4  15  11          0.64         41.51        54.22 o
  -3  15  11         30.81         64.35        53.95 o
  -2  15  11         94.67         76.51        43.29 o
  -1  15  11          2.50        -20.24        57.24 o
   0  15  11         57.14         75.80        79.37 o
   1  15  11         62.48         41.32       104.97 o
   2  15  11          7.75        -10.66       139.61 o
   3  15  11          5.52        -35.58       142.40 o
  -4  16  11          3.68         26.03        56.81 o
  -3  16  11         77.33         44.73        55.88 o
  -2  16  11         23.91         31.72        53.34 o
  -1  16  11         82.69         69.72        67.14 o
   0  16  11         91.57         90.64        72.92 o
   1  16  11        210.73        191.78       111.89 o
   2  16  11        178.86         89.99       146.29 o
  -3  17  11        148.19        130.55        57.96 o
  -2  17  11         17.26        -49.84        60.85 o
  -1  17  11        264.51        278.66        62.12 o
   0  17  11         63.35          3.08        70.09 o
   1  17  11        122.91         65.21       113.39 o
   2  17  11         15.65          2.69       107.43 o
  -2  18  11        199.49        258.81        58.36 o
  -1  18  11         44.66         12.30        73.02 o
   0  18  11        179.22        116.59        84.05 o
  -6   0  12         46.47         88.41        97.96 o
  -4   0  12       1113.11       1048.42        93.69 o
  -2   0  12       2841.66       2955.38       234.38 o
   0   0  12        152.73        220.81        70.80 o
   2   0  12       4011.38       4041.45       332.49 o
   4   0  12        933.29        869.42        85.98 o
  -7   1  12        107.30         23.85        48.32 o
  -6   1  12        657.15        707.30        54.62 o
  -5   1  12        482.04        566.69        53.39 o
  -4   1  12         28.29         71.89        43.76 o
  -3   1  12        352.09        316.24        54.94 o
  -2   1  12        939.39       1021.09        55.90 o
  -1   1  12         45.04        112.86        51.61 o
   0   1  12        165.37        167.59        53.94 o
   1   1  12          5.28          2.91        53.91 o
   2   1  12        138.24        182.81        55.83 o
   3   1  12          0.24         26.02        47.11 o
   4   1  12         37.21         27.56        57.35 o
   5   1  12          0.13         -3.94        62.66 o
  -7   2  12          0.01          3.89        47.62 o
  -6   2  12         49.63         66.88        53.96 o
  -5   2  12        186.87        200.14        48.82 o
  -4   2  12        806.68        840.49        54.40 o
  -3   2  12        148.25        167.86        59.63 o
  -2   2  12       2001.21       2154.68        62.43 o
  -1   2  12        535.36        585.89        61.06 o
   0   2  12        346.70        351.82        62.92 o
   1   2  12        312.48        301.52        55.55 o
   2   2  12       3445.84       3335.65       123.65 o
   3   2  12         27.82         46.19        51.83 o
   4   2  12        632.20        648.36        61.19 o
   5   2  12        249.62        246.69        62.38 o
  -7   3  12          1.67         -8.51        48.40 o
  -6   3  12          0.42         -9.44        44.29 o
  -5   3  12       1151.13       1216.16        59.50 o
  -4   3  12        364.89        413.58        51.19 o
  -3   3  12         23.59         74.76        43.95 o
  -2   3  12          0.08        -15.36        46.97 o
  -1   3  12        370.43        349.61        48.51 o
   0   3  12        149.48        139.95        52.80 o
   1   3  12         75.53        101.23        69.66 o
   2   3  12        227.24        227.76        56.12 o
   3   3  12        437.85        364.00        56.55 o
   4   3  12        110.61         93.08        58.86 o
   5   3  12        703.34        718.42        70.21 o
  -7   4  12         48.48          2.15        53.32 o
  -6   4  12         28.08         29.69        44.26 o
  -5   4  12        258.34        299.78        57.26 o
  -4   4  12        302.22        282.40        46.77 o
  -3   4  12        409.47        438.23        54.48 o
  -2   4  12        593.29        617.83        55.96 o
  -1   4  12       1850.85       1830.28        82.69 o
   0   4  12        169.93        192.49        50.28 o
   1   4  12       1150.52       1183.13        62.09 o
   2   4  12        564.39        462.73        54.51 o
   3   4  12        178.09        185.65        51.74 o
   4   4  12        230.22        239.33        62.43 o
   5   4  12        280.80        208.77        85.35 o
  -7   5  12          3.61         58.14        63.07 o
  -6   5  12         17.04         32.37        54.02 o
  -5   5  12        656.20        592.40        54.45 o
  -4   5  12         21.62         26.24        50.78 o
  -3   5  12         78.30         70.82        54.04 o
  -2   5  12        102.73        113.54        61.54 o
  -1   5  12        124.67        152.15        53.34 o
   0   5  12        116.77         72.70        52.53 o
   1   5  12          5.92         24.91        49.75 o
   2   5  12         71.16         62.64        52.45 o
   3   5  12        560.77        499.98        65.31 o
   4   5  12         73.70         99.57        68.90 o
   5   5  12        430.47        473.98        87.17 o
  -7   6  12          0.01        -13.21        49.56 o
  -6   6  12        130.64        126.86        61.75 o
  -5   6  12        186.64        157.37        53.93 o
  -4   6  12         18.13         44.19        50.48 o
  -3   6  12        175.60        238.12        55.79 o
  -2   6  12        113.96         93.79        46.36 o
  -1   6  12       1569.81       1691.52        74.13 o
   0   6  12         19.83         19.12        61.90 o
   1   6  12        326.27        418.18        52.64 o
   2   6  12        176.09        137.99        62.66 o
   3   6  12        151.31        173.63        65.13 o
   4   6  12         17.31         77.19        71.59 o
   5   6  12        603.05        582.11        94.03 o
  -7   7  12          6.19         43.01        65.75 o
  -6   7  12       1025.12        987.30        59.61 o
  -5   7  12        495.62        452.05        48.03 o
  -4   7  12        374.00        400.24        49.04 o
  -3   7  12         71.21         85.32        44.01 o
  -2   7  12       1400.88       1350.20        67.47 o
  -1   7  12         51.79         41.17        43.81 o
   0   7  12        106.33        142.57        59.19 o
   1   7  12        471.11        439.51        59.66 o
   2   7  12         94.73         81.47        59.25 o
   3   7  12         61.51        114.41        80.23 o
   4   7  12         63.30         12.33        67.89 o
   5   7  12        100.40         81.48        85.79 o
  -6   8  12        240.26        211.51        45.94 o
  -5   8  12         23.63         88.67        50.17 o
  -4   8  12         96.82         86.21        55.93 o
  -3   8  12        104.79        132.20        47.45 o
  -2   8  12        261.54        341.61        57.39 o
  -1   8  12        158.75        133.41        54.88 o
   0   8  12          1.20         13.17        51.58 o
   1   8  12         24.27         61.64        53.46 o
   2   8  12        328.23        342.88        73.96 o
   3   8  12         26.46         12.13        99.99 o
   4   8  12         65.39         57.27        87.60 o
   5   8  12        252.25        118.97        87.18 o
  -6   9  12        772.43        692.44        48.08 o
  -5   9  12        171.18        138.11        47.21 o
  -4   9  12        109.23         92.73        53.26 o
  -3   9  12        447.65        427.39        51.36 o
  -2   9  12        258.77        289.27        49.90 o
  -1   9  12        930.95       1050.80        61.79 o
   0   9  12         40.14         41.46        68.12 o
   1   9  12          0.54          3.93        56.15 o
   2   9  12         45.22         43.24        60.38 o
   3   9  12        149.02        103.34       107.78 o
   4   9  12          3.86        -34.58        86.58 o
  -6  10  12        503.29        410.19        64.44 o
  -5  10  12         13.37         43.58        53.98 o
  -4  10  12         37.54          1.60        47.24 o
  -3  10  12          3.72         -2.52        52.43 o
  -2  10  12        172.10        173.62        45.66 o
  -1  10  12         26.70         76.44        49.83 o
   0  10  12         18.18        -42.86        58.29 o
   1  10  12          0.64         24.75        96.77 o
   2  10  12         85.58         58.03        68.40 o
   3  10  12         46.60         21.00        88.60 o
   4  10  12          1.03         55.99        68.01 o
  -6  11  12         42.65         46.50        50.86 o
  -5  11  12        318.73        336.36        51.42 o
  -4  11  12          0.66         21.49        62.17 o
  -3  11  12         43.85        107.31        40.07 o
  -2  11  12        223.98        223.94        46.85 o
  -1  11  12         33.86         30.37        53.36 o
   0  11  12          6.38         46.12        75.11 o
   1  11  12         47.80         87.18        90.80 o
   2  11  12        178.15        106.62       104.85 o
   3  11  12          5.26        -52.72       142.21 o
   4  11  12         54.43         39.86        77.34 o
  -5  12  12         86.34        153.26        58.93 o
  -4  12  12        111.10        112.40        48.63 o
  -3  12  12          4.84         -8.68        49.31 o
  -2  12  12         61.62        100.16        54.45 o
  -1  12  12         87.59         98.81        59.14 o
   0  12  12         20.13          2.34        74.37 o
   1  12  12         15.74         22.43       102.71 o
   2  12  12        165.03         87.69       130.35 o
   3  12  12          6.76        -14.80       101.88 o
  -5  13  12        376.11        300.65        60.19 o
  -4  13  12          0.42         -9.94        44.88 o
  -3  13  12        361.72        326.20        56.49 o
  -2  13  12        182.94        118.39        53.91 o
  -1  13  12        303.57        301.31        57.73 o
   0  13  12          9.78        -68.85        68.85 o
   1  13  12        191.87        156.03        95.87 o
   2  13  12          0.25         51.12       137.22 o
   3  13  12          0.88         -3.49       109.82 o
  -4  14  12          6.68          6.73        48.28 o
  -3  14  12          5.76          6.16        51.79 o
  -2  14  12        165.42         99.45        47.57 o
  -1  14  12         83.89         83.96        48.92 o
   0  14  12         99.23         66.49        86.42 o
   1  14  12         83.55         52.70       108.47 o
   2  14  12          1.34         36.37       100.55 o
  -3  15  12        113.39        134.80        49.40 o
  -2  15  12        161.78        105.56        51.86 o
  -1  15  12         18.70         22.63        51.66 o
   0  15  12         86.38         74.56        85.88 o
   1  15  12        345.93        223.30        93.04 o
   2  15  12          0.28         65.37       141.21 o
  -2  16  12        324.58        220.98        63.32 o
  -1  16  12          0.15         42.87        63.42 o
   0  16  12        112.11        102.79        91.24 o
  -5   0  13        206.02        161.61        74.84 o
  -3   0  13          7.64         52.92        71.47 o
  -1   0  13        353.42        347.01        73.07 o
   1   0  13       1060.58       1054.52        91.83 o
   3   0  13          4.21         -9.43        81.09 o
  -6   1  13          7.31        -24.84        69.72 o
  -5   1  13        154.86        110.69        59.86 o
  -4   1  13          3.38         33.32        52.11 o
  -3   1  13          9.75         23.23        55.51 o
  -2   1  13        196.58        200.24        53.15 o
  -1   1  13        571.88        559.05        49.14 o
   0   1  13        122.34        108.32        56.04 o
   1   1  13        198.27        163.18        57.74 o
   2   1  13        145.20         92.31        58.70 o
   3   1  13        293.81        263.18        54.38 o
   4   1  13        167.26        134.07        58.45 o
  -6   2  13         25.00         45.40        59.67 o
  -5   2  13        122.96         95.16        68.22 o
  -4   2  13         18.20         -3.91        64.91 o
  -3   2  13        168.19        154.44        56.73 o
  -2   2  13        417.13        425.26        51.87 o
  -1   2  13        344.54        344.42        55.99 o
   0   2  13        177.46        178.08        57.28 o
   1   2  13        472.65        467.34        65.57 o
   2   2  13        155.22        172.66        53.88 o
   3   2  13         97.36         80.04        55.07 o
   4   2  13         36.90         22.44        62.65 o
  -6   3  13        854.19        823.01        56.49 o
  -5   3  13         35.07         74.75        59.90 o
  -4   3  13        220.36        180.71        59.05 o
  -3   3  13         20.04         34.17        56.39 o
  -2   3  13        321.17        305.01        56.65 o
  -1   3  13          2.16         45.80        50.64 o
   0   3  13         60.43         60.81        51.46 o
   1   3  13        120.01        106.21        58.12 o
   2   3  13        443.85        413.68        61.11 o
   3   3  13         63.22         58.90        57.28 o
   4   3  13          1.78         20.84        64.09 o
  -6   4  13         30.23         16.52        57.71 o
  -5   4  13         44.85         89.41        51.75 o
  -4   4  13        108.05        120.18        58.60 o
  -3   4  13          0.03         10.43        63.41 o
  -2   4  13       1801.66       1806.02        69.37 o
  -1   4  13         68.00         90.67        49.95 o
   0   4  13        201.93        256.60        62.85 o
   1   4  13          0.50          2.26        52.16 o
   2   4  13        662.40        630.50        56.01 o
   3   4  13         14.82         13.76        54.30 o
   4   4  13        371.67        345.38        62.00 o
  -6   5  13        378.03        294.01        59.25 o
  -5   5  13        501.68        564.63        57.18 o
  -4   5  13         39.86         13.29        48.77 o
  -3   5  13       1400.27       1417.40        68.29 o
  -2   5  13         84.83        164.76        57.25 o
  -1   5  13        720.65        793.16        62.22 o
   0   5  13        120.19        119.19        58.02 o
   1   5  13        197.31        247.41        58.19 o
   2   5  13       1129.71       1146.03        64.86 o
   3   5  13        264.76        258.57        51.96 o
   4   5  13        184.15        131.82        64.80 o
  -6   6  13          0.23         54.21        57.61 o
  -5   6  13         59.04         93.91        50.88 o
  -4   6  13          0.54         28.97        49.63 o
  -3   6  13        116.30        163.09        60.08 o
  -2   6  13        512.01        463.81        67.75 o
  -1   6  13        446.75        474.20        53.32 o
   0   6  13         15.66          0.35        51.94 o
   1   6  13        335.49        387.80        63.44 o
   2   6  13         66.35         67.02        53.08 o
   3   6  13        421.77        421.75        75.46 o
   4   6  13          6.47         38.69        72.42 o
  -6   7  13         30.71         -7.19        63.91 o
  -5   7  13        133.59         78.14        55.82 o
  -4   7  13        325.05        343.83        49.70 o
  -3   7  13         68.43         49.08        54.36 o
  -2   7  13        112.08        161.93        67.56 o
  -1   7  13          4.07         47.05        54.17 o
   0   7  13        313.68        330.98        51.74 o
   1   7  13          5.69         44.55        64.15 o
   2   7  13        685.76        669.56        58.08 o
   3   7  13        168.02        123.47        81.41 o
   4   7  13        173.72        169.37        81.36 o
  -5   8  13        159.04        119.88        62.79 o
  -4   8  13         75.09        108.13        56.96 o
  -3   8  13        213.87        186.15        51.38 o
  -2   8  13         86.30        147.95        42.26 o
  -1   8  13        484.31        415.60        57.68 o
   0   8  13         67.16         67.52        66.23 o
   1   8  13        311.79        218.03        64.46 o
   2   8  13         47.26         21.90        66.01 o
   3   8  13          3.50         26.71        66.18 o
  -5   9  13        589.60        568.02        52.11 o
  -4   9  13          0.84         24.63        48.92 o
  -3   9  13        776.26        747.73        45.23 o
  -2   9  13         62.57         77.83        45.44 o
  -1   9  13         23.26         47.49        57.70 o
   0   9  13          0.03         -5.78        74.87 o
   1   9  13         36.23         79.34        67.82 o
   2   9  13          7.55         -1.24        62.73 o
   3   9  13          5.38         28.92       104.52 o
  -5  10  13        111.73        105.66        51.86 o
  -4  10  13        131.29        120.39        58.26 o
  -3  10  13        125.03         97.51        54.72 o
  -2  10  13        289.22        289.78        56.32 o
  -1  10  13        409.12        369.33        56.41 o
   0  10  13        131.42         87.76        55.47 o
   1  10  13        186.52        170.11        62.84 o
   2  10  13        166.41         94.15       102.94 o
   3  10  13         17.52        -25.11       138.72 o
  -4  11  13        536.96        440.70        52.39 o
  -3  11  13        610.17        533.41        54.40 o
  -2  11  13        943.77        838.26        56.33 o
  -1  11  13         11.57         44.71        56.14 o
   0  11  13        224.38        219.77        62.27 o
   1  11  13         68.85         88.07        58.44 o
   2  11  13        175.43        182.06       117.80 o
  -4  12  13        138.52         81.37        49.95 o
  -3  12  13          6.31         10.24        53.45 o
  -2  12  13        629.14        525.95        49.52 o
  -1  12  13         35.90         24.09        53.91 o
   0  12  13         41.49         63.65        70.47 o
   1  12  13         10.15          4.40        70.07 o
   2  12  13        369.65        313.72        91.42 o
  -3  13  13          0.22         32.49        58.65 o
  -2  13  13        243.94        177.66        55.18 o
  -1  13  13        215.83        192.73        61.48 o
   0  13  13         28.69         25.50        64.96 o
   1  13  13         42.05         30.60       112.28 o
  -2  14  13        489.68        359.06        61.82 o
  -1  14  13          4.35         68.32        66.28 o
   0  14  13         14.76         16.79        73.56 o
  -4   0  14          5.21          7.66        96.74 o
  -2   0  14        458.02        536.45        97.37 o
   0   0  14         34.46         52.57        94.13 o
   2   0  14         70.84         32.71        70.77 o
  -5   1  14         92.23         88.53        64.66 o
  -4   1  14         70.45         12.85        60.42 o
  -3   1  14        433.50        305.00        54.03 o
  -2   1  14        283.34        266.98        60.46 o
  -1   1  14         11.17         23.15        52.04 o
   0   1  14          4.54         44.05        59.33 o
   1   1  14          0.38          1.40        61.28 o
   2   1  14        227.55        193.77        63.43 o
   3   1  14         12.19          8.85        54.41 o
  -5   2  14         38.93         77.33        69.87 o
  -4   2  14         38.65         14.57        60.10 o
  -3   2  14          5.25         32.26        59.28 o
  -2   2  14        131.81        142.78        65.31 o
  -1   2  14        454.95        438.79        67.22 o
   0   2  14        101.45        122.06        59.02 o
   1   2  14        289.95        295.22        56.23 o
   2   2  14          0.47        -30.52        56.43 o
   3   2  14          0.90         -7.10        62.84 o
  -5   3  14         12.26         13.39        63.50 o
  -4   3  14        167.37        166.53        55.32 o
  -3   3  14        121.66        219.07        60.72 o
  -2   3  14         35.59         22.62        56.68 o
  -1   3  14         94.15         47.42        59.32 o
   0   3  14         49.58         76.02        53.42 o
   1   3  14         50.04         52.39        61.00 o
   2   3  14        136.73        128.57        57.89 o
   3   3  14        274.44        206.29        63.06 o
  -5   4  14         85.39         98.99        71.94 o
  -4   4  14         47.56         33.09        57.52 o
  -3   4  14         38.19         28.82        67.36 o
  -2   4  14         12.01         62.15        53.15 o
  -1   4  14        275.24        295.87        60.35 o
   0   4  14        436.30        432.99        62.28 o
   1   4  14        184.63        117.93        55.93 o
   2   4  14         67.21         89.89        51.40 o
   3   4  14         24.23         56.27        58.34 o
  -5   5  14         51.43         -9.55        60.66 o
  -4   5  14         52.51         28.78        58.36 o
  -3   5  14          2.74         47.32        67.30 o
  -2   5  14        172.26        177.72        55.34 o
  -1   5  14        101.62        108.33        61.71 o
   0   5  14         24.87          9.64        48.54 o
   1   5  14         91.95        105.32        48.00 o
   2   5  14         87.59         65.59        61.99 o
   3   5  14        273.18        242.31        66.92 o
  -5   6  14        163.87        110.09        62.67 o
  -4   6  14        314.74        280.21        72.59 o
  -3   6  14         43.01         94.67        70.25 o
  -2   6  14        597.10        672.40        60.03 o
  -1   6  14        113.32        115.99        62.95 o
   0   6  14        377.45        280.28        53.98 o
   1   6  14        266.88        321.94        57.96 o
   2   6  14        259.39        245.27        57.34 o
   3   6  14         43.60         59.01        69.28 o
  -4   7  14          4.01        -22.71        55.13 o
  -3   7  14        355.16        374.27        66.10 o
  -2   7  14         50.69         23.92        54.37 o
  -1   7  14          6.34          9.16        56.93 o
   0   7  14         24.94         20.11        55.39 o
   1   7  14         89.81         85.92        60.49 o
   2   7  14        183.58        139.72        62.69 o
  -4   8  14        295.42        321.70        51.33 o
  -3   8  14        292.80        259.01        65.75 o
  -2   8  14       1140.58       1145.63        68.71 o
  -1   8  14        132.77        157.82        60.90 o
   0   8  14        460.59        488.66        65.71 o
   1   8  14          1.16          5.09        66.44 o
   2   8  14        721.28        704.01        67.95 o
  -4   9  14         10.99         20.76        60.75 o
  -3   9  14         12.34        -33.29        75.81 o
  -2   9  14        236.17        251.67        49.91 o
  -1   9  14         77.90         87.56        56.67 o
   0   9  14         77.72         95.28        62.97 o
   1   9  14          0.16         11.60        86.62 o
  -3  10  14        329.38        249.80        51.34 o
  -2  10  14        600.16        569.23        61.08 o
  -1  10  14        166.64         76.03        58.54 o
   0  10  14         26.24          0.27        65.26 o
   1  10  14        374.81        325.00        94.13 o
  -2  11  14          0.24         35.74        51.88 o
  -1  11  14          7.97         35.81        58.39 o
   0  11  14          4.33         75.95        71.68 o
  -3   0  15        151.22        106.92        72.95 o
  -1   0  15         90.80        109.06        99.79 o
   1   0  15        157.04         72.16        83.39 o
  -4   1  15         13.83         37.42        65.74 o
  -3   1  15        575.19        559.85        66.51 o
  -2   1  15          0.13        -15.40        61.84 o
  -1   1  15         27.56         21.76        63.72 o
   0   1  15          5.59         22.66        56.10 o
   1   1  15          1.28         21.36        48.43 o
  -4   2  15         45.69         20.75        73.63 o
  -3   2  15        155.45        108.06        65.13 o
  -2   2  15        258.96        258.65        63.86 o
  -1   2  15         24.40         -5.06        64.77 o
   0   2  15         69.85          6.11        65.69 o
   1   2  15        334.00        297.22        61.44 o
  -3   3  15        156.05        146.70        64.49 o
  -2   3  15          5.60         22.06        58.45 o
  -1   3  15         70.96         96.29        65.61 o
   0   3  15        220.55        207.35        56.09 o
   1   3  15         76.94         78.42        61.00 o
  -3   4  15          0.49         27.16        62.99 o
  -2   4  15        616.96        576.98        62.95 o
  -1   4  15         76.39         69.71        57.84 o
   0   4  15        141.71        148.67        59.65 o
   1   4  15         48.00         34.66        57.59 o
  -3   5  15         13.98         67.73        70.91 o
  -2   5  15         12.64        -17.14        64.97 o
  -1   5  15          0.17         13.03        54.31 o
   0   5  15         16.20          4.45        59.19 o
   1   5  15         31.44         44.75        68.01 o
  -2   6  15        360.10        299.58        67.35 o
  -1   6  15        101.22         65.21        61.47 o
   0   6  15          2.17        -12.25        63.42 o
  -2   7  15          9.30         -5.43        62.39 o
  -1   7  15        371.70        340.48        64.04 o
                                                
