# Supplementary material for: Crystal structures of two cross-bridged chromium(III) tetra­aza­macrocycles
Source: Acta Crystallogr Sect E Struct Rep Online. 2014 Aug 30;70(Pt 9):148–52. doi: 10.1107/S1600536814019072 (PMC4186087; doi:10.1107/S1600536814019072)
Supplement: Supplementary file 3 [file e-70-00148-IIsup3.hkl]

#
# h,k,l, Fc-squared, Fo-squared, sigma(Fo-squared), status flag
#
data_II
_shelx_title ' P21/c'
_shelx_refln_list_code          4
_shelx_F_calc_maximum      240.35
_exptl_crystal_F_000      1076.00
_reflns_d_resolution_high  0.8035

loop_
 _space_group_symop_operation_xyz
 'x, y, z'
 '-x, y+1/2, -z+1/2'
 '-x, -y, -z'
 'x, -y-1/2, z-1/2'

_cell_length_a    13.6801
_cell_length_b    12.4370
_cell_length_c    12.3864
_cell_angle_alpha  90.000
_cell_angle_beta  102.028
_cell_angle_gamma  90.000

_shelx_F_squared_multiplier     1.000

loop_
 _refln_index_h
 _refln_index_k
 _refln_index_l
 _refln_F_squared_calc
 _refln_F_squared_meas
 _refln_F_squared_sigma
 _refln_observed_status
   2   0   0      19937.47      15288.38       491.38 o
   3   0   0       6697.86       5014.58       268.91 o
   4   0   0       9494.42       7601.21       278.72 o
   5   0   0       3280.07       2510.20       200.74 o
   6   0   0       6059.68       5113.51       240.26 o
   7   0   0        266.96        290.86       178.24 o
   8   0   0          1.90          6.43        92.49 o
   9   0   0       2936.66       2813.45       131.93 o
  10   0   0        383.60        387.12        87.77 o
  11   0   0         39.48         47.95        97.94 o
  12   0   0        172.98        110.01       135.62 o
  13   0   0       1025.45        809.95       134.23 o
  14   0   0        645.21        518.81       137.61 o
  15   0   0        245.41        230.50       138.39 o
  16   0   0         48.42         37.35       160.39 o
   2   1   0       6629.10       5994.32       163.29 o
   3   1   0       1787.83       1451.56        95.15 o
   4   1   0         35.70         14.97        92.15 o
   5   1   0        302.47        247.01        88.42 o
   6   1   0         25.83         35.86        83.08 o
   7   1   0       1881.47       1519.66       111.38 o
   8   1   0        809.96        827.12        85.31 o
   9   1   0        110.72         77.67        81.41 o
  10   1   0        544.87        526.09        84.71 o
  11   1   0         25.32         70.75        64.65 o
  12   1   0          2.41        -23.76        69.61 o
  13   1   0         17.75         23.38        79.85 o
  14   1   0        336.91        248.82        97.32 o
  15   1   0         15.47         38.93       101.89 o
  16   1   0         12.90         52.49       136.84 o
   0   2   0      17419.93      16832.95       291.41 o
   1   2   0        286.33        323.57       109.42 o
   2   2   0       1115.18       1118.80       124.04 o
   3   2   0        166.16        183.80        84.99 o
   4   2   0        192.02        147.26        83.06 o
   5   2   0        800.93        710.26        94.60 o
   6   2   0       1199.40        948.49       135.50 o
   7   2   0        380.08        405.49        96.27 o
   8   2   0        134.13        119.61        81.11 o
   9   2   0       1064.63       1027.05       108.77 o
  10   2   0        615.62        490.68        78.01 o
  11   2   0        335.63        332.76        82.67 o
  12   2   0         99.77        141.78       115.00 o
  13   2   0        240.81        131.45        85.43 o
  14   2   0        628.44        594.53       105.98 o
  15   2   0        391.07        250.91       113.35 o
  16   2   0        110.23        112.40       136.45 o
   1   3   0       4189.07       4321.91       158.84 o
   2   3   0      10771.19       9774.77       215.21 o
   3   3   0        381.56        382.77        97.18 o
   4   3   0       5199.96       4701.64       133.62 o
   5   3   0         34.93         92.90        76.00 o
   6   3   0        529.25        513.68        80.64 o
   7   3   0       5044.21       4759.45       278.00 o
   8   3   0       1313.52       1512.32       205.06 o
   9   3   0       1129.50       1003.87       120.77 o
  10   3   0          6.28         22.87        88.50 o
  11   3   0        430.99        415.89       100.18 o
  12   3   0        510.37        683.90       108.56 o
  13   3   0         58.87        117.06       112.85 o
  14   3   0         68.51         79.66       129.21 o
  15   3   0        100.57         82.75        99.66 o
  16   3   0        122.33        168.42       112.94 o
   0   4   0      16642.89      14927.91       202.74 o
   1   4   0       8945.71       8681.71       122.89 o
   2   4   0       2067.13       1966.67       137.78 o
   3   4   0        182.87        231.78       116.05 o
   4   4   0         54.82         57.97       115.06 o
   5   4   0         71.38         39.05        82.47 o
   6   4   0         19.98         58.13        79.58 o
   7   4   0         32.49         83.80        83.22 o
   8   4   0        744.57        734.15        90.90 o
   9   4   0       2372.76       2295.59       306.18 o
  10   4   0        385.63        312.76        88.98 o
  11   4   0          0.90         34.85        90.68 o
  12   4   0        705.37        720.22        98.37 o
  13   4   0        482.38        412.65       101.59 o
  14   4   0        228.58        168.75       112.22 o
  15   4   0          2.30         38.27       123.98 o
  16   4   0         16.74         17.90       104.68 o
   1   5   0        163.57         90.08        71.32 o
   2   5   0          0.78         -5.93        77.67 o
   3   5   0       6819.08       6534.55       209.94 o
   4   5   0       1096.54       1048.37       121.32 o
   5   5   0       1413.18       1484.38       142.77 o
   6   5   0        497.20        503.90        80.56 o
   7   5   0        362.06        348.29        65.22 o
   8   5   0        231.93        217.11        65.51 o
   9   5   0       1964.47       2084.82       128.59 o
  10   5   0       3104.20       3035.42       438.00 o
  11   5   0        222.14        243.89        98.04 o
  12   5   0       1075.79       1027.79       138.70 o
  13   5   0         98.96         79.53        96.19 o
  14   5   0          1.31          3.21       109.23 o
  15   5   0        100.65        100.30       123.36 o
   0   6   0         30.61        122.71       107.02 o
   1   6   0          5.57         20.73        74.74 o
   2   6   0         30.70          2.85        70.47 o
   3   6   0        990.47        917.68        77.20 o
   4   6   0        325.83        287.41        66.48 o
   5   6   0       1665.07       1633.30       122.73 o
   6   6   0       1408.85       1356.10       119.41 o
   7   6   0       1958.57       2071.86       113.78 o
   8   6   0          2.75         46.66        66.44 o
   9   6   0       1888.36       1945.06       108.71 o
  10   6   0         79.07         96.24        73.23 o
  11   6   0       3575.67       4019.18       137.76 o
  12   6   0        142.66         94.79        93.15 o
  13   6   0          8.07         52.28       104.30 o
  14   6   0        360.25        388.57       120.35 o
  15   6   0        172.39        138.66       119.08 o
   1   7   0        147.32        126.13        67.35 o
   2   7   0        288.74        300.83        68.94 o
   3   7   0        157.03        163.66        71.67 o
   4   7   0        247.39        201.65        69.33 o
   5   7   0        542.32        502.86        72.60 o
   6   7   0        170.39        161.93        66.61 o
   7   7   0       1070.49       1083.73        80.56 o
   8   7   0          8.16         19.49        65.23 o
   9   7   0         77.38         80.01        66.73 o
  10   7   0        191.55        234.83        75.42 o
  11   7   0         43.48         52.28        75.77 o
  12   7   0        205.84        163.29        83.83 o
  13   7   0         96.17        -31.08        91.27 o
  14   7   0          0.00         55.59        95.54 o
   0   8   0       1851.45       1878.38       100.65 o
   1   8   0         66.75         77.95        62.28 o
   2   8   0        801.02        766.68        64.29 o
   3   8   0       6731.63       6242.70       206.70 o
   4   8   0       1467.93       1418.24        75.26 o
   5   8   0        619.81        515.74        76.21 o
   6   8   0       1562.42       1591.92       175.52 o
   7   8   0          5.87         26.89        76.13 o
   8   8   0         68.08        113.74        70.32 o
   9   8   0          3.54        -17.22        67.67 o
  10   8   0         83.66        136.24        69.40 o
  11   8   0       1321.48       1434.07        88.83 o
  12   8   0        455.39        478.47        84.95 o
  13   8   0          9.67         13.66        96.90 o
  14   8   0          1.46         23.63       108.56 o
   1   9   0        251.64        297.30        69.92 o
   2   9   0        644.79        614.08        65.77 o
   3   9   0       3003.18       2916.36       139.97 o
   4   9   0       1097.31       1134.75        83.50 o
   5   9   0         42.60         47.22        70.44 o
   6   9   0         45.38         -8.77        76.09 o
   7   9   0         50.31        136.73        86.56 o
   8   9   0        135.88        131.08        66.01 o
   9   9   0       1092.91       1362.62        88.88 o
  10   9   0        762.96        893.43        78.38 o
  11   9   0          1.20         28.24        77.39 o
  12   9   0         66.47         52.24        81.46 o
  13   9   0         27.78         11.36        91.57 o
   0  10   0         63.36        158.67       110.40 o
   1  10   0       2336.45       2170.00       122.04 o
   2  10   0        466.63        406.80        69.04 o
   3  10   0       1296.31       1216.75        78.37 o
   4  10   0        492.67        491.98       112.95 o
   5  10   0          1.10        -48.60        71.01 o
   6  10   0        849.61        854.13        90.39 o
   7  10   0         82.87         56.64        84.20 o
   8  10   0        116.38        116.77        78.90 o
   9  10   0          1.66        -22.68        64.49 o
  10  10   0        115.03        100.45        70.71 o
  11  10   0         15.21         43.10        79.61 o
  12  10   0         14.54         36.65        78.33 o
   1  11   0       1568.40       1462.04        73.17 o
   2  11   0         61.89         26.92        74.16 o
   3  11   0        337.31        352.48        76.83 o
   4  11   0       1159.95       1157.81       134.84 o
   5  11   0       1423.37       1631.49       253.03 o
   6  11   0         40.44         88.08        73.57 o
   7  11   0         14.46         11.18        86.64 o
   8  11   0        182.77        122.21        88.57 o
   9  11   0         44.94         19.64        76.36 o
  10  11   0         81.15         36.92        78.64 o
  11  11   0         99.54        100.39        78.69 o
   0  12   0       1782.69       1600.55       109.96 o
   1  12   0        122.08        177.62        83.01 o
   2  12   0       1438.38       1320.71        90.26 o
   3  12   0        314.91        420.00        78.16 o
   4  12   0       1098.64       1069.16       120.65 o
   5  12   0        221.94        180.35        71.25 o
   6  12   0        517.21        418.87        80.45 o
   7  12   0          3.79          0.27        90.33 o
   8  12   0         35.74         57.43        85.28 o
   9  12   0        117.63        126.04        78.05 o
  10  12   0         22.25         56.27        82.10 o
   1  13   0        335.96        327.82        79.96 o
   2  13   0         36.42         22.94        81.34 o
   3  13   0          5.73        -22.33        73.69 o
   4  13   0          2.92         51.97        79.53 o
   5  13   0          3.69        -21.92        80.31 o
   6  13   0        650.26        646.91        84.49 o
   7  13   0         18.31         39.78        84.78 o
   8  13   0         29.42         50.13       100.48 o
   9  13   0          0.85          2.21        77.40 o
   0  14   0       1212.94       1287.97       139.50 o
   1  14   0        481.59        554.34        86.56 o
   2  14   0        221.13        184.57        97.74 o
   3  14   0        424.75        485.67        98.08 o
   4  14   0         86.65         95.02        78.34 o
   5  14   0          3.33        -42.43        89.34 o
   6  14   0        188.37        158.16        88.84 o
   7  14   0          5.53          6.88        90.17 o
   1  15   0          1.86         26.58        91.06 o
   2  15   0          3.35        -35.91       102.95 o
   3  15   0          3.72        -67.44        91.89 o
   4  15   0         87.45        141.14       102.81 o
 -16   1   1        516.68        530.06       165.88 o
 -15   1   1        380.19        359.31       114.44 o
 -14   1   1         53.69         54.33        85.25 o
 -13   1   1        439.81        405.06        86.04 o
 -12   1   1        604.76        477.80        76.67 o
 -11   1   1        214.51        184.17        88.98 o
 -10   1   1         63.53         90.36        80.33 o
  -9   1   1         85.56         74.48        76.12 o
  -8   1   1        791.09        618.73        79.11 o
  -7   1   1       1455.51       1299.53        74.04 o
  -6   1   1       1568.17       1493.21        90.30 o
  -5   1   1       1297.58       1219.12        79.10 o
  -4   1   1       1414.52       1427.19        76.40 o
  -3   1   1          7.69         42.95        75.42 o
  -2   1   1      43590.88      41093.00       411.89 o
  -1   1   1      13241.77      11906.94       253.11 o
   1   1   1      24343.15      22166.64       477.59 o
   2   1   1      26904.27      22552.88       849.78 o
   3   1   1       1795.94       1415.32        83.30 o
   4   1   1        833.29        550.14        93.93 o
   5   1   1        135.10        103.35        91.16 o
   6   1   1         87.74        109.48        85.79 o
   7   1   1      12369.37      10068.17      1755.12 o
   8   1   1        868.21        784.39        82.73 o
   9   1   1         81.38        122.12        76.92 o
  10   1   1         90.69         68.25        61.49 o
  11   1   1          4.06        -29.52        70.02 o
  12   1   1        423.83        323.64        85.62 o
  13   1   1        365.64        357.47        95.43 o
  14   1   1         55.31         78.98        95.31 o
  15   1   1        204.27        185.67        95.54 o
  16   1   1         81.17         68.88       107.47 o
 -16   2   1         12.74         16.46       119.10 o
 -15   2   1          1.73         21.28       101.54 o
 -14   2   1        134.94        124.88        95.95 o
 -13   2   1        978.53        892.95       124.65 o
 -12   2   1        507.68        464.77       141.60 o
 -11   2   1        322.52        322.77       121.53 o
 -10   2   1        396.88        433.55       107.32 o
  -9   2   1       2101.02       2241.46        96.91 o
  -8   2   1        523.58        507.72        75.98 o
  -7   2   1         38.52        109.93        83.16 o
  -6   2   1         27.63         51.35        75.67 o
  -5   2   1       2206.92       2170.07        77.50 o
  -4   2   1       4645.10       4141.89       178.95 o
  -3   2   1       8519.28       7975.76       351.60 o
  -2   2   1        546.45        601.39       107.61 o
  -1   2   1        181.24        117.98       113.89 o
   0   2   1      32488.12      31796.29       256.20 o
   1   2   1      16619.01      15583.40       180.78 o
   2   2   1        222.92        170.39        94.36 o
   3   2   1       5080.00       4343.71       130.97 o
   4   2   1       1900.13       1768.99        92.36 o
   5   2   1      17515.87      14227.39       869.75 o
   6   2   1       2744.81       2352.39       166.24 o
   7   2   1        724.24        690.49        82.95 o
   8   2   1        102.03        110.93        79.71 o
   9   2   1       4708.93       4384.34       485.59 o
  10   2   1        125.10        117.68        75.43 o
  11   2   1        147.88        110.29        77.91 o
  12   2   1         21.14         36.60        92.29 o
  13   2   1         48.91         41.88        75.40 o
  14   2   1         36.08         60.74       128.14 o
  15   2   1         25.38         17.51       137.61 o
  16   2   1         16.14         -4.82       167.60 o
 -16   3   1          2.12         19.83        97.21 o
 -15   3   1        275.55        226.00        93.49 o
 -14   3   1        983.14        942.07       149.34 o
 -13   3   1         34.50        -18.28        99.65 o
 -12   3   1        295.07        257.22       138.33 o
 -11   3   1        392.82        376.22       116.42 o
 -10   3   1        974.24       1107.89        95.19 o
  -9   3   1         19.42         14.46        73.30 o
  -8   3   1         45.55         26.98        71.66 o
  -7   3   1        297.69        310.96        63.53 o
  -6   3   1         87.99         72.78        70.77 o
  -5   3   1         85.08         85.23        77.56 o
  -4   3   1       5476.85       5422.51       123.96 o
  -3   3   1      28736.11      28262.95       519.20 o
  -2   3   1       5903.47       5669.31       126.33 o
  -1   3   1        132.43        119.34        89.92 o
   0   3   1         22.38         94.38        94.95 o
   1   3   1          0.85         61.55        81.60 o
   2   3   1          0.14         40.79       105.58 o
   3   3   1        710.49        690.51        85.75 o
   4   3   1       1362.79       1282.53        76.14 o
   5   3   1        102.16         48.86        69.17 o
   6   3   1         14.97          3.48        65.82 o
   7   3   1       3285.38       3035.41       204.20 o
   8   3   1       1322.34        986.69       116.11 o
   9   3   1        816.53        479.90       114.23 o
  10   3   1        373.05        385.65       141.63 o
  11   3   1        164.10        151.98       105.14 o
  12   3   1          2.31          8.12       106.97 o
  13   3   1         55.59         38.16       120.89 o
  14   3   1        109.02         69.59       141.10 o
  15   3   1        121.52         49.17       108.88 o
  16   3   1         23.81        -22.06       145.87 o
 -16   4   1          6.23          0.48       123.76 o
 -15   4   1        160.65        104.11       116.06 o
 -14   4   1         75.64         21.81       107.76 o
 -13   4   1        174.94        156.76        96.57 o
 -12   4   1          6.30         19.40       129.80 o
 -11   4   1        998.47       1154.21       117.03 o
 -10   4   1         71.00         89.29        76.73 o
  -9   4   1       4016.11       4634.77       410.90 o
  -8   4   1       1236.78       1369.71        82.94 o
  -7   4   1         42.90         76.64        71.07 o
  -6   4   1       5320.76       5201.42        98.15 o
  -5   4   1       3673.01       3643.69       135.12 o
  -4   4   1        286.92        273.37        80.15 o
  -3   4   1      17113.06      16457.90       307.10 o
  -2   4   1       3481.46       3232.59       101.79 o
  -1   4   1         20.47         37.40        80.47 o
   0   4   1         24.14         33.65        81.75 o
   1   4   1       2329.04       2364.00       119.49 o
   2   4   1        483.30        432.79       121.60 o
   3   4   1       8283.33       6970.95       482.29 o
   4   4   1       1366.34       1293.39       218.78 o
   5   4   1       6869.74       6537.83       229.55 o
   6   4   1        267.00        239.85        65.75 o
   7   4   1       5277.44       5053.89       332.33 o
   8   4   1        260.25        214.59        74.80 o
   9   4   1        785.19        685.52       124.98 o
  10   4   1       2635.38       2569.39       151.08 o
  11   4   1        881.78        957.08        98.38 o
  12   4   1         39.55         26.83        92.74 o
  13   4   1         62.50        116.90       116.28 o
  14   4   1        599.23        465.71       116.74 o
  15   4   1          0.83          4.84       139.15 o
 -15   5   1         45.13         17.28       114.35 o
 -14   5   1         19.46         10.01       108.16 o
 -13   5   1        459.98        349.09       125.23 o
 -12   5   1          0.86         41.73        86.03 o
 -11   5   1        600.77        743.80       103.90 o
 -10   5   1        717.08        725.13        96.60 o
  -9   5   1       3020.05       3112.62       102.54 o
  -8   5   1        237.45        248.33        72.44 o
  -7   5   1       6277.04       6459.57       470.87 o
  -6   5   1        845.36        908.71        96.82 o
  -5   5   1         10.11          1.28        79.08 o
  -4   5   1        441.95        400.87        80.23 o
  -3   5   1        703.74        741.82        81.98 o
  -2   5   1       4694.40       4422.77        89.35 o
  -1   5   1       1725.96       1694.53        78.87 o
   0   5   1        300.36        218.09       111.95 o
   1   5   1       1044.18        992.29       117.27 o
   2   5   1          1.69         33.53        69.77 o
   3   5   1       3646.96       3761.97        96.30 o
   4   5   1       1375.84       1217.81        83.33 o
   5   5   1          7.47         -5.81        77.53 o
   6   5   1        770.62        879.13        66.49 o
   7   5   1       1615.81       1502.76       121.60 o
   8   5   1         34.23         51.06        65.26 o
   9   5   1         20.95          8.12        76.28 o
  10   5   1        123.11        200.35       112.29 o
  11   5   1          0.02        -30.21       128.25 o
  12   5   1       1070.54       1165.75        99.22 o
  13   5   1        209.72        180.37       102.10 o
  14   5   1        105.51         38.72       106.54 o
  15   5   1         42.44         26.66       125.66 o
 -15   6   1         22.95         83.46       113.40 o
 -14   6   1          5.74         -4.08        99.20 o
 -13   6   1          1.88         51.38        91.38 o
 -12   6   1       1078.60       1230.77       105.55 o
 -11   6   1         47.87        101.63        76.51 o
 -10   6   1          1.64         14.15        88.03 o
  -9   6   1         66.48         47.40        87.83 o
  -8   6   1       1001.64       1146.64        88.76 o
  -7   6   1       2095.56       2284.77        93.74 o
  -6   6   1        341.31        335.83        81.83 o
  -5   6   1         56.70         76.21        76.81 o
  -4   6   1        172.02        207.39        75.32 o
  -3   6   1       3338.69       3244.67       185.33 o
  -2   6   1        122.45        129.08       106.58 o
  -1   6   1        152.78         73.88        87.46 o
   0   6   1         63.29         96.71        88.57 o
   1   6   1       3211.23       3254.72       139.11 o
   2   6   1        331.52        316.84        69.30 o
   3   6   1       1669.70       1514.24        73.54 o
   4   6   1        279.01        215.76        74.47 o
   5   6   1         37.84         33.31        67.07 o
   6   6   1         28.53         42.05        63.28 o
   7   6   1        117.01        139.15        62.12 o
   8   6   1       1183.53       1201.43       152.23 o
   9   6   1          8.68         35.29        70.41 o
  10   6   1        118.96        132.92        72.63 o
  11   6   1        495.60        553.95       122.37 o
  12   6   1        360.21        395.94       145.21 o
  13   6   1         90.05         92.53       107.39 o
  14   6   1          5.39         39.27       114.53 o
  15   6   1         25.37         11.74       119.18 o
 -15   7   1          7.66        -11.45       110.08 o
 -14   7   1        169.16        133.15        99.66 o
 -13   7   1       1147.32       1122.56       158.57 o
 -12   7   1        711.35        682.08        81.20 o
 -11   7   1        259.44        238.18        65.44 o
 -10   7   1        939.79       1125.80        75.10 o
  -9   7   1       1268.34       1379.36       105.28 o
  -8   7   1        252.24        347.65        77.58 o
  -7   7   1       2214.50       2694.81       135.62 o
  -6   7   1          6.52        -21.67       104.80 o
  -5   7   1       4736.87       5036.97       139.22 o
  -4   7   1       1001.30       1022.55       113.17 o
  -3   7   1       6122.98       6301.88       134.79 o
  -2   7   1        143.14         86.79        83.85 o
  -1   7   1        477.42        390.19        63.48 o
   0   7   1         27.27         -5.44        67.33 o
   1   7   1       5057.26       4881.31       148.17 o
   2   7   1         40.19         60.44        76.70 o
   3   7   1         56.83         55.95        61.39 o
   4   7   1         24.11         59.58        74.70 o
   5   7   1        988.60       1069.66        97.68 o
   6   7   1        223.39        276.78        80.77 o
   7   7   1        284.55        290.77        60.04 o
   8   7   1         11.95         35.16        61.80 o
   9   7   1        420.51        523.55        75.26 o
  10   7   1       2146.35       2351.72        85.32 o
  11   7   1          2.10         18.33        75.05 o
  12   7   1        614.19        641.90       127.86 o
  13   7   1        163.90        183.86       100.57 o
  14   7   1         84.36         97.81       111.12 o
 -14   8   1         30.99         38.14        99.72 o
 -13   8   1         25.06          4.22        85.34 o
 -12   8   1          0.45         24.20        70.79 o
 -11   8   1       1199.13       1282.43        82.38 o
 -10   8   1        217.98        266.64        73.16 o
  -9   8   1       1365.76       1442.87        73.87 o
  -8   8   1          3.71         29.20        80.05 o
  -7   8   1        161.39        147.93        74.56 o
  -6   8   1       1847.41       1877.82       113.95 o
  -5   8   1        624.11        682.29        70.41 o
  -4   8   1         11.58         30.98        63.13 o
  -3   8   1        120.13        171.55        75.94 o
  -2   8   1       1391.07       1379.87        81.21 o
  -1   8   1        928.38        805.28        80.98 o
   0   8   1        255.07        223.42        78.38 o
   1   8   1          0.30         13.13        67.96 o
   2   8   1        284.08        328.97        77.73 o
   3   8   1         15.79         21.77        77.37 o
   4   8   1          1.29         35.63        67.08 o
   5   8   1        389.22        387.26       122.26 o
   6   8   1        866.67        794.05        77.64 o
   7   8   1       1212.83       1461.06       101.88 o
   8   8   1        177.30        154.36        67.06 o
   9   8   1        192.42        233.62        62.22 o
  10   8   1        460.57        464.71        68.83 o
  11   8   1        596.98        644.21        82.52 o
  12   8   1         20.07         33.29        91.52 o
  13   8   1          8.49         21.45       160.67 o
 -13   9   1         81.76         32.52        71.85 o
 -12   9   1        254.19        195.96        65.59 o
 -11   9   1         74.94         74.95        79.29 o
 -10   9   1        119.36         57.28        73.22 o
  -9   9   1          6.22         33.69        67.59 o
  -8   9   1        103.07        200.07        89.61 o
  -7   9   1          4.26        -27.99        69.88 o
  -6   9   1        134.72        245.86        77.79 o
  -5   9   1       5572.10       5329.70       636.75 o
  -4   9   1        212.62        266.33        78.83 o
  -3   9   1        821.04        808.07        70.07 o
  -2   9   1          0.91         26.31        62.85 o
  -1   9   1       1498.21       1423.34        73.73 o
   0   9   1       1702.28       1714.66        75.19 o
   1   9   1       4699.81       4369.30        83.14 o
   2   9   1         39.88         33.91        68.29 o
   3   9   1        273.67        249.74        70.23 o
   4   9   1       2427.52       2321.01        81.86 o
   5   9   1       1172.94       1177.66       157.62 o
   6   9   1        135.99        192.12        67.04 o
   7   9   1         77.05        126.80        89.36 o
   8   9   1        334.55        364.44        64.67 o
   9   9   1        203.16        220.13        67.98 o
  10   9   1        553.84        658.67        83.00 o
  11   9   1         24.79         22.81        81.92 o
  12   9   1          1.07        -38.65        83.28 o
  13   9   1         13.52          9.92        89.51 o
 -12  10   1         77.53         77.07        73.25 o
 -11  10   1        320.33        321.03        84.04 o
 -10  10   1          6.68         72.77        67.84 o
  -9  10   1          0.45         33.01        69.16 o
  -8  10   1         36.15         35.77        76.25 o
  -7  10   1         84.08        118.10        81.39 o
  -6  10   1       1040.05       1039.02       111.21 o
  -5  10   1          1.30         10.92        71.23 o
  -4  10   1        300.94        364.36        67.37 o
  -3  10   1        693.15        782.07        92.31 o
  -2  10   1        250.00        171.96        77.25 o
  -1  10   1        375.53        397.69        79.25 o
   0  10   1         69.07        101.73        78.42 o
   1  10   1        447.83        477.25        65.09 o
   2  10   1       1409.40       1514.60        81.25 o
   3  10   1       4075.85       4191.57       289.58 o
   4  10   1         15.50         43.35        70.52 o
   5  10   1        871.42        948.32       104.19 o
   6  10   1        599.49        618.41       125.03 o
   7  10   1        233.89        141.87        75.92 o
   8  10   1        606.97        735.67        71.62 o
   9  10   1        359.36        417.42        70.18 o
  10  10   1          0.95        -19.07        76.74 o
  11  10   1        123.03        135.82        81.36 o
  12  10   1        169.42        161.80        90.22 o
 -11  11   1          8.41         33.04        76.90 o
 -10  11   1          5.45         25.95        72.63 o
  -9  11   1        105.60         65.53        83.48 o
  -8  11   1          9.92         43.67        88.94 o
  -7  11   1        422.95        425.10        94.14 o
  -6  11   1        754.51        723.58        84.52 o
  -5  11   1         55.23         61.36        81.64 o
  -4  11   1        443.26        477.01        83.66 o
  -3  11   1        773.98        739.52        70.68 o
  -2  11   1         42.39         84.32        79.39 o
  -1  11   1        704.05        625.80        75.59 o
   0  11   1         71.86        113.86        73.25 o
   1  11   1        273.21        171.85        80.57 o
   2  11   1        634.47        671.57        85.58 o
   3  11   1       2002.16       1946.65       115.33 o
   4  11   1          0.13         83.83        72.20 o
   5  11   1          0.14        -26.12        67.09 o
   6  11   1       1606.90       1650.02       208.92 o
   7  11   1          1.36        -10.94        82.93 o
   8  11   1        212.50        260.74        73.59 o
   9  11   1        393.15        460.98        79.96 o
  10  11   1          0.22         -2.88        76.48 o
  11  11   1        121.50         72.70        86.32 o
 -10  12   1          6.20         40.81        76.04 o
  -9  12   1         14.84         51.15        87.78 o
  -8  12   1        306.75        308.15        94.95 o
  -7  12   1          0.58         60.78        78.52 o
  -6  12   1          6.50         16.57        77.76 o
  -5  12   1          3.10         44.20        76.58 o
  -4  12   1         65.70        116.29        92.75 o
  -3  12   1       1190.70       1309.65        90.61 o
  -2  12   1          0.41          7.83        74.46 o
  -1  12   1       1045.25       1068.51        80.79 o
   0  12   1         36.80        -75.54        75.54 o
   1  12   1        372.94        354.00        75.42 o
   2  12   1        548.63        637.79        73.17 o
   3  12   1        812.84        897.16        80.34 o
   4  12   1        672.31        650.91        89.49 o
   5  12   1         60.06         35.42        87.06 o
   6  12   1        898.85        934.91        91.17 o
   7  12   1          7.05         27.25        93.83 o
   8  12   1        482.48        502.93       100.01 o
   9  12   1         10.94         30.40        70.79 o
  10  12   1          2.05        -24.76        76.16 o
  -9  13   1         44.41        -22.89       104.48 o
  -8  13   1         15.54        -48.97       101.48 o
  -7  13   1          8.33         12.39        82.27 o
  -6  13   1          4.37         42.46        81.49 o
  -5  13   1        593.55        585.18        76.95 o
  -4  13   1        117.00         96.06        90.04 o
  -3  13   1         25.21         94.08        74.02 o
  -2  13   1        138.79         86.26        83.07 o
  -1  13   1       1010.19        961.22        82.64 o
   0  13   1        340.64        283.72        99.87 o
   1  13   1       2009.71       2065.87        99.51 o
   2  13   1        122.18        159.98        81.72 o
   3  13   1          1.15          2.41        79.71 o
   4  13   1       1237.65       1161.60        87.64 o
   5  13   1        151.64        150.78        82.33 o
   6  13   1         43.15         60.84        82.66 o
   7  13   1        100.90        137.38        98.82 o
   8  13   1          0.08        -43.55        95.81 o
  -7  14   1         76.14         46.76        98.55 o
  -6  14   1         17.74         -7.11        80.18 o
  -5  14   1          1.71         25.09        80.03 o
  -4  14   1        152.35         92.99        97.54 o
  -3  14   1        403.81        420.23        81.06 o
  -2  14   1          3.73         -7.08        77.60 o
  -1  14   1         57.08        -28.23        83.00 o
   0  14   1          7.84         18.95        75.30 o
   1  14   1        215.97        208.75        85.19 o
   2  14   1         88.57         98.92        79.30 o
   3  14   1        145.38        131.42        86.96 o
   4  14   1        287.20        233.64        87.22 o
   5  14   1         92.95         91.67        80.74 o
   6  14   1         13.36         19.01        86.13 o
  -4  15   1          0.54         40.52        91.02 o
  -3  15   1          0.68        118.59        91.92 o
  -2  15   1        166.54        155.12        92.24 o
  -1  15   1        741.27        700.75        86.66 o
   0  15   1         19.04         61.06        83.17 o
   1  15   1         78.45        123.31       103.47 o
   2  15   1          5.66         67.11        83.75 o
   3  15   1        117.75         97.51        82.91 o
 -16   0   2         35.47         -2.27       181.07 o
 -15   0   2        175.42        206.80       139.49 o
 -14   0   2        565.05        595.52       130.54 o
 -13   0   2        334.93        295.22       117.22 o
 -12   0   2         69.12        103.75       107.81 o
 -11   0   2       1967.09       1721.23       114.52 o
 -10   0   2        143.53        137.46        95.73 o
  -9   0   2       1732.42       1684.32       191.93 o
  -8   0   2       6321.43       6297.34       170.48 o
  -7   0   2         41.63         61.63        90.15 o
  -6   0   2       1528.76       1405.78        88.23 o
  -5   0   2       1983.23       1982.14        97.40 o
  -4   0   2       1601.01       1361.42        96.07 o
  -3   0   2      11209.25      10669.08       155.46 o
  -2   0   2      21069.01      19833.41       183.73 o
  -1   0   2      16048.25      14754.23       221.80 o
   0   0   2      57768.73      52410.98      1541.19 o
   1   0   2      16847.10      15361.98       528.51 o
   2   0   2       2805.75       2640.84       126.58 o
   3   0   2        783.57        521.26        89.03 o
   4   0   2       3945.17       3459.26       102.85 o
   5   0   2      43463.35      36507.10      1044.11 o
   6   0   2        594.28        423.81       101.75 o
   7   0   2        161.58        145.65       101.65 o
   8   0   2       1032.73        893.30       113.89 o
   9   0   2       2161.77       1960.13       128.52 o
  10   0   2       2382.33       2171.01       134.01 o
  11   0   2        444.29        400.10       120.71 o
  12   0   2          8.25         88.23       113.12 o
  13   0   2        185.46         -7.04       103.53 o
  14   0   2        842.44        618.41       137.28 o
  15   0   2        249.00        201.63       141.83 o
  16   0   2          1.11        -21.56       150.69 o
 -16   1   2         67.74         69.60       116.94 o
 -15   1   2        233.83        197.34       110.12 o
 -14   1   2        174.41        180.27        99.48 o
 -13   1   2        242.28        182.12        78.25 o
 -12   1   2         10.49         59.81        70.87 o
 -11   1   2         22.22         30.39        81.48 o
 -10   1   2        538.47        544.04        81.43 o
  -9   1   2        468.68        375.96        68.55 o
  -8   1   2        166.11        217.18        65.73 o
  -7   1   2          1.91         35.45        66.74 o
  -6   1   2       2361.90       2098.18        71.30 o
  -5   1   2       1004.00        900.41        62.19 o
  -4   1   2       3450.97       3158.05        74.25 o
  -3   1   2        183.24         97.58        63.01 o
  -2   1   2       6592.08       5895.29       126.05 o
  -1   1   2        785.30        750.80        74.43 o
   0   1   2       2373.97       2257.97        68.45 o
   1   1   2        881.58        816.38        60.62 o
   2   1   2        878.42        697.90        57.23 o
   3   1   2      22617.90      20452.37       424.25 o
   4   1   2       2299.12       2003.39        82.61 o
   5   1   2        959.77        832.11        90.59 o
   6   1   2        986.14        885.05        91.84 o
   7   1   2       8088.52       7179.25       341.96 o
   8   1   2         80.39         -7.96        90.86 o
   9   1   2         31.01         52.58        78.50 o
  10   1   2         99.19        104.15        67.44 o
  11   1   2         95.60         89.48        81.31 o
  12   1   2        353.97        317.92        84.16 o
  13   1   2        322.34        286.00        89.87 o
  14   1   2         64.75        115.50        91.64 o
  15   1   2         69.50        104.12        98.23 o
  16   1   2          0.35         45.88       120.64 o
 -16   2   2         11.38         17.28       109.87 o
 -15   2   2        139.61         97.63       114.40 o
 -14   2   2         69.93         33.99        58.24 o
 -13   2   2        114.19        110.41       111.82 o
 -12   2   2        120.01        133.18       107.18 o
 -11   2   2        910.86        791.67        97.33 o
 -10   2   2         26.47         58.11        73.99 o
  -9   2   2       1052.77       1136.63        78.89 o
  -8   2   2         53.16         95.69        72.74 o
  -7   2   2       1081.76       1063.90        72.55 o
  -6   2   2        917.76        864.67        72.50 o
  -5   2   2       1476.71       1442.80        69.40 o
  -4   2   2       1027.06        901.27        73.09 o
  -3   2   2        552.03        474.43        76.65 o
  -2   2   2          7.09         -4.61        70.44 o
  -1   2   2        866.27        862.77        74.24 o
   0   2   2       1330.28       1229.97        80.79 o
   1   2   2         73.13        106.35        74.93 o
   2   2   2        165.58        182.21        64.85 o
   3   2   2       1301.58       1160.82        65.32 o
   4   2   2       8380.97       7581.38       128.34 o
   5   2   2        962.56        873.10        60.17 o
   6   2   2        708.93        682.17        80.72 o
   7   2   2       1556.28       1435.83       118.11 o
   8   2   2          4.13         31.56        79.22 o
   9   2   2          6.51         13.84        89.10 o
  10   2   2        659.64        594.81        82.95 o
  11   2   2        240.44        174.90        86.03 o
  12   2   2          0.60         -8.20        66.79 o
  13   2   2         20.46         22.12        92.85 o
  14   2   2        444.01        395.94       132.68 o
  15   2   2         21.71         17.90       136.28 o
 -16   3   2        241.15        237.47       103.38 o
 -15   3   2        205.73        195.90       113.36 o
 -14   3   2         50.21         38.19       140.44 o
 -13   3   2        526.85        475.22       119.86 o
 -12   3   2         58.69         67.85       100.48 o
 -11   3   2        539.24        572.13        86.95 o
 -10   3   2        175.45        256.91        75.98 o
  -9   3   2       1506.66       1602.67        80.73 o
  -8   3   2       5018.31       5178.25       133.00 o
  -7   3   2       3262.93       3381.44       120.84 o
  -6   3   2         88.59         97.83        63.01 o
  -5   3   2        230.10        196.43        66.01 o
  -4   3   2       4572.63       4764.31        87.43 o
  -3   3   2       2455.29       2393.11       100.14 o
  -2   3   2      29931.63      28181.50       280.35 o
  -1   3   2       2299.64       2279.19       108.65 o
   0   3   2       7314.19       6967.85       116.59 o
   1   3   2         11.32        -18.29        84.66 o
   2   3   2       2805.89       2686.42        88.56 o
   3   3   2       9859.01       9230.84       107.28 o
   4   3   2      14935.59      13409.34       661.24 o
   5   3   2        476.16        532.71        65.84 o
   6   3   2        491.77        500.51        70.91 o
   7   3   2       8663.97       7313.17       622.89 o
   8   3   2        392.10        248.57       127.08 o
   9   3   2        197.03        144.54       127.19 o
  10   3   2          9.49         18.29       145.98 o
  11   3   2        192.28        168.58       111.73 o
  12   3   2        787.90        841.57       121.33 o
  13   3   2        871.38        846.05       141.59 o
  14   3   2          1.39         -5.90       104.93 o
  15   3   2         25.79         80.31       136.23 o
 -16   4   2         35.30         23.91       127.10 o
 -15   4   2         66.62         57.14       116.64 o
 -14   4   2         28.35         40.79       129.25 o
 -13   4   2         35.50         30.85       114.80 o
 -12   4   2        475.06        511.74        89.41 o
 -11   4   2        180.24        191.66        76.46 o
 -10   4   2        710.05        710.82        72.47 o
  -9   4   2        363.85        341.97        69.37 o
  -8   4   2        571.30        682.44        61.68 o
  -7   4   2       7293.51       7612.21       318.60 o
  -6   4   2        408.95        462.51        82.31 o
  -5   4   2       1560.70       1540.61       111.70 o
  -4   4   2      11191.26      11508.78       248.49 o
  -3   4   2       2457.04       2415.56        88.21 o
  -2   4   2       1178.93       1209.21        88.85 o
  -1   4   2        725.49        643.85        78.96 o
   0   4   2        285.83        232.67        70.26 o
   1   4   2       1944.01       1880.55        78.09 o
   2   4   2        188.73        178.87        80.23 o
   3   4   2       1303.79       1283.27        79.58 o
   4   4   2      14392.18      13956.94       143.68 o
   5   4   2        971.95        881.82        67.82 o
   6   4   2        142.77        121.81        59.41 o
   7   4   2       1764.14       1698.51        74.54 o
   8   4   2          0.84         80.62        74.39 o
   9   4   2        873.32        887.65       126.25 o
  10   4   2        303.29        334.64       131.35 o
  11   4   2        148.20         71.27       132.90 o
  12   4   2          3.00        -19.20       110.71 o
  13   4   2          5.72        -17.58       127.70 o
  14   4   2        335.16        259.27       130.70 o
  15   4   2         84.06         31.00       103.96 o
 -16   5   2          5.57        -22.47       119.08 o
 -15   5   2         13.27         28.35       109.67 o
 -14   5   2         63.63         72.88       132.07 o
 -13   5   2        187.78        236.06       105.92 o
 -12   5   2        105.11        103.52        83.33 o
 -11   5   2        410.58        510.07        78.13 o
 -10   5   2         83.41        153.28        71.30 o
  -9   5   2         52.31         54.82        61.80 o
  -8   5   2       6231.10       6871.89       186.53 o
  -7   5   2       3270.61       3151.86        80.50 o
  -6   5   2       3646.66       3952.54       276.61 o
  -5   5   2       4602.04       4576.64       187.52 o
  -4   5   2       5618.40       6044.84       210.22 o
  -3   5   2       4955.86       4958.50       129.77 o
  -2   5   2      14464.24      14665.87       388.93 o
  -1   5   2       1857.58       1705.53        78.50 o
   0   5   2         42.16          6.52        67.86 o
   1   5   2       2869.20       2559.22        82.24 o
   2   5   2       2815.90       2601.74        88.25 o
   3   5   2          1.28         37.80       105.69 o
   4   5   2       3352.61       3264.43       250.45 o
   5   5   2        999.20       1041.56        83.64 o
   6   5   2        285.73        330.03        64.00 o
   7   5   2         51.21        121.70        67.94 o
   8   5   2        177.39        197.79        64.73 o
   9   5   2        814.94        858.52        97.10 o
  10   5   2       1068.69       1072.37       138.72 o
  11   5   2          4.44         -6.26       127.75 o
  12   5   2        244.12        142.05       139.94 o
  13   5   2          3.14        -13.37       106.46 o
  14   5   2        446.17        422.58       130.71 o
  15   5   2        144.11        140.85       129.30 o
 -15   6   2        121.60         44.41       103.30 o
 -14   6   2         20.73         34.43        91.69 o
 -13   6   2        108.86         84.24       106.36 o
 -12   6   2        118.90        134.06        96.01 o
 -11   6   2        666.29        840.40        80.39 o
 -10   6   2        177.53        222.08        60.31 o
  -9   6   2         10.57          2.19        57.37 o
  -8   6   2        853.41       1003.20        72.36 o
  -7   6   2        162.87        105.65        83.10 o
  -6   6   2       9598.05       9926.72       724.84 o
  -5   6   2       2145.57       2363.66       197.44 o
  -4   6   2       6415.93       6531.84        93.67 o
  -3   6   2        680.84        675.66        77.39 o
  -2   6   2         52.91         21.62        67.53 o
  -1   6   2        996.37       1034.64        71.04 o
   0   6   2       2021.83       1779.35        75.04 o
   1   6   2       1754.87       1889.88        75.40 o
   2   6   2        379.72        302.39        88.23 o
   3   6   2       3359.71       3349.14       264.73 o
   4   6   2       1925.43       2131.80       134.43 o
   5   6   2        120.91        138.61        79.00 o
   6   6   2         68.82         46.33        59.75 o
   7   6   2        114.13        128.08        66.31 o
   8   6   2        216.85        189.75        69.40 o
   9   6   2        455.42        448.89        68.69 o
  10   6   2        838.96        926.35        92.36 o
  11   6   2         38.54         92.11       139.44 o
  12   6   2        199.25        118.72       130.80 o
  13   6   2        179.05        133.21       109.99 o
  14   6   2        181.61        105.72       110.67 o
 -15   7   2          5.26         16.70       107.85 o
 -14   7   2         65.69         53.41        90.20 o
 -13   7   2          1.28         26.82        82.23 o
 -12   7   2        333.19        279.95        99.01 o
 -11   7   2        162.09        172.99        72.59 o
 -10   7   2        497.21        598.54        64.58 o
  -9   7   2        594.55        592.17        76.82 o
  -8   7   2       1867.43       1952.08       166.18 o
  -7   7   2        376.09        377.71        75.87 o
  -6   7   2       1494.65       1485.79       149.61 o
  -5   7   2        638.39        600.43        67.23 o
  -4   7   2       1429.37       1517.93       174.89 o
  -3   7   2         10.32         22.76        73.45 o
  -2   7   2        630.36        559.70        69.35 o
  -1   7   2         39.66         30.41        67.98 o
   0   7   2       1078.52       1046.15        69.29 o
   1   7   2       1190.32       1238.25        99.93 o
   2   7   2         69.83         32.15        89.84 o
   3   7   2       2451.09       2527.61       150.61 o
   4   7   2         88.85        112.72        70.60 o
   5   7   2          4.99         13.10        74.03 o
   6   7   2         96.29        135.52        58.91 o
   7   7   2        328.57        357.04        67.69 o
   8   7   2        242.63        277.17        71.21 o
   9   7   2        410.27        560.00        71.36 o
  10   7   2        350.88        410.98        72.81 o
  11   7   2         12.21         -9.39        84.83 o
  12   7   2         98.15         50.27       146.76 o
  13   7   2          0.08          2.33       132.35 o
  14   7   2          1.80          7.91       106.62 o
 -14   8   2        104.75        114.64        91.74 o
 -13   8   2          5.41         10.17        80.89 o
 -12   8   2        826.63        860.26        73.03 o
 -11   8   2        742.47        828.04        82.02 o
 -10   8   2        321.90        380.32        71.89 o
  -9   8   2       1020.31       1094.35        91.09 o
  -8   8   2        337.87        356.92       111.34 o
  -7   8   2        328.10        317.80        81.75 o
  -6   8   2       3157.59       3358.62       282.99 o
  -5   8   2       2295.78       2414.04        84.88 o
  -4   8   2        309.67        351.15        72.74 o
  -3   8   2        572.85        511.85        78.63 o
  -2   8   2        131.72        146.59       106.30 o
  -1   8   2        458.66        514.82        89.62 o
   0   8   2        199.21        207.89        91.06 o
   1   8   2        100.60         84.93        68.78 o
   2   8   2       4914.87       5054.20       160.14 o
   3   8   2       5216.94       5243.62       270.19 o
   4   8   2          2.59        -27.92        76.38 o
   5   8   2        302.39        243.87        67.34 o
   6   8   2        162.33        178.82        77.01 o
   7   8   2         39.04         99.60        64.21 o
   8   8   2       1971.34       2459.46       171.04 o
   9   8   2        461.01        546.24        72.96 o
  10   8   2        365.17        418.43        72.33 o
  11   8   2        161.02        167.23        77.92 o
  12   8   2         16.87         75.39        93.67 o
  13   8   2         45.04        -34.97       139.89 o
 -13   9   2         54.87         24.32        83.20 o
 -12   9   2         11.98         31.58        65.56 o
 -11   9   2          0.13         18.73        62.70 o
 -10   9   2        285.90        318.41        73.72 o
  -9   9   2         10.69        -20.51       138.06 o
  -8   9   2       2322.25       2650.14       134.34 o
  -7   9   2          7.17         83.74       113.73 o
  -6   9   2        348.20        475.08       117.33 o
  -5   9   2        479.77        526.40       119.05 o
  -4   9   2       2439.21       2738.65       125.31 o
  -3   9   2        912.76        935.59        93.89 o
  -2   9   2        709.89        772.92       108.07 o
  -1   9   2          0.28         -6.18        61.99 o
   0   9   2        141.13        140.36        69.51 o
   1   9   2       4131.08       4239.85       216.81 o
   2   9   2       1017.91       1099.58       128.25 o
   3   9   2       1020.29        936.65       139.80 o
   4   9   2        228.72        217.76        70.76 o
   5   9   2        143.49        163.98        67.73 o
   6   9   2        250.49        236.84        73.30 o
   7   9   2        275.84        361.17        61.51 o
   8   9   2        298.61        333.18        66.79 o
   9   9   2        540.78        543.68        70.27 o
  10   9   2        263.86        315.17        77.58 o
  11   9   2         67.77         65.20        76.23 o
  12   9   2          6.36         19.94        97.27 o
 -12  10   2        165.85        161.04        70.22 o
 -11  10   2          0.56         43.94        69.78 o
 -10  10   2         17.21         -1.79        68.04 o
  -9  10   2          0.21         14.91        83.87 o
  -8  10   2        225.01        214.64        76.14 o
  -7  10   2         64.28        120.62        81.29 o
  -6  10   2         90.70         36.19        70.49 o
  -5  10   2         34.43         72.25        70.62 o
  -4  10   2         86.53        115.72        73.02 o
  -3  10   2        160.61         93.97        93.64 o
  -2  10   2        816.63        668.70        80.65 o
  -1  10   2        212.34        177.05        71.33 o
   0  10   2        704.95        662.11        72.12 o
   1  10   2        261.18        231.28        69.09 o
   2  10   2        881.65        957.91       108.63 o
   3  10   2         92.18         94.73        73.18 o
   4  10   2       1857.48       1799.12       288.70 o
   5  10   2         90.41         73.91        64.79 o
   6  10   2        288.96        270.61        76.36 o
   7  10   2         37.70         32.82        68.93 o
   8  10   2        314.34        371.95        68.56 o
   9  10   2        109.73        111.04        70.50 o
  10  10   2         49.89         64.17        78.51 o
  11  10   2        125.09        138.51        76.45 o
  12  10   2         30.08        -11.52        88.08 o
 -11  11   2          5.45         64.08        69.29 o
 -10  11   2        299.54        249.20        79.91 o
  -9  11   2        141.37        114.62        93.50 o
  -8  11   2         58.05         29.02        88.50 o
  -7  11   2         83.22        114.36        68.47 o
  -6  11   2         47.24         24.21        74.17 o
  -5  11   2        289.99        273.01        69.42 o
  -4  11   2         65.81         69.79        73.43 o
  -3  11   2         75.04         99.54        81.94 o
  -2  11   2         76.06        103.95        72.32 o
  -1  11   2         16.87         21.72        81.16 o
   0  11   2       1604.83       1692.41        80.52 o
   1  11   2        567.47        583.60        85.17 o
   2  11   2         87.90        120.74        77.94 o
   3  11   2         52.50        109.61        81.03 o
   4  11   2       3112.74       3253.27       348.58 o
   5  11   2          0.25         33.87        72.95 o
   6  11   2        702.70        832.91        92.28 o
   7  11   2        824.57        953.34        94.22 o
   8  11   2         86.48         85.54        69.96 o
   9  11   2        319.70        229.69        76.40 o
  10  11   2        406.54        398.55        85.69 o
  11  11   2        133.01        103.29        75.29 o
 -10  12   2        169.49        245.47        76.32 o
  -9  12   2        114.18         58.23        87.09 o
  -8  12   2          0.58         -3.00        91.11 o
  -7  12   2         32.63         76.20        80.94 o
  -6  12   2        528.18        540.25        87.60 o
  -5  12   2          5.31         88.04        87.61 o
  -4  12   2          7.42         71.84        76.77 o
  -3  12   2         84.93        118.30        77.37 o
  -2  12   2          4.80         25.40        68.87 o
  -1  12   2        441.56        437.30        76.48 o
   0  12   2        172.72        119.70        85.54 o
   1  12   2        652.75        698.05        80.21 o
   2  12   2        417.21        503.27        88.99 o
   3  12   2        591.96        594.45        81.12 o
   4  12   2        305.40        317.47        87.13 o
   5  12   2        103.44         83.72        78.69 o
   6  12   2         61.57         98.41        74.42 o
   7  12   2        794.55        896.61       151.39 o
   8  12   2        440.88        477.54        76.52 o
   9  12   2          9.05         68.06        78.87 o
  -9  13   2         21.05         10.42       104.08 o
  -8  13   2        175.26        103.01        88.85 o
  -7  13   2         69.38         86.16        93.09 o
  -6  13   2         21.38         81.68        81.39 o
  -5  13   2         20.74         93.64       121.79 o
  -4  13   2         63.29        115.18        82.78 o
  -3  13   2          3.00         73.16        76.12 o
  -2  13   2        990.89        901.01       115.92 o
  -1  13   2       1225.37       1300.62       136.31 o
   0  13   2          5.22         70.66        71.67 o
   1  13   2          0.23         58.74        93.08 o
   2  13   2         76.38         75.78        91.17 o
   3  13   2         34.93        117.09        80.18 o
   4  13   2        415.70        372.23        91.49 o
   5  13   2         55.69        101.28        91.53 o
   6  13   2         95.53        147.00        95.10 o
   7  13   2          0.21        -10.42       100.36 o
   8  13   2        141.88         80.93        73.60 o
  -7  14   2        118.93        119.21        83.52 o
  -6  14   2          5.48          5.96        99.99 o
  -5  14   2          1.25         53.82        87.11 o
  -4  14   2          0.35         43.74        79.40 o
  -3  14   2        561.91        599.42       101.93 o
  -2  14   2         24.90         80.60        76.65 o
  -1  14   2        283.38        196.06        99.29 o
   0  14   2        279.84        381.30        85.19 o
   1  14   2        192.77        121.09        82.88 o
   2  14   2        334.56        348.01        88.13 o
   3  14   2         74.35         76.30        96.47 o
   4  14   2        137.51        293.06       129.69 o
   5  14   2         49.37        117.07        81.09 o
   6  14   2        383.99        327.02        84.92 o
  -3  15   2         48.59        -11.00        84.84 o
  -2  15   2         30.58         48.89        93.77 o
  -1  15   2         11.36         65.28        99.41 o
   0  15   2         17.92         80.08        94.07 o
   1  15   2         11.16         10.64        91.34 o
   2  15   2         37.56        105.21        92.83 o
   3  15   2         18.93         23.28        85.48 o
 -16   1   3         74.51         94.06       117.54 o
 -15   1   3        120.78        138.22       100.83 o
 -14   1   3         13.67         14.89        90.65 o
 -13   1   3        883.06        854.87        91.84 o
 -12   1   3         57.87         28.73        78.14 o
 -11   1   3       2029.34       2166.90        98.24 o
 -10   1   3       3834.76       4194.66       206.96 o
  -9   1   3        158.06        197.07        67.82 o
  -8   1   3        307.97        397.48        70.44 o
  -7   1   3       2057.21       2011.73        63.45 o
  -6   1   3        350.82        249.25        53.94 o
  -5   1   3       4795.63       4328.73       116.42 o
  -4   1   3         33.48         74.31        56.21 o
  -3   1   3       8654.50       7719.91        87.00 o
  -2   1   3       2256.43       1855.95        64.93 o
  -1   1   3      10062.25       9841.90       102.31 o
   0   1   3       4684.40       4658.57        66.56 o
   1   1   3        104.13        191.98        51.61 o
   2   1   3          0.65         22.59        47.37 o
   3   1   3      13139.85      11680.89       226.64 o
   4   1   3        706.17        676.96        59.47 o
   5   1   3        218.29        200.82        63.46 o
   6   1   3       1450.93       1393.94        91.84 o
   7   1   3       9452.68       8800.26       305.63 o
   8   1   3       4422.44       3850.85       229.15 o
   9   1   3        977.72        780.82        72.56 o
  10   1   3         31.97        -36.35        81.82 o
  11   1   3        741.35        529.41        76.84 o
  12   1   3        803.50        674.92        86.17 o
  13   1   3        327.53        240.70        84.12 o
  14   1   3          9.58         16.52        92.42 o
  15   1   3         80.75         61.78        88.19 o
 -16   2   3         30.34         15.85       110.78 o
 -15   2   3        608.20        556.87       103.28 o
 -14   2   3        175.83        135.63        84.12 o
 -13   2   3          4.97         58.32       100.88 o
 -12   2   3        196.23        242.35        82.77 o
 -11   2   3       2357.17       2428.27       128.20 o
 -10   2   3        474.77        538.65        71.62 o
  -9   2   3       3645.52       3911.19       236.74 o
  -8   2   3       3802.44       4289.35       124.46 o
  -7   2   3         84.94         87.27        58.63 o
  -6   2   3        146.76        127.82        66.42 o
  -5   2   3        675.62        639.60        61.08 o
  -4   2   3        748.92        654.27        55.24 o
  -3   2   3       3412.59       3264.41        66.02 o
  -2   2   3       8973.11       8334.37       195.85 o
  -1   2   3       1147.86       1040.52        61.43 o
   0   2   3        185.39        109.66        61.45 o
   1   2   3         13.08         40.88        50.39 o
   2   2   3       1037.19       1017.78        58.58 o
   3   2   3        346.08        302.31        53.13 o
   4   2   3       5268.31       5060.98       114.75 o
   5   2   3       7141.84       6680.72        74.39 o
   6   2   3          0.88         52.69        75.51 o
   7   2   3        822.64        772.29        83.25 o
   8   2   3        241.32        258.95        84.94 o
   9   2   3        150.80        226.12        93.35 o
  10   2   3       2035.25       2061.06       178.99 o
  11   2   3       1806.67       1628.57       109.99 o
  12   2   3        475.64        396.65        72.31 o
  13   2   3         36.81         92.39        89.76 o
  14   2   3        504.73        376.74        96.90 o
  15   2   3          2.21        -17.13       133.79 o
 -16   3   3         13.92         -1.69       125.94 o
 -15   3   3          8.58         18.60       130.79 o
 -14   3   3          3.68         20.38       104.71 o
 -13   3   3         42.55         43.47        89.33 o
 -12   3   3        372.47        392.31        78.35 o
 -11   3   3         67.36        104.79        71.64 o
 -10   3   3        586.94        609.17        69.52 o
  -9   3   3        877.40        895.82        66.71 o
  -8   3   3        231.92        311.97        68.91 o
  -7   3   3        350.15        388.34        58.76 o
  -6   3   3       2595.86       2544.55        70.98 o
  -5   3   3        848.16        821.32        65.11 o
  -4   3   3        525.84        546.81        56.31 o
  -3   3   3        257.41        242.06        62.11 o
  -2   3   3          1.31          1.98        62.92 o
  -1   3   3        715.46        531.40        63.57 o
   0   3   3       6231.42       6100.81       128.83 o
   1   3   3       8029.86       7453.98       120.97 o
   2   3   3      20259.61      20015.85       138.93 o
   3   3   3       5005.63       5561.45        75.56 o
   4   3   3       7972.92       8345.74       126.79 o
   5   3   3         41.58        121.26        59.87 o
   6   3   3        651.49        592.07        68.00 o
   7   3   3         14.36         29.37       122.82 o
   8   3   3         26.01         31.20       124.04 o
   9   3   3        169.66        191.60       149.14 o
  10   3   3         36.75         82.03       148.03 o
  11   3   3        103.55         78.76       156.96 o
  12   3   3        251.60        270.87       132.77 o
  13   3   3        214.68        117.28        85.73 o
  14   3   3        409.95        218.53       134.73 o
  15   3   3         44.60         65.07       138.50 o
 -16   4   3         30.24        -27.38       167.15 o
 -15   4   3        233.89        201.67       134.99 o
 -14   4   3        121.12        154.52       122.23 o
 -13   4   3        181.97        168.34        88.89 o
 -12   4   3          5.17         23.35        75.71 o
 -11   4   3         29.98         72.35        69.75 o
 -10   4   3       1102.21       1076.76        75.55 o
  -9   4   3        847.27       1035.54        71.06 o
  -8   4   3          6.81         22.20        59.15 o
  -7   4   3       1766.97       1874.78        61.41 o
  -6   4   3       4787.47       4956.50       109.01 o
  -5   4   3       2934.70       3104.02        96.40 o
  -4   4   3       8600.14       8660.59       162.88 o
  -3   4   3       5772.58       5967.97        77.61 o
  -2   4   3       1335.63       1307.49        64.76 o
  -1   4   3      10167.58       9656.36       120.17 o
   0   4   3       5285.77       5098.72        78.83 o
   1   4   3        875.97        951.01        62.05 o
   2   4   3       3105.27       2908.27        76.58 o
   3   4   3        906.89        918.96        57.78 o
   4   4   3        499.99        451.04        51.50 o
   5   4   3       8640.86       8515.50       218.04 o
   6   4   3       1422.70       1354.84        60.79 o
   7   4   3       1026.27       1080.29        67.86 o
   8   4   3        417.76        376.22        77.61 o
   9   4   3         45.59         26.49       129.80 o
  10   4   3         41.12         45.78       131.24 o
  11   4   3         48.30         66.51       146.93 o
  12   4   3        116.46         72.05       145.82 o
  13   4   3        133.23        131.67       123.37 o
  14   4   3          1.67         20.91       147.05 o
  15   4   3        152.31        108.64       118.93 o
 -16   5   3         80.37         66.95       163.77 o
 -15   5   3         65.69         85.35       135.29 o
 -14   5   3          3.93        -11.99        88.51 o
 -13   5   3         91.19         46.81        84.22 o
 -12   5   3       1663.93       1818.10       154.46 o
 -11   5   3          0.77          2.49        74.56 o
 -10   5   3        192.60        168.62        72.57 o
  -9   5   3       4392.70       4517.92       108.46 o
  -8   5   3        873.81        883.01        56.94 o
  -7   5   3        186.05        208.41        64.47 o
  -6   5   3        379.81        376.34        54.80 o
  -5   5   3        146.91        128.52        56.51 o
  -4   5   3       5626.71       5807.37       228.37 o
  -3   5   3      12237.92      12761.45       430.61 o
  -2   5   3       7576.75       7575.47        99.96 o
  -1   5   3         16.03         13.17        67.57 o
   0   5   3        508.03        451.51        68.33 o
   1   5   3        455.38        401.82        69.90 o
   2   5   3        158.87        146.94        62.80 o
   3   5   3         94.68        136.07        65.85 o
   4   5   3       4471.13       4474.92       159.51 o
   5   5   3        426.17        360.37        55.33 o
   6   5   3         35.86         58.41        58.72 o
   7   5   3       1239.35       1402.40        68.02 o
   8   5   3        319.82        439.32        66.09 o
   9   5   3         13.60         52.00        78.32 o
  10   5   3        258.89        219.64       130.74 o
  11   5   3        164.03        242.09       136.12 o
  12   5   3        233.63        186.33       142.27 o
  13   5   3         10.18        -17.90       111.18 o
  14   5   3          0.37         18.28       125.32 o
 -15   6   3         10.54         -6.88       137.47 o
 -14   6   3        227.16        188.80        89.43 o
 -13   6   3          0.01         29.24        84.35 o
 -12   6   3        239.00        237.94        79.52 o
 -11   6   3        121.26        130.54        74.23 o
 -10   6   3        138.86        166.26        62.11 o
  -9   6   3        422.00        458.52        58.13 o
  -8   6   3        123.30         91.02        61.84 o
  -7   6   3       6944.30       7414.83       296.38 o
  -6   6   3         18.38         32.31        69.98 o
  -5   6   3       2337.39       2250.50        80.03 o
  -4   6   3          9.99         77.43        71.02 o
  -3   6   3       2927.69       3026.06       120.21 o
  -2   6   3       3543.85       3455.86        82.12 o
  -1   6   3       1238.95       1225.02        71.25 o
   0   6   3       1248.75       1245.23        93.03 o
   1   6   3          2.68         21.61        74.43 o
   2   6   3        927.95       1007.29        73.29 o
   3   6   3        115.61        137.97        66.44 o
   4   6   3          7.74         52.37       103.14 o
   5   6   3         19.26         60.25        63.23 o
   6   6   3          1.35        -27.67        50.02 o
   7   6   3        205.16        196.48        56.85 o
   8   6   3       1287.85       1390.08        65.46 o
   9   6   3        187.68        193.40        68.99 o
  10   6   3        210.39        167.11        83.18 o
  11   6   3          6.17         41.18       121.71 o
  12   6   3          0.02        -43.73       150.58 o
  13   6   3        178.72         72.22       134.07 o
  14   6   3         25.78         12.34       130.18 o
 -15   7   3          5.77        -14.51        94.90 o
 -14   7   3         67.94         91.85       106.34 o
 -13   7   3        630.17        555.06        84.65 o
 -12   7   3         40.96         80.84        77.71 o
 -11   7   3        527.12        560.11        69.07 o
 -10   7   3         75.50        104.60        58.68 o
  -9   7   3         95.57         85.42        62.10 o
  -8   7   3       1708.00       1742.58        86.32 o
  -7   7   3        508.71        577.55        82.17 o
  -6   7   3       1577.08       1683.36       154.43 o
  -5   7   3       1591.79       1587.68        88.15 o
  -4   7   3       1124.73       1137.23        82.47 o
  -3   7   3        107.22        118.06        61.70 o
  -2   7   3       2486.32       2553.45        78.53 o
  -1   7   3         46.75        -56.23        70.45 o
   0   7   3       4158.11       4210.41        82.02 o
   1   7   3      15938.58      16289.63       128.78 o
   2   7   3       1747.08       1727.36        70.78 o
   3   7   3        125.63        236.71        86.18 o
   4   7   3        482.73        430.47        77.61 o
   5   7   3         40.96         83.30        57.07 o
   6   7   3        124.69        148.95        61.36 o
   7   7   3         39.34         79.25        56.12 o
   8   7   3          2.03         29.15        57.73 o
   9   7   3        295.09        361.38        62.91 o
  10   7   3        519.23        385.70        90.31 o
  11   7   3          7.77        -24.82        92.89 o
  12   7   3          7.24          2.55       131.46 o
  13   7   3         30.32          1.33       158.18 o
 -14   8   3         30.38         -0.11        85.02 o
 -13   8   3          2.87         55.59       103.50 o
 -12   8   3         24.40         49.30        83.83 o
 -11   8   3          2.45         24.43        65.58 o
 -10   8   3        758.92        786.45        62.13 o
  -9   8   3          0.26         11.69        69.60 o
  -8   8   3        378.69        423.79        81.97 o
  -7   8   3        580.10        657.12        85.49 o
  -6   8   3       1409.61       1345.70        89.87 o
  -5   8   3         76.02        127.53        72.62 o
  -4   8   3       1726.60       1716.72       175.16 o
  -3   8   3          7.10         21.24        75.32 o
  -2   8   3       1284.78       1142.52        70.94 o
  -1   8   3       2875.04       2871.01       270.88 o
   0   8   3        928.19        883.59        74.53 o
   1   8   3       1008.84       1032.71        67.95 o
   2   8   3        142.06        179.24       108.13 o
   3   8   3        974.32       1007.42        88.04 o
   4   8   3        114.77        162.66       114.70 o
   5   8   3        809.02        876.65       107.46 o
   6   8   3        380.05        387.50        63.61 o
   7   8   3         77.73        143.86        62.13 o
   8   8   3         28.53         24.79        56.32 o
   9   8   3        166.25        160.81        67.81 o
  10   8   3          8.88         23.54        72.54 o
  11   8   3         28.11          0.93        92.54 o
  12   8   3          3.38         36.25       140.55 o
  13   8   3          0.82        171.48       165.05 o
 -13   9   3         76.16        129.30        86.93 o
 -12   9   3        209.16        171.95        80.53 o
 -11   9   3         74.75         64.17        74.02 o
 -10   9   3        510.66        521.73        77.81 o
  -9   9   3         33.57         40.15        65.28 o
  -8   9   3         99.15         63.78        80.97 o
  -7   9   3        600.21        679.85        76.82 o
  -6   9   3        350.45        369.36        83.44 o
  -5   9   3        994.66       1214.83       100.95 o
  -4   9   3         29.51         94.80        70.62 o
  -3   9   3        620.86        626.99        71.61 o
  -2   9   3        599.85        548.12        71.25 o
  -1   9   3          2.64         72.56        64.05 o
   0   9   3       1957.38       1974.10       100.48 o
   1   9   3        685.87        510.33       112.90 o
   2   9   3        444.38        484.93        81.72 o
   3   9   3        264.28        325.02        81.34 o
   4   9   3         48.75         65.97        68.33 o
   5   9   3       1626.66       1478.19        98.68 o
   6   9   3        642.34        722.07        63.19 o
   7   9   3         23.58         67.92        70.23 o
   8   9   3         73.74        106.84        58.45 o
   9   9   3       1057.42       1124.27        63.37 o
  10   9   3        564.61        606.51        75.32 o
  11   9   3         51.32         88.88        82.61 o
  12   9   3         18.78          1.60        97.15 o
 -12  10   3        164.81         93.44        76.17 o
 -11  10   3        309.87        286.88        84.49 o
 -10  10   3         20.21        -42.54        76.50 o
  -9  10   3        174.70        225.35       122.48 o
  -8  10   3         71.66         87.46       121.99 o
  -7  10   3        218.70        198.97       115.50 o
  -6  10   3       1027.92       1096.37       101.98 o
  -5  10   3       1388.23       1408.84       123.81 o
  -4  10   3          2.67        -10.47        92.28 o
  -3  10   3        520.09        502.24        90.45 o
  -2  10   3         40.41        -61.57       110.96 o
  -1  10   3       1177.58       1099.31       101.15 o
   0  10   3         22.61         -4.49        92.50 o
   1  10   3        188.80        286.96       146.68 o
   2  10   3        725.24        603.48        77.60 o
   3  10   3        288.09        321.49        73.30 o
   4  10   3        258.16        299.05        81.79 o
   5  10   3        254.72        339.72        82.97 o
   6  10   3         20.26          9.33        84.32 o
   7  10   3        924.16       1104.46       102.17 o
   8  10   3       1751.04       2055.64        87.10 o
   9  10   3         81.60        115.85        69.14 o
  10  10   3          7.53         -4.27        73.96 o
  11  10   3         79.72         57.95        81.15 o
 -11  11   3         59.34         25.07        64.52 o
 -10  11   3          9.89          3.87        72.95 o
  -9  11   3         18.66         37.26        92.05 o
  -8  11   3         86.37         76.87       128.69 o
  -7  11   3         34.24         62.35       120.71 o
  -6  11   3         49.42         65.29       119.88 o
  -5  11   3         41.37         23.67       123.59 o
  -4  11   3        118.64        117.27       123.43 o
  -3  11   3        111.28         66.73        94.27 o
  -2  11   3        503.40        475.08        69.49 o
  -1  11   3       1067.06       1068.92        78.32 o
   0  11   3        126.05        140.98        90.64 o
   1  11   3        942.33       1010.42        81.37 o
   2  11   3        711.26        784.12       155.54 o
   3  11   3         22.34         33.02        92.47 o
   4  11   3        347.17        332.08        74.20 o
   5  11   3        231.68        157.31        76.49 o
   6  11   3          4.28        -22.55        79.02 o
   7  11   3        317.16        337.11        72.20 o
   8  11   3        543.26        475.83        70.87 o
   9  11   3         45.70         56.22        63.71 o
  10  11   3          0.03        -13.66        75.70 o
 -10  12   3          9.43          2.57        76.14 o
  -9  12   3        533.72        533.89        88.41 o
  -8  12   3        264.38        247.18        92.69 o
  -7  12   3         88.76         92.58        81.44 o
  -6  12   3         46.27         39.12        79.15 o
  -5  12   3        144.22        149.47        87.82 o
  -4  12   3         41.39         74.67        89.54 o
  -3  12   3       1198.97       1198.36        93.49 o
  -2  12   3          0.70         56.63        75.23 o
  -1  12   3        121.49        155.95        85.27 o
   0  12   3         18.05        121.32        76.79 o
   1  12   3        644.79        628.66        81.24 o
   2  12   3       1114.70       1165.70        83.56 o
   3  12   3          3.31         47.32       114.70 o
   4  12   3        296.29        305.90       123.04 o
   5  12   3         74.42         96.49        78.42 o
   6  12   3       1166.43       1200.71       134.09 o
   7  12   3        216.16        209.42        72.58 o
   8  12   3        158.97        130.65        72.98 o
   9  12   3         64.44         51.81        68.24 o
  -9  13   3          0.69         41.70       111.32 o
  -8  13   3         13.80         24.16        86.22 o
  -7  13   3        221.02        125.87        95.72 o
  -6  13   3         18.40         12.88        82.80 o
  -5  13   3        132.48        226.63        92.74 o
  -4  13   3         99.41         63.43        77.60 o
  -3  13   3          9.17         40.80        82.98 o
  -2  13   3         31.13         44.33        72.15 o
  -1  13   3        138.29        112.41        80.29 o
   0  13   3         78.98         81.03        83.41 o
   1  13   3         96.80        133.77        84.45 o
   2  13   3         42.93         28.98        75.75 o
   3  13   3         91.85        129.62        91.34 o
   4  13   3        303.74        320.33        89.59 o
   5  13   3        182.68        229.35        83.41 o
   6  13   3        418.17        460.03       106.94 o
   7  13   3        213.60        134.32        71.82 o
  -7  14   3        263.69        175.96       102.92 o
  -6  14   3        104.93         89.01       100.56 o
  -5  14   3        103.02        101.28        88.12 o
  -4  14   3        261.09        208.39       100.04 o
  -3  14   3        282.95        302.56       113.56 o
  -2  14   3         23.28        -21.90        83.52 o
  -1  14   3          0.06         66.23       124.65 o
   0  14   3        123.04         86.02        80.55 o
   1  14   3         25.92         34.87        88.53 o
   2  14   3         76.90         94.84        88.15 o
   3  14   3          0.75        -36.19        98.91 o
   4  14   3         31.84         22.44        81.48 o
   5  14   3         10.16        111.29       120.43 o
  -3  15   3        164.54        206.25       101.31 o
  -2  15   3        558.55        392.97       104.95 o
  -1  15   3        556.14        675.21       105.24 o
   0  15   3         65.77         69.27        94.42 o
   1  15   3        116.72        209.57        86.30 o
 -17   0   4         19.36         49.49       210.16 o
 -16   0   4          0.58         59.63       162.17 o
 -15   0   4        142.49         84.19       151.25 o
 -14   0   4       1038.83        973.94       154.02 o
 -13   0   4        134.64        158.34       135.67 o
 -12   0   4       2992.48       2539.74       170.31 o
 -11   0   4       2166.98       2015.59       125.18 o
 -10   0   4       3938.64       4169.65       340.84 o
  -9   0   4       7195.60       7491.80       337.55 o
  -8   0   4       1976.14       2216.28       105.97 o
  -7   0   4        730.97        665.34       221.16 o
  -6   0   4       1938.13       2171.63        91.18 o
  -5   0   4          0.11         22.94        69.04 o
  -4   0   4       7970.61       7100.44       117.03 o
  -3   0   4       8867.06       8437.80       194.49 o
  -2   0   4       1716.21       1670.86        65.69 o
  -1   0   4       2486.02       2605.24        77.52 o
   0   0   4       2271.64       2284.71        68.37 o
   1   0   4         37.38         24.23        57.78 o
   2   0   4       4408.52       4148.09       117.05 o
   3   0   4       2940.10       2701.09        78.93 o
   4   0   4       5745.46       5783.52        96.07 o
   5   0   4      11992.48      11541.85       365.49 o
   6   0   4       4047.62       3661.64       184.31 o
   7   0   4        861.23        812.49        82.68 o
   8   0   4        328.14        293.75        97.40 o
   9   0   4        275.31        193.98       113.56 o
  10   0   4       6693.67       5647.28       163.66 o
  11   0   4        874.85        743.66       123.43 o
  12   0   4        270.43        151.25       127.25 o
  13   0   4        272.55        152.08       133.68 o
  14   0   4        332.56        269.96       138.22 o
  15   0   4        170.32        220.97       141.60 o
 -16   1   4         13.09         27.68       113.83 o
 -15   1   4         23.24         26.37       103.76 o
 -14   1   4        167.08         90.96        88.34 o
 -13   1   4        185.05        206.35        84.71 o
 -12   1   4        452.17        526.69        66.86 o
 -11   1   4        356.89        389.19        68.02 o
 -10   1   4       1466.33       1530.86       111.54 o
  -9   1   4         36.47         28.41        53.57 o
  -8   1   4         69.72         98.63        52.66 o
  -7   1   4        448.29        408.93        45.76 o
  -6   1   4          6.43         20.23        46.87 o
  -5   1   4        880.64        800.06        52.68 o
  -4   1   4      11486.05      11354.78       151.53 o
  -3   1   4       1719.70       1729.08        49.71 o
  -2   1   4       6599.17       6285.81        93.25 o
  -1   1   4       1892.33       1844.48        59.50 o
   0   1   4       4506.12       4371.53        63.36 o
   1   1   4         43.41         67.27        42.84 o
   2   1   4        140.73        143.74        44.27 o
   3   1   4        444.95        385.28        49.98 o
   4   1   4        576.74        528.00        54.29 o
   5   1   4       2478.88       2394.91        67.58 o
   6   1   4        364.47        327.92        59.96 o
   7   1   4         25.63         46.34        56.56 o
   8   1   4       1629.45       1429.66        76.82 o
   9   1   4        344.52        316.29        73.95 o
  10   1   4        236.47        255.69        79.51 o
  11   1   4       1022.49       1017.79        87.45 o
  12   1   4        675.53        645.52       133.26 o
  13   1   4         24.22        140.70        91.28 o
  14   1   4          0.60         15.70        94.60 o
  15   1   4          1.51         43.63        90.14 o
 -16   2   4          3.62         22.12       106.63 o
 -15   2   4          6.82         -1.28        96.99 o
 -14   2   4         81.84         76.50        86.72 o
 -13   2   4        151.62        119.56        74.19 o
 -12   2   4        423.21        350.14        70.43 o
 -11   2   4        362.73        377.21        71.25 o
 -10   2   4        425.66        430.93        63.90 o
  -9   2   4        169.04        179.90        63.21 o
  -8   2   4         88.05         88.66        60.85 o
  -7   2   4          0.69         36.51        45.96 o
  -6   2   4       1133.39       1122.11        51.00 o
  -5   2   4        506.70        584.07        54.59 o
  -4   2   4      13276.40      13067.20       127.95 o
  -3   2   4        116.04        106.46        52.13 o
  -2   2   4       2722.72       2741.24        61.02 o
  -1   2   4       6676.32       6408.80       101.47 o
   0   2   4         73.01         88.70        41.70 o
   1   2   4       1190.49       1086.18        50.98 o
   2   2   4       2328.68       2130.59        48.78 o
   3   2   4       3038.60       3100.81        51.62 o
   4   2   4       2465.34       2542.35        51.93 o
   5   2   4       8454.34       7862.05       307.14 o
   6   2   4        164.89        206.40        62.99 o
   7   2   4       1082.56       1051.66        88.61 o
   8   2   4        238.12        215.88        87.18 o
   9   2   4         49.60         62.75        79.14 o
  10   2   4         36.90         70.36        72.74 o
  11   2   4        141.99         82.10        66.42 o
  12   2   4          0.23          6.67        75.89 o
  13   2   4        115.96         45.84        90.68 o
  14   2   4         41.15         63.43        87.05 o
  15   2   4         31.85        -78.64       146.65 o
 -16   3   4        228.62        256.82       104.90 o
 -15   3   4        279.35        261.52       118.52 o
 -14   3   4        266.71        181.54        84.57 o
 -13   3   4        731.39        783.21       105.27 o
 -12   3   4        577.92        652.93        76.55 o
 -11   3   4         45.97         69.73        73.14 o
 -10   3   4        945.23       1056.84        83.98 o
  -9   3   4         45.18         61.36        59.25 o
  -8   3   4       2121.52       2165.93        77.82 o
  -7   3   4        549.22        602.89        62.35 o
  -6   3   4          6.46         73.06        52.70 o
  -5   3   4       2957.73       3098.30        83.07 o
  -4   3   4      20239.84      21259.03       507.19 o
  -3   3   4      10516.13      10573.33       240.83 o
  -2   3   4       3955.29       3893.89        93.56 o
  -1   3   4        487.05        431.47        50.79 o
   0   3   4         36.70         29.00        54.91 o
   1   3   4        605.56        563.32        51.39 o
   2   3   4       2811.14       2954.63        60.50 o
   3   3   4       1205.03       1042.60        48.78 o
   4   3   4        106.52        147.81        52.16 o
   5   3   4       3127.54       3046.32        67.06 o
   6   3   4       1181.85       1147.60        58.71 o
   7   3   4       2697.54       2626.72       148.30 o
   8   3   4       3353.96       3253.30       170.09 o
   9   3   4        144.79         99.63        85.95 o
  10   3   4         70.52         68.06       152.74 o
  11   3   4          2.70         48.99       160.50 o
  12   3   4       1057.66        988.26       110.67 o
  13   3   4         31.66         56.79        88.08 o
  14   3   4         12.70         30.15       139.00 o
 -16   4   4          2.94         34.50       131.24 o
 -15   4   4         11.96         14.01       114.83 o
 -14   4   4        600.20        529.01        91.07 o
 -13   4   4        253.38        222.92        78.13 o
 -12   4   4        164.93        220.16        74.03 o
 -11   4   4        335.43        305.84        72.79 o
 -10   4   4       1148.26       1286.25        74.86 o
  -9   4   4         49.30         57.87        65.13 o
  -8   4   4       1404.91       1465.79        71.54 o
  -7   4   4       2008.20       2063.17       102.17 o
  -6   4   4       2298.88       2379.66        95.57 o
  -5   4   4       4362.79       4412.42        74.18 o
  -4   4   4       1164.15       1137.24        56.84 o
  -3   4   4         84.24         55.62        55.66 o
  -2   4   4      11811.86      11756.07       336.48 o
  -1   4   4        939.24       1030.53        59.20 o
   0   4   4         11.07        -12.42        60.96 o
   1   4   4        365.70        319.78        56.55 o
   2   4   4       1846.31       2049.36        86.58 o
   3   4   4       2671.15       3018.88       109.51 o
   4   4   4       2408.60       2534.58        62.00 o
   5   4   4          1.89         45.61        54.16 o
   6   4   4          0.18         38.68        58.19 o
   7   4   4        744.17        693.44        69.49 o
   8   4   4        168.69        114.61       104.75 o
   9   4   4        891.17        943.90       140.44 o
  10   4   4        887.29        975.16       142.99 o
  11   4   4          0.18         -7.59       141.11 o
  12   4   4         51.68         87.57       166.54 o
  13   4   4         26.54         44.30       132.06 o
  14   4   4        133.04         88.78       109.35 o
 -16   5   4         80.86         60.48       125.53 o
 -15   5   4        180.34        158.42        96.17 o
 -14   5   4        202.28        131.71        84.15 o
 -13   5   4        248.15        248.47        78.17 o
 -12   5   4          1.51         -7.44        70.01 o
 -11   5   4        873.24        900.29        72.32 o
 -10   5   4         65.40         85.99        62.76 o
  -9   5   4        458.36        479.40        61.54 o
  -8   5   4       2197.33       2430.66        66.57 o
  -7   5   4        157.64        180.84        58.09 o
  -6   5   4        263.98        271.45        63.06 o
  -5   5   4         16.47         30.79        54.13 o
  -4   5   4         39.00         28.58        54.85 o
  -3   5   4       1536.00       1559.63        61.79 o
  -2   5   4       1097.80       1193.73        59.12 o
  -1   5   4          0.04         38.82        60.06 o
   0   5   4       6760.79       6753.15       226.62 o
   1   5   4       3501.82       3212.06        66.27 o
   2   5   4        357.93        351.25        59.93 o
   3   5   4       1345.70       1295.94        51.65 o
   4   5   4        224.34        236.69        53.66 o
   5   5   4        866.19        850.88        51.05 o
   6   5   4       1263.67       1332.50        63.39 o
   7   5   4       3357.93       3741.17       123.67 o
   8   5   4        190.78        195.08        68.07 o
   9   5   4          2.68         25.60        74.66 o
  10   5   4        222.52        260.76       132.74 o
  11   5   4        115.04         68.95       121.49 o
  12   5   4         28.01        -21.28       145.54 o
  13   5   4        103.01         12.25       179.85 o
  14   5   4        113.00         77.55       134.88 o
 -15   6   4        177.48        169.71        96.38 o
 -14   6   4        197.48        152.79        88.74 o
 -13   6   4         25.65         20.80        80.67 o
 -12   6   4         63.93         69.64        75.02 o
 -11   6   4         44.88         76.75        72.43 o
 -10   6   4         71.36         64.37        61.47 o
  -9   6   4        259.56        220.52        60.10 o
  -8   6   4         44.86         82.36        62.14 o
  -7   6   4         59.34         94.24        65.18 o
  -6   6   4       3725.80       3874.14       180.64 o
  -5   6   4       3378.91       3652.86        88.23 o
  -4   6   4       3440.39       3378.51        65.04 o
  -3   6   4        835.11        873.25        53.70 o
  -2   6   4        997.51       1039.70        54.94 o
  -1   6   4      17535.48      17451.44       408.07 o
   0   6   4       2973.09       3145.06        73.13 o
   1   6   4       3602.91       3797.70        73.62 o
   2   6   4       5899.24       6010.42       161.30 o
   3   6   4       2824.24       2846.02        71.20 o
   4   6   4          1.38          5.59        44.69 o
   5   6   4       2674.39       2895.29       127.12 o
   6   6   4        135.14        161.30        55.41 o
   7   6   4          5.47         73.55        56.15 o
   8   6   4       1387.43       1561.06        71.05 o
   9   6   4         49.05         53.10        77.30 o
  10   6   4         95.33        149.75       120.27 o
  11   6   4         10.18        -17.79       149.36 o
  12   6   4          3.22         15.57       133.96 o
  13   6   4          5.87         61.52       168.15 o
 -15   7   4        143.00         54.02        96.65 o
 -14   7   4         42.79         22.31        89.53 o
 -13   7   4          4.19         -1.92        84.24 o
 -12   7   4        539.69        510.57        82.41 o
 -11   7   4        148.87        183.76        65.84 o
 -10   7   4        177.55        155.78        68.02 o
  -9   7   4        896.68        879.58        58.04 o
  -8   7   4         57.54         81.30        58.52 o
  -7   7   4       1859.70       2005.64       136.43 o
  -6   7   4        147.30        163.59        60.42 o
  -5   7   4        846.01        883.23        61.38 o
  -4   7   4       2117.96       2298.79        88.51 o
  -3   7   4       3399.99       3428.52       100.68 o
  -2   7   4        251.18        322.02        69.91 o
  -1   7   4       2400.71       2391.20       123.90 o
   0   7   4          8.21         40.28        62.26 o
   1   7   4        211.13        208.28        72.13 o
   2   7   4        487.15        454.53        62.64 o
   3   7   4        166.70        193.42        52.94 o
   4   7   4        368.40        437.05        55.28 o
   5   7   4        759.06        761.90        61.37 o
   6   7   4         19.71          6.27        53.04 o
   7   7   4         32.87         -4.01        56.84 o
   8   7   4          0.16        -33.76        59.39 o
   9   7   4          1.85         50.89        66.80 o
  10   7   4          9.40         -0.50        85.84 o
  11   7   4        149.24        133.29       127.08 o
  12   7   4          4.91        -19.07       153.30 o
  13   7   4         25.86        -32.15       165.77 o
 -14   8   4         52.58         74.14        83.17 o
 -13   8   4         10.76         29.83        77.15 o
 -12   8   4        337.73        373.94        70.08 o
 -11   8   4         13.33          7.85        66.61 o
 -10   8   4        177.10        194.15        60.47 o
  -9   8   4         86.05        122.75        63.39 o
  -8   8   4          7.70         32.95        64.53 o
  -7   8   4        750.22        860.53        60.93 o
  -6   8   4       1378.79       1419.86        63.39 o
  -5   8   4       1608.83       1816.62       158.98 o
  -4   8   4        125.99        189.49        63.63 o
  -3   8   4          1.30         14.00        60.91 o
  -2   8   4        545.90        458.97        69.71 o
  -1   8   4       1445.53       1429.48       214.65 o
   0   8   4       3465.57       3588.74        90.49 o
   1   8   4        196.60        175.32        70.82 o
   2   8   4       5827.80       6347.24       368.48 o
   3   8   4          4.67         57.25        86.46 o
   4   8   4         82.84        193.48       101.53 o
   5   8   4          6.80         52.67        52.21 o
   6   8   4         24.26          9.16        53.60 o
   7   8   4        992.46       1163.02        99.93 o
   8   8   4       2662.33       2901.14        77.19 o
   9   8   4          1.49         37.73        64.98 o
  10   8   4         75.66        121.30        76.34 o
  11   8   4         12.93         36.74        99.75 o
  12   8   4        109.32        105.86       141.11 o
 -13   9   4        173.18        106.82       106.91 o
 -12   9   4          0.04         14.20        65.16 o
 -11   9   4         32.84         64.61        65.99 o
 -10   9   4         19.40        -17.37        63.90 o
  -9   9   4        412.39        280.31        88.65 o
  -8   9   4        483.36        535.33        69.20 o
  -7   9   4         54.02        135.45        66.09 o
  -6   9   4          7.30         72.09        84.06 o
  -5   9   4          4.74         22.27        75.23 o
  -4   9   4        324.01        291.05        75.75 o
  -3   9   4        238.30        253.20        86.85 o
  -2   9   4        246.58        184.81        79.33 o
  -1   9   4         25.09         61.07        78.44 o
   0   9   4        662.35        618.66        70.04 o
   1   9   4       2324.49       2555.78        79.50 o
   2   9   4          2.57         84.69        90.39 o
   3   9   4        121.14         34.64       110.90 o
   4   9   4        302.79        304.27        71.68 o
   5   9   4          3.95         18.08        53.80 o
   6   9   4       1560.85       1642.69        99.61 o
   7   9   4       1043.87       1065.05        62.92 o
   8   9   4         27.15         22.07        59.66 o
   9   9   4          5.39         37.50        70.21 o
  10   9   4        179.26        182.44        78.16 o
  11   9   4          3.25        -62.25        97.86 o
 -12  10   4         58.02         69.19        84.22 o
 -11  10   4         20.90         29.82        79.98 o
 -10  10   4          0.31         22.56        71.61 o
  -9  10   4        248.60        286.23        69.88 o
  -8  10   4        156.85        150.68        64.79 o
  -7  10   4         62.17         90.50        65.34 o
  -6  10   4        174.62        160.64        72.94 o
  -5  10   4          1.45         79.76        71.04 o
  -4  10   4         81.37         42.02        84.05 o
  -3  10   4        582.71        545.74        69.01 o
  -2  10   4         10.68         14.57        66.50 o
  -1  10   4        266.26        283.93        67.01 o
   0  10   4         51.07         84.19       115.00 o
   1  10   4          1.13         26.21        93.05 o
   2  10   4       1024.05       1041.28        99.37 o
   3  10   4       1463.55       1485.14        87.46 o
   4  10   4        156.35        117.90        73.73 o
   5  10   4        143.93        144.31        79.92 o
   6  10   4         15.54         49.24        54.46 o
   7  10   4        258.86        279.15        62.86 o
   8  10   4         39.32         62.55        62.15 o
   9  10   4         30.04         35.15        65.58 o
  10  10   4         32.04          2.98        77.00 o
  11  10   4         39.81         21.98        88.17 o
 -11  11   4        160.97         83.99        86.99 o
 -10  11   4        351.39        295.90       107.57 o
  -9  11   4         60.55         55.81        92.72 o
  -8  11   4       1012.83        924.88        98.82 o
  -7  11   4       1145.26       1192.69       131.68 o
  -6  11   4          6.27        -29.52        78.98 o
  -5  11   4        716.87        676.47        89.67 o
  -4  11   4       1763.46       1795.47       130.19 o
  -3  11   4        180.97        259.88       117.88 o
  -2  11   4        501.38        587.76       120.43 o
  -1  11   4        251.33        323.11        94.50 o
   0  11   4         15.93        -65.40       122.15 o
   1  11   4         42.50         37.15        78.37 o
   2  11   4        111.71        222.11       114.78 o
   3  11   4        149.62        155.51        78.27 o
   4  11   4         51.92         88.61        74.93 o
   5  11   4        449.61        510.36        79.72 o
   6  11   4        573.30        668.27        58.86 o
   7  11   4          4.00          4.05        63.74 o
   8  11   4         68.12         69.75        59.12 o
   9  11   4        163.50        135.66        68.41 o
 -10  12   4        142.73         58.32        73.47 o
  -9  12   4        206.94        152.86        89.38 o
  -8  12   4          0.16         45.63        91.95 o
  -7  12   4         97.06        131.96       129.69 o
  -6  12   4        819.14        924.50       129.74 o
  -5  12   4        836.48        880.33       112.06 o
  -4  12   4          9.93         37.13       126.75 o
  -3  12   4          4.84          2.00       118.49 o
  -2  12   4        918.72        847.08       123.09 o
  -1  12   4        141.87        137.40        78.27 o
   0  12   4        260.54        297.06        82.26 o
   1  12   4        331.38        295.11        91.67 o
   2  12   4          3.35         33.55        91.60 o
   3  12   4         62.09         67.91        78.03 o
   4  12   4         12.54         -5.74        83.83 o
   5  12   4         22.61         52.04        92.08 o
   6  12   4        265.97        312.90        64.03 o
   7  12   4        375.54        365.91        64.97 o
   8  12   4        111.35         58.06        67.89 o
  -8  13   4          0.04         62.99        73.78 o
  -7  13   4          8.35         23.41        99.72 o
  -6  13   4         81.81         68.87        83.81 o
  -5  13   4        145.29        144.76        76.85 o
  -4  13   4         15.56         34.52        92.99 o
  -3  13   4         20.09         19.09        82.47 o
  -2  13   4         81.65        -16.59        76.18 o
  -1  13   4        208.51        148.20        84.70 o
   0  13   4         17.35        122.06        77.66 o
   1  13   4         60.83        -68.24        86.71 o
   2  13   4         20.29         51.67        92.82 o
   3  13   4        201.37        153.21        85.24 o
   4  13   4        861.06        894.87        97.54 o
   5  13   4         52.27         97.65        87.53 o
   6  13   4         28.14         44.27        70.38 o
   7  13   4          0.43          8.38        66.81 o
  -6  14   4          0.78          0.09       109.21 o
  -5  14   4          1.23         50.20        80.81 o
  -4  14   4        482.51        486.45        93.27 o
  -3  14   4        166.25         92.02        82.60 o
  -2  14   4         65.80        135.85        86.54 o
  -1  14   4         26.25         82.77        80.67 o
   0  14   4         53.86         16.59        83.25 o
   1  14   4         21.04         86.26        88.71 o
   2  14   4        644.01        699.26        92.41 o
   3  14   4          5.92         36.92       101.86 o
   4  14   4         26.12        -26.33        82.72 o
 -16   1   5         51.12         65.34       116.43 o
 -15   1   5         26.15         13.26       110.51 o
 -14   1   5         67.85         42.19        92.53 o
 -13   1   5        417.33        402.69        72.57 o
 -12   1   5        882.22        963.54       110.61 o
 -11   1   5       2540.93       2798.69       403.88 o
 -10   1   5       1771.29       1885.81       117.13 o
  -9   1   5        116.99        161.47        54.23 o
  -8   1   5         37.67         52.12        52.11 o
  -7   1   5        708.61        760.11        50.01 o
  -6   1   5       1898.97       1884.00        55.03 o
  -5   1   5       8254.03       8474.92       157.44 o
  -4   1   5        550.53        498.72        43.13 o
  -3   1   5       4561.51       4399.91        51.04 o
  -2   1   5       3871.02       3897.17        50.39 o
  -1   1   5       1744.60       1692.06        43.46 o
   0   1   5       3804.53       3794.79        62.95 o
   1   1   5         75.66         77.28        34.53 o
   2   1   5        180.17        166.90        38.94 o
   3   1   5       6481.02       6201.12       152.80 o
   4   1   5       1463.54       1508.65        48.13 o
   5   1   5       2840.92       2946.73        64.12 o
   6   1   5         10.65         16.13        49.50 o
   7   1   5         72.55         81.83        49.19 o
   8   1   5        226.83        264.40        62.10 o
   9   1   5        338.06        266.70        70.85 o
  10   1   5        212.73        122.29        78.88 o
  11   1   5        626.25        564.61        80.56 o
  12   1   5        427.12        271.99        81.17 o
  13   1   5         96.17        119.35        81.99 o
  14   1   5         77.69         45.32        90.47 o
 -16   2   5         16.35         -3.09        96.43 o
 -15   2   5         91.65         74.38       105.03 o
 -14   2   5        742.94        664.37        78.64 o
 -13   2   5          6.02         29.82        75.93 o
 -12   2   5        642.73        740.34       149.48 o
 -11   2   5        300.17        333.73        64.55 o
 -10   2   5        925.93        999.93        76.30 o
  -9   2   5        717.46        861.81        65.31 o
  -8   2   5        639.84        701.46        53.23 o
  -7   2   5       6109.94       6562.14       210.29 o
  -6   2   5       4112.40       4493.52        96.17 o
  -5   2   5          4.04         22.37        43.24 o
  -4   2   5       6290.02       6324.27        68.74 o
  -3   2   5      13000.75      13024.05       129.32 o
  -2   2   5       3428.03       3428.93        68.41 o
  -1   2   5        158.30        139.44        41.50 o
   0   2   5       3524.59       3514.12        71.18 o
   1   2   5       1403.40       1410.28        51.18 o
   2   2   5       1168.46       1161.46        43.43 o
   3   2   5        184.97        126.62        41.08 o
   4   2   5         17.78         28.22        40.72 o
   5   2   5         22.52         48.66        52.33 o
   6   2   5       1833.41       1920.34        66.76 o
   7   2   5        206.65        193.73        63.84 o
   8   2   5        133.11        127.87        73.19 o
   9   2   5        515.75        527.06        73.78 o
  10   2   5       2246.39       1847.90       113.30 o
  11   2   5        366.27        280.19        74.18 o
  12   2   5          0.48        -35.88        85.84 o
  13   2   5         48.63         31.05       115.94 o
  14   2   5          1.01        139.06       100.77 o
 -16   3   5        189.31        171.75       104.13 o
 -15   3   5        152.96        122.54        87.18 o
 -14   3   5         12.21         26.76        79.02 o
 -13   3   5        209.98        214.07        75.08 o
 -12   3   5        393.78        490.26        72.04 o
 -11   3   5         34.47         71.18        72.13 o
 -10   3   5         76.12         94.07        62.65 o
  -9   3   5         29.57        -46.44        58.06 o
  -8   3   5         18.42         86.35        62.46 o
  -7   3   5       2746.02       3073.70       111.77 o
  -6   3   5         85.06        112.54        57.03 o
  -5   3   5        937.56       1068.37        53.90 o
  -4   3   5       6792.16       7089.71       117.54 o
  -3   3   5        488.34        491.02        44.88 o
  -2   3   5       1476.25       1481.98        53.26 o
  -1   3   5          1.97         21.07        41.99 o
   0   3   5       4049.70       4226.44        60.29 o
   1   3   5        224.67        153.60        41.43 o
   2   3   5       1228.64       1434.94        49.37 o
   3   3   5        402.10        350.52        51.81 o
   4   3   5        234.04        226.80        52.39 o
   5   3   5       1822.39       1847.48        62.65 o
   6   3   5       1370.42       1345.14        49.51 o
   7   3   5       2975.86       3109.70       154.51 o
   8   3   5          8.65         -7.51        76.92 o
   9   3   5        424.87        423.77        88.83 o
  10   3   5        353.24        320.73       155.40 o
  11   3   5        124.43        123.80       100.95 o
  12   3   5        206.07        190.05        91.12 o
  13   3   5         17.46         26.75       109.30 o
  14   3   5         41.05        108.02       140.72 o
 -16   4   5          0.97         19.01       110.72 o
 -15   4   5        499.99        485.21        98.02 o
 -14   4   5        252.81        224.99        86.47 o
 -13   4   5         10.58         33.84        74.12 o
 -12   4   5        410.92        435.71        76.91 o
 -11   4   5         51.55         95.64        64.50 o
 -10   4   5          5.21          1.97        66.72 o
  -9   4   5         10.11         40.97        62.94 o
  -8   4   5         34.36         65.68        63.29 o
  -7   4   5         86.55         52.23        51.15 o
  -6   4   5       3569.31       4039.06       199.72 o
  -5   4   5       1912.74       1918.28        58.78 o
  -4   4   5         84.05         71.51        48.38 o
  -3   4   5        333.40        353.84        55.92 o
  -2   4   5        116.96         76.28        55.09 o
  -1   4   5       8636.19       8577.17       198.89 o
   0   4   5        299.29        301.46        59.36 o
   1   4   5       2946.37       3034.19        74.38 o
   2   4   5         65.05         71.65        48.48 o
   3   4   5        251.26        334.81        47.09 o
   4   4   5        302.33        300.34        53.84 o
   5   4   5       6904.65       7316.92       388.55 o
   6   4   5         23.81         59.12        54.79 o
   7   4   5       2923.49       3070.90        82.46 o
   8   4   5       1375.86       1357.31       118.96 o
   9   4   5          1.90          9.42       112.34 o
  10   4   5        167.20        224.85       136.45 o
  11   4   5        284.37        248.57       168.71 o
  12   4   5         79.97         51.16       181.84 o
  13   4   5         58.45         50.84       111.81 o
  14   4   5         27.13         21.60       102.62 o
 -15   5   5         22.16         62.73       101.08 o
 -14   5   5        134.43        115.60        87.57 o
 -13   5   5        159.09        161.95        80.40 o
 -12   5   5        338.95        385.00        73.89 o
 -11   5   5        346.50        454.33        76.14 o
 -10   5   5        454.67        433.72        66.74 o
  -9   5   5         84.88         56.23        61.12 o
  -8   5   5         67.32         65.68        55.64 o
  -7   5   5       2771.42       3185.89       204.59 o
  -6   5   5        135.39        119.80        51.11 o
  -5   5   5        271.63        339.82        57.83 o
  -4   5   5       7310.22       7559.65       207.32 o
  -3   5   5       5818.99       5732.99       181.41 o
  -2   5   5         11.04          0.39        57.13 o
  -1   5   5         53.97        121.57        57.17 o
   0   5   5         35.34         42.61        50.19 o
   1   5   5       2901.87       3028.40        65.17 o
   2   5   5       1546.06       1580.15        50.54 o
   3   5   5       4382.38       4613.19        93.92 o
   4   5   5       1271.76       1505.00        59.38 o
   5   5   5       1315.11       1435.71        59.87 o
   6   5   5        866.86        955.30        55.70 o
   7   5   5        113.15        155.53        59.42 o
   8   5   5        790.61        830.08        66.39 o
   9   5   5        241.70        197.58       136.62 o
  10   5   5         18.53         32.75       140.50 o
  11   5   5         16.54         28.10       143.77 o
  12   5   5        148.49         69.11       170.70 o
  13   5   5          1.19         25.55       176.74 o
 -15   6   5        106.72         51.03        96.05 o
 -14   6   5        184.45        167.24        80.41 o
 -13   6   5         24.45         33.02        82.80 o
 -12   6   5          5.88          2.08        70.58 o
 -11   6   5          0.00          8.34        68.73 o
 -10   6   5         10.23        -15.55        65.69 o
  -9   6   5        943.24        922.25        64.27 o
  -8   6   5         24.35          4.45        60.84 o
  -7   6   5        624.95        689.11        62.00 o
  -6   6   5        343.07        365.06        59.80 o
  -5   6   5       2387.21       2381.14       105.19 o
  -4   6   5        122.71        164.77        55.20 o
  -3   6   5         71.92        140.80        56.58 o
  -2   6   5       4606.55       4396.57        71.70 o
  -1   6   5        202.79        152.70        61.36 o
   0   6   5       2267.61       2149.89        60.26 o
   1   6   5         33.58         -5.74        52.99 o
   2   6   5         67.56         77.40        48.41 o
   3   6   5       2144.40       2217.23        53.13 o
   4   6   5        237.14        316.22        53.20 o
   5   6   5        317.58        368.47        56.14 o
   6   6   5         32.36        -11.21        58.27 o
   7   6   5        517.86        645.30        59.26 o
   8   6   5        229.66        297.17        62.39 o
   9   6   5         51.77         21.84        69.73 o
  10   6   5        189.53        188.71       124.37 o
  11   6   5          0.16          3.16       152.58 o
  12   6   5        337.82        206.50       137.00 o
  13   6   5        146.05         93.11       174.80 o
 -14   7   5         91.63         62.18        87.20 o
 -13   7   5        426.59        445.57        85.30 o
 -12   7   5        158.17        201.43        71.10 o
 -11   7   5        189.76        196.76        71.43 o
 -10   7   5        999.21       1040.62        71.00 o
  -9   7   5        881.82        890.55        84.13 o
  -8   7   5       1571.80       1696.65       132.06 o
  -7   7   5        478.07        529.81        59.39 o
  -6   7   5          0.40         16.83        59.21 o
  -5   7   5         80.13        139.95        62.36 o
  -4   7   5          7.88         10.86        55.53 o
  -3   7   5        885.21        855.10        62.14 o
  -2   7   5       1700.09       1743.41        74.56 o
  -1   7   5         97.91        137.76        53.81 o
   0   7   5       5965.18       6231.06       258.02 o
   1   7   5       5338.94       5542.97       104.14 o
   2   7   5          9.94         56.42        56.21 o
   3   7   5       4547.53       5129.32        85.83 o
   4   7   5          5.12          3.21        49.15 o
   5   7   5        899.61        995.80        74.59 o
   6   7   5       2431.13       2815.40        74.48 o
   7   7   5        334.82        369.03        62.10 o
   8   7   5          9.56         43.00        66.65 o
   9   7   5        430.73        498.29        77.72 o
  10   7   5        447.59        405.59        89.42 o
  11   7   5         62.98        108.96       132.79 o
  12   7   5         84.90        128.75       158.84 o
 -14   8   5         52.21         40.74        79.65 o
 -13   8   5        100.10         61.14        82.95 o
 -12   8   5         47.27         64.75        77.22 o
 -11   8   5        107.38        143.32        66.43 o
 -10   8   5          0.44         20.62        63.08 o
  -9   8   5         51.02         67.65        62.77 o
  -8   8   5        224.92        263.23        66.45 o
  -7   8   5        306.57        258.06        85.36 o
  -6   8   5        209.42        171.84        75.85 o
  -5   8   5       1079.58       1026.58        57.23 o
  -4   8   5        311.30        331.12        65.41 o
  -3   8   5        753.08        781.00        59.30 o
  -2   8   5        148.85        147.95        50.63 o
  -1   8   5       3728.15       3691.62       164.60 o
   0   8   5        799.38        795.12        68.72 o
   1   8   5       2463.96       2470.81        67.95 o
   2   8   5        409.45        419.53        56.11 o
   3   8   5         81.23         59.47        57.14 o
   4   8   5       1109.98       1279.96        87.64 o
   5   8   5        288.56        358.20        67.14 o
   6   8   5          2.33         13.71        53.53 o
   7   8   5          1.06         53.59        61.08 o
   8   8   5        913.54        972.31        67.70 o
   9   8   5         79.92         99.79        71.29 o
  10   8   5          1.28         -6.67        80.26 o
  11   8   5          2.88        -22.96        98.87 o
  12   8   5          3.65        -63.02       145.37 o
 -13   9   5         18.07         22.29        76.89 o
 -12   9   5          1.36         21.52        71.75 o
 -11   9   5        712.53        757.90        76.19 o
 -10   9   5          4.64         45.47        72.81 o
  -9   9   5        657.89        677.24        72.75 o
  -8   9   5        413.65        302.22        70.43 o
  -7   9   5        741.17        890.29        62.21 o
  -6   9   5        201.61        216.04        62.85 o
  -5   9   5        464.42        491.80        62.88 o
  -4   9   5         52.16         56.71        54.14 o
  -3   9   5         18.52         71.90        60.02 o
  -2   9   5       1100.19       1075.10        68.79 o
  -1   9   5        545.35        568.16        61.09 o
   0   9   5       1134.01       1098.69        62.08 o
   1   9   5        146.62        172.03        57.19 o
   2   9   5        852.32        830.60        59.32 o
   3   9   5          6.85         33.53        55.78 o
   4   9   5        852.97        832.53        83.83 o
   5   9   5        496.95        569.90        59.90 o
   6   9   5         46.98         20.61        57.33 o
   7   9   5         55.19          1.45        64.55 o
   8   9   5         56.01         65.14        66.52 o
   9   9   5        114.48         99.66        62.31 o
  10   9   5         88.63        119.37        80.48 o
  11   9   5        173.19         66.25        63.99 o
 -12  10   5          7.59        -31.05        70.15 o
 -11  10   5         12.76         53.52        69.68 o
 -10  10   5        408.33        392.47        67.90 o
  -9  10   5        399.60        369.14        65.98 o
  -8  10   5         41.33        -48.76        70.38 o
  -7  10   5        422.77        443.06        62.42 o
  -6  10   5       1501.40       1441.82        66.94 o
  -5  10   5        161.10        163.75        61.94 o
  -4  10   5        739.66        695.34        69.25 o
  -3  10   5        369.21        400.46        61.89 o
  -2  10   5        244.42        181.36        66.13 o
  -1  10   5       1200.83       1132.03        61.02 o
   0  10   5       1272.64       1235.09       105.30 o
   1  10   5        129.39        160.15        53.47 o
   2  10   5         47.09         65.53        79.57 o
   3  10   5        237.00        195.98        80.05 o
   4  10   5         11.26         32.52        68.24 o
   5  10   5        244.57        280.30        56.73 o
   6  10   5          4.52         38.34        64.42 o
   7  10   5        462.14        423.41        61.41 o
   8  10   5        288.33        261.32        70.89 o
   9  10   5         10.48         -1.60        74.40 o
  10  10   5         45.30          7.83        73.56 o
 -11  11   5         17.78          6.81        70.73 o
 -10  11   5          3.92         16.27        73.43 o
  -9  11   5        102.08        149.18        70.07 o
  -8  11   5        396.39        341.49        75.77 o
  -7  11   5        149.94        157.35        63.97 o
  -6  11   5        156.67        154.69        61.02 o
  -5  11   5         34.25         88.72        62.18 o
  -4  11   5         15.04         21.39        59.30 o
  -3  11   5        148.82        170.98        71.16 o
  -2  11   5         59.06         86.27        55.47 o
  -1  11   5          9.41       -107.80       120.60 o
   0  11   5          8.86         33.48        99.54 o
   1  11   5        579.60        626.46        83.99 o
   2  11   5         60.50         30.54        68.71 o
   3  11   5         20.71         63.15        63.36 o
   4  11   5        757.69        754.16        68.84 o
   5  11   5          5.04         72.06        58.96 o
   6  11   5        170.08        142.25        66.63 o
   7  11   5         36.50         47.57        61.61 o
   8  11   5         15.66          7.82        67.53 o
   9  11   5         86.90         29.85        78.00 o
 -10  12   5          5.83        -39.20       105.44 o
  -9  12   5        283.47        333.79        97.97 o
  -8  12   5         68.89         51.12        78.34 o
  -7  12   5        471.86        433.90        63.88 o
  -6  12   5        316.16        296.77        79.55 o
  -5  12   5          2.87         76.26        72.30 o
  -4  12   5        580.13        594.56       134.40 o
  -3  12   5        315.57        332.15        78.13 o
  -2  12   5          0.17         86.63       123.65 o
  -1  12   5         39.13         59.14       103.20 o
   0  12   5        284.36        183.56       104.47 o
   1  12   5          1.10        -35.90        62.82 o
   2  12   5        525.94        528.75        68.92 o
   3  12   5          6.63         15.25        73.72 o
   4  12   5          1.47         52.48        69.35 o
   5  12   5        208.46        212.28        61.77 o
   6  12   5         11.99        -64.71        76.12 o
   7  12   5        474.01        391.35        64.87 o
  -8  13   5        170.57        144.47        91.21 o
  -7  13   5        185.10         94.91        99.66 o
  -6  13   5         34.05         -4.05        97.93 o
  -5  13   5        194.06        123.46        98.82 o
  -4  13   5         57.20         79.10        83.95 o
  -3  13   5        423.39        301.11        82.14 o
  -2  13   5         42.40         67.17       105.25 o
  -1  13   5          1.30         70.06        95.07 o
   0  13   5         86.08        111.61        81.17 o
   1  13   5        288.59        242.63        72.03 o
   2  13   5        187.41        146.49        77.07 o
   3  13   5         21.92         13.13        72.58 o
   4  13   5        123.40        140.93        71.64 o
   5  13   5         37.46         27.31        70.74 o
   6  13   5         20.12        -26.42        68.88 o
  -5  14   5         23.66         34.12        75.77 o
  -4  14   5          5.31         15.20        75.97 o
  -3  14   5        251.75        157.20        76.25 o
  -2  14   5          5.82         14.54        66.74 o
  -1  14   5        160.16         76.87        86.66 o
   0  14   5         44.22         11.58        68.08 o
   1  14   5        389.79        342.22        76.70 o
   2  14   5        377.47        350.45        73.54 o
   3  14   5         15.13        -34.53        82.92 o
 -16   0   6        117.76        134.90       164.83 o
 -15   0   6          5.63         -1.16       157.51 o
 -14   0   6        731.94        829.73       132.96 o
 -13   0   6        256.56        213.93        87.52 o
 -12   0   6       2969.57       3224.19       511.72 o
 -11   0   6         27.32         12.20        78.56 o
 -10   0   6       1203.50       1398.44       152.44 o
  -9   0   6          1.15        -49.59        70.20 o
  -8   0   6        411.13        502.74        70.94 o
  -7   0   6       1984.20       2130.48       101.65 o
  -6   0   6         42.76         64.91        57.15 o
  -5   0   6       3947.31       4265.89       265.56 o
  -4   0   6       7278.52       7585.10       122.71 o
  -3   0   6       6764.84       7014.05       145.07 o
  -2   0   6        953.90        977.11        62.89 o
  -1   0   6         24.49         64.93        47.73 o
   0   0   6       1693.47       1770.62        59.41 o
   1   0   6       2582.05       2616.01        68.67 o
   2   0   6      14715.19      15403.49       409.99 o
   3   0   6      11528.58      12031.76       562.02 o
   4   0   6       3136.37       3263.31       151.41 o
   5   0   6         79.77        101.60        63.96 o
   6   0   6        303.65        262.32        69.89 o
   7   0   6       7350.02       6837.60       373.56 o
   8   0   6        212.97        216.01        70.52 o
   9   0   6        122.86        101.32        82.90 o
  10   0   6       1357.23       1288.58       129.47 o
  11   0   6         50.56         62.02       104.14 o
  12   0   6         31.25        -14.13       127.31 o
  13   0   6         38.37         26.60       107.19 o
 -16   1   6         46.00         74.59        99.71 o
 -15   1   6         20.98         42.94       111.64 o
 -14   1   6         64.75         26.67        78.55 o
 -13   1   6         11.54         70.12        74.16 o
 -12   1   6        284.65        292.56        68.39 o
 -11   1   6        136.87        143.01        58.51 o
 -10   1   6         71.81         76.89        54.26 o
  -9   1   6       1076.53       1190.49        54.09 o
  -8   1   6       1166.44       1260.83        71.50 o
  -7   1   6       3542.00       3936.80       100.52 o
  -6   1   6       3425.90       3628.03        86.13 o
  -5   1   6       1972.69       1959.40        48.53 o
  -4   1   6       2523.06       2774.79        50.09 o
  -3   1   6         55.75         38.70        37.30 o
  -2   1   6       1959.81       1907.58        43.89 o
  -1   1   6        150.94        146.55        37.33 o
   0   1   6       1843.75       1828.47        38.25 o
   1   1   6       2392.58       2398.07        42.94 o
   2   1   6        560.33        579.88        41.35 o
   3   1   6        866.85        914.60        43.93 o
   4   1   6        434.52        421.26        43.38 o
   5   1   6        569.48        557.82        45.53 o
   6   1   6         47.05         55.12        46.49 o
   7   1   6        126.07        136.16        49.22 o
   8   1   6         99.07        107.04        55.16 o
   9   1   6        907.76        724.34        69.02 o
  10   1   6        139.61        151.19        78.45 o
  11   1   6         47.73        103.43        79.72 o
  12   1   6         17.92         30.76        79.23 o
  13   1   6        142.03        141.44        94.11 o
 -16   2   6        110.54         95.98       107.55 o
 -15   2   6         41.51         45.77        81.62 o
 -14   2   6        115.83         78.15        72.27 o
 -13   2   6          1.32         73.96        73.27 o
 -12   2   6       1214.75       1309.50       168.78 o
 -11   2   6         23.74         58.66        65.24 o
 -10   2   6        619.18        702.94        84.91 o
  -9   2   6        201.90        235.41        56.18 o
  -8   2   6       2144.83       2443.96       130.47 o
  -7   2   6          2.80         53.60        48.24 o
  -6   2   6       5328.66       5554.21        82.76 o
  -5   2   6        531.39        546.24        43.22 o
  -4   2   6        335.85        407.21        42.49 o
  -3   2   6       1887.12       1880.23        44.02 o
  -2   2   6       2575.34       2722.81        47.18 o
  -1   2   6        570.64        554.57        41.39 o
   0   2   6       1487.82       1557.65        47.93 o
   1   2   6        185.77        213.58        44.89 o
   2   2   6        703.54        670.80        40.84 o
   3   2   6          0.95         -5.18        40.35 o
   4   2   6       1912.61       1951.11        54.40 o
   5   2   6        383.21        388.13        51.29 o
   6   2   6        439.96        473.29        55.45 o
   7   2   6         26.01         31.34        50.42 o
   8   2   6        115.09        135.14        57.15 o
   9   2   6        142.04        105.05        60.57 o
  10   2   6        599.37        588.69        73.24 o
  11   2   6        193.27        142.17        73.24 o
  12   2   6         39.36        -40.06        80.71 o
  13   2   6         39.29          3.28        97.09 o
 -16   3   6          0.69         21.80       107.09 o
 -15   3   6         55.65         77.15        85.95 o
 -14   3   6        417.19        415.90        84.99 o
 -13   3   6        174.67        178.87        71.67 o
 -12   3   6        108.42        111.38        68.63 o
 -11   3   6         17.04         45.99        64.84 o
 -10   3   6        247.48        205.43        70.31 o
  -9   3   6        101.20        143.58        61.55 o
  -8   3   6       1624.90       1731.44       162.55 o
  -7   3   6        732.01        753.32        51.57 o
  -6   3   6       1839.81       1983.32        48.74 o
  -5   3   6       7165.25       7818.16       176.11 o
  -4   3   6       1600.50       1679.15        52.09 o
  -3   3   6       4227.95       4326.10        57.73 o
  -2   3   6         40.79         74.83        42.97 o
  -1   3   6         84.26        141.62        39.42 o
   0   3   6       6825.08       7094.22        62.36 o
   1   3   6       1775.21       1858.17        46.25 o
   2   3   6       1624.12       1756.83        48.58 o
   3   3   6        512.92        471.48        46.99 o
   4   3   6         59.46         82.13        50.31 o
   5   3   6        123.32        153.89        54.81 o
   6   3   6       3955.71       4085.37       240.37 o
   7   3   6        134.07        130.84        57.57 o
   8   3   6       2443.80       2245.11        85.57 o
   9   3   6        687.05        630.04        91.63 o
  10   3   6        154.52        144.85        81.90 o
  11   3   6         36.58         30.11        88.77 o
  12   3   6        203.61        148.76       115.52 o
  13   3   6        124.44         75.82       133.79 o
 -16   4   6          7.16         25.23        98.76 o
 -15   4   6         86.81         68.86        82.20 o
 -14   4   6        204.99        231.49        80.34 o
 -13   4   6          3.70        -36.83        77.89 o
 -12   4   6        316.57        334.73        69.23 o
 -11   4   6        188.10        179.39        66.53 o
 -10   4   6          5.22          0.88        66.15 o
  -9   4   6        566.40        588.93        68.43 o
  -8   4   6        408.35        508.79        61.21 o
  -7   4   6        175.14        193.57        57.21 o
  -6   4   6          0.88        -15.12        48.79 o
  -5   4   6       4342.52       4738.88       163.81 o
  -4   4   6        373.58        461.24        50.31 o
  -3   4   6        757.18        818.12        57.24 o
  -2   4   6       4489.12       4737.58        83.79 o
  -1   4   6       1285.39       1323.99        48.71 o
   0   4   6         39.28        -10.95        45.27 o
   1   4   6       2439.16       2607.59        55.33 o
   2   4   6        810.90        861.86        48.19 o
   3   4   6       4395.41       5071.65        67.45 o
   4   4   6         39.32         86.98        50.26 o
   5   4   6          4.40         23.47        54.90 o
   6   4   6         22.45         47.52        52.09 o
   7   4   6        405.48        464.30        74.86 o
   8   4   6        234.50        293.82       100.92 o
   9   4   6        185.31         86.18       116.78 o
  10   4   6          2.54         -0.39       136.95 o
  11   4   6         11.17         -1.66       147.31 o
  12   4   6        131.27        102.21       110.27 o
  13   4   6          8.73          4.82        98.98 o
 -15   5   6          6.43         24.98        84.49 o
 -14   5   6        351.24        265.25        81.97 o
 -13   5   6         71.38         42.18        72.30 o
 -12   5   6         66.29         39.63        69.88 o
 -11   5   6        193.22        178.40        65.30 o
 -10   5   6        683.31        726.95        64.58 o
  -9   5   6         54.69         33.10        66.45 o
  -8   5   6        331.85        327.20        56.19 o
  -7   5   6        732.62        814.95        65.97 o
  -6   5   6          3.94         16.38        55.52 o
  -5   5   6          4.21         52.99        52.66 o
  -4   5   6       1350.19       1387.45        54.25 o
  -3   5   6        184.41        235.37        53.61 o
  -2   5   6          6.33          3.75        49.35 o
  -1   5   6        212.56        235.07        61.06 o
   0   5   6        598.83        579.52        45.73 o
   1   5   6         10.32         32.25        48.11 o
   2   5   6        603.18        649.23        48.24 o
   3   5   6       1431.32       1657.52        58.34 o
   4   5   6       1114.34       1240.44        57.33 o
   5   5   6       1707.33       1794.91        73.44 o
   6   5   6       3158.67       3568.85       162.70 o
   7   5   6        336.10        437.40        58.61 o
   8   5   6        185.47        191.10        72.76 o
   9   5   6        124.04        130.13       141.55 o
  10   5   6         44.79          6.71       147.65 o
  11   5   6        374.71        226.62       158.67 o
  12   5   6        487.17        478.68       189.49 o
 -15   6   6        322.53        233.07        88.69 o
 -14   6   6         70.63         73.70        77.99 o
 -13   6   6         64.89         16.37        72.69 o
 -12   6   6       1499.87       1572.50       203.55 o
 -11   6   6         37.01        -18.56        69.97 o
 -10   6   6       1532.45       1664.96       120.65 o
  -9   6   6       1024.37       1012.98        76.09 o
  -8   6   6        609.01        606.13        62.45 o
  -7   6   6         21.30         42.10        63.26 o
  -6   6   6       1507.59       1626.92        77.22 o
  -5   6   6        975.36       1029.96        80.49 o
  -4   6   6       2593.34       2718.76       128.75 o
  -3   6   6       1038.54       1121.36        59.27 o
  -2   6   6        492.27        546.56        50.97 o
  -1   6   6       5610.95       5915.73       237.18 o
   0   6   6        911.90        936.09        58.93 o
   1   6   6       1581.39       1822.88        49.52 o
   2   6   6         43.83         40.93        44.78 o
   3   6   6         65.88         57.25        48.24 o
   4   6   6       5094.09       5428.02       211.84 o
   5   6   6        483.04        570.64        55.47 o
   6   6   6        310.54        327.44        52.01 o
   7   6   6        581.66        615.79        70.96 o
   8   6   6        889.52        995.30        73.64 o
   9   6   6         74.53         44.47        71.31 o
  10   6   6        736.89        682.97       137.84 o
  11   6   6         24.81         91.56       157.18 o
  12   6   6          0.14         79.37       166.32 o
 -14   7   6         50.19         59.49        82.58 o
 -13   7   6         32.16         36.11        72.85 o
 -12   7   6         17.86         61.16        79.70 o
 -11   7   6          8.46        -48.44        70.05 o
 -10   7   6        219.92        260.32        66.46 o
  -9   7   6        348.53        335.88        67.70 o
  -8   7   6         17.45         49.09        60.36 o
  -7   7   6         92.85        102.55        62.70 o
  -6   7   6        560.83        625.92        65.39 o
  -5   7   6          3.96         -7.79        55.75 o
  -4   7   6        874.14        820.43        55.81 o
  -3   7   6        373.79        398.86        56.07 o
  -2   7   6       2757.73       2807.92       114.98 o
  -1   7   6        161.85        166.54        52.62 o
   0   7   6        893.33        867.51        64.21 o
   1   7   6        242.65        244.20        57.86 o
   2   7   6       1382.33       1493.63        51.33 o
   3   7   6          8.86         -8.46        53.95 o
   4   7   6        366.24        357.71        55.63 o
   5   7   6        416.40        461.71        53.76 o
   6   7   6          8.09         47.34        65.48 o
   7   7   6         73.51         61.37        69.29 o
   8   7   6        403.22        428.44        66.19 o
   9   7   6         31.27         69.39        68.59 o
  10   7   6        100.50         84.91       130.80 o
  11   7   6         36.00         -4.21       137.56 o
 -14   8   6         78.98         41.84        93.69 o
 -13   8   6          5.83         14.91        82.12 o
 -12   8   6        159.39         89.55        70.38 o
 -11   8   6        252.50        218.61        66.66 o
 -10   8   6       1413.75       1494.51       140.49 o
  -9   8   6       1005.36       1013.60        72.97 o
  -8   8   6          1.01         -6.98        58.02 o
  -7   8   6        316.23        263.31        63.29 o
  -6   8   6         78.92        109.61        57.01 o
  -5   8   6         14.11         36.54        56.07 o
  -4   8   6         63.09        100.91        58.96 o
  -3   8   6        106.00        107.46        53.66 o
  -2   8   6        309.00        322.76        54.25 o
  -1   8   6       3787.73       3846.53       144.39 o
   0   8   6       2835.74       2771.42       106.60 o
   1   8   6        452.77        454.56        64.27 o
   2   8   6          5.84         69.06        54.71 o
   3   8   6          7.61         36.81        47.66 o
   4   8   6        322.18        358.58        58.52 o
   5   8   6       1518.75       1644.39        84.79 o
   6   8   6         40.92         55.98        62.93 o
   7   8   6        166.30        208.41        59.59 o
   8   8   6        199.16        200.53        70.90 o
   9   8   6          3.84         48.48        68.75 o
  10   8   6         35.01         89.88        90.15 o
  11   8   6         14.60        -64.29       166.93 o
 -13   9   6         32.87        -24.07        87.57 o
 -12   9   6         10.67         90.04        76.36 o
 -11   9   6         25.79          8.23        66.78 o
 -10   9   6         95.77         88.60        70.06 o
  -9   9   6         50.02         87.21        70.80 o
  -8   9   6        710.74        712.81        63.96 o
  -7   9   6         98.01        112.97        69.50 o
  -6   9   6        129.80        125.88        62.90 o
  -5   9   6         77.33         45.59        66.72 o
  -4   9   6        243.49        243.13        53.33 o
  -3   9   6        135.63        167.68        56.81 o
  -2   9   6        396.90        335.87        60.54 o
  -1   9   6        296.38        240.13        65.66 o
   0   9   6          0.80         24.68        59.19 o
   1   9   6        298.55        310.87        61.56 o
   2   9   6         97.87         64.89        59.85 o
   3   9   6        221.91        303.97        66.08 o
   4   9   6        276.74        226.11        58.36 o
   5   9   6        154.11        191.96        67.49 o
   6   9   6       1545.40       1633.19        90.70 o
   7   9   6         27.87         12.60        60.96 o
   8   9   6          0.22         26.86        65.88 o
   9   9   6          2.14          7.25        70.38 o
  10   9   6          5.86         39.59        84.51 o
 -12  10   6         80.72         79.59        77.68 o
 -11  10   6          1.10         48.04        73.22 o
 -10  10   6        128.05         91.69        67.33 o
  -9  10   6         59.05         88.81        68.85 o
  -8  10   6        129.16        117.39        76.00 o
  -7  10   6        140.43         69.29        66.67 o
  -6  10   6          9.09         87.14        65.71 o
  -5  10   6         65.97         94.60        60.15 o
  -4  10   6        459.36        440.34        63.62 o
  -3  10   6        285.10        270.72        57.55 o
  -2  10   6        115.70        116.76        56.35 o
  -1  10   6        126.76        119.83        62.79 o
   0  10   6         30.67         -2.35        59.42 o
   1  10   6          0.21        -27.46        54.00 o
   2  10   6        211.54        210.07        58.83 o
   3  10   6        283.07        208.41        62.64 o
   4  10   6        386.43        337.61        62.61 o
   5  10   6        262.73        312.13        61.67 o
   6  10   6         70.31         90.64        58.70 o
   7  10   6          4.27        -30.67        67.38 o
   8  10   6        136.89        143.31        69.00 o
   9  10   6        104.58         84.11        64.70 o
 -11  11   6         85.41         32.67        75.26 o
 -10  11   6        107.58         94.08        81.96 o
  -9  11   6        167.21        127.49        72.88 o
  -8  11   6        739.03        708.49        84.66 o
  -7  11   6         33.27         24.43        68.26 o
  -6  11   6        899.69        812.76        68.54 o
  -5  11   6        905.91        777.19        68.32 o
  -4  11   6         24.22         24.79        59.24 o
  -3  11   6       2137.85       1884.82        66.09 o
  -2  11   6       1119.64       1103.79        64.27 o
  -1  11   6          2.84        -13.70        59.45 o
   0  11   6        792.58        844.02        68.39 o
   1  11   6        174.87        148.09        65.79 o
   2  11   6         75.26         36.49        76.75 o
   3  11   6        330.27        240.64        77.95 o
   4  11   6        262.55        287.08        56.88 o
   5  11   6        589.84        630.38        63.32 o
   6  11   6        236.92        289.72        62.60 o
   7  11   6         34.48         10.67        65.47 o
   8  11   6          0.23          7.14        75.75 o
  -9  12   6         43.62         86.15        75.04 o
  -8  12   6         32.26        -32.12        66.58 o
  -7  12   6          1.45        -37.60        79.55 o
  -6  12   6        169.96        161.83        80.17 o
  -5  12   6         11.81        109.59        63.63 o
  -4  12   6        468.64        332.53        64.85 o
  -3  12   6         14.86         24.00        63.25 o
  -2  12   6       1376.70       1135.69        68.34 o
  -1  12   6        796.44        740.26        72.91 o
   0  12   6        296.36        251.88        75.40 o
   1  12   6         42.89         59.96        86.80 o
   2  12   6         62.03        101.97        89.03 o
   3  12   6         40.30         29.16        69.77 o
   4  12   6        158.51        128.94        57.61 o
   5  12   6         12.13         47.77        64.29 o
   6  12   6          0.23         37.71        66.87 o
  -7  13   6         79.45        103.51        98.82 o
  -6  13   6        229.80        125.00        91.53 o
  -5  13   6        154.42        194.05        88.86 o
  -4  13   6          1.61        -25.46        76.50 o
  -3  13   6        157.12         43.64        81.62 o
  -2  13   6         29.00         30.93        94.69 o
  -1  13   6        128.16        114.94        96.54 o
   0  13   6        337.24        288.59        87.00 o
   1  13   6          7.38        -30.52        71.36 o
   2  13   6         70.77        145.69        75.94 o
   3  13   6        127.71         88.27        71.02 o
   4  13   6         33.50         30.29        64.55 o
  -4  14   6        397.25        219.69        84.96 o
  -3  14   6         14.03        123.85       125.34 o
  -2  14   6         96.87         61.65        74.78 o
  -1  14   6         16.91         44.84        80.58 o
   0  14   6         13.51        -39.88        84.90 o
   1  14   6        189.28        144.18        68.22 o
 -16   1   7          0.40         39.64       108.64 o
 -15   1   7         33.07         78.70       105.47 o
 -14   1   7        766.93        734.01        98.47 o
 -13   1   7         44.80        121.28        71.17 o
 -12   1   7         41.16         30.97        58.38 o
 -11   1   7        224.48        186.72        56.40 o
 -10   1   7        578.05        610.27        58.08 o
  -9   1   7          0.91         24.55        46.39 o
  -8   1   7        905.24        923.14        50.04 o
  -7   1   7        647.99        651.99        46.35 o
  -6   1   7         92.16        111.63        40.64 o
  -5   1   7       2047.24       2154.17        47.21 o
  -4   1   7          0.76         -2.24        37.89 o
  -3   1   7        877.52        877.71        44.21 o
  -2   1   7       1954.94       2106.01        40.25 o
  -1   1   7       2827.58       3069.65        59.06 o
   0   1   7       6990.56       7327.35        68.86 o
   1   1   7        135.54        182.95        38.79 o
   2   1   7        557.43        571.82        42.95 o
   3   1   7       3342.85       3488.92       121.68 o
   4   1   7        485.20        476.01        43.55 o
   5   1   7          0.53         11.48        44.36 o
   6   1   7         14.61          3.68        47.10 o
   7   1   7         12.74         51.29        48.45 o
   8   1   7          1.57          4.79        48.55 o
   9   1   7        499.18        381.03        61.60 o
  10   1   7         93.77        145.01        79.43 o
  11   1   7         71.72         59.15        83.30 o
  12   1   7         14.21        -72.66        85.99 o
  13   1   7        190.91        286.34        88.86 o
 -16   2   7         68.38          3.04       104.39 o
 -15   2   7          0.29         17.12        78.10 o
 -14   2   7         13.01         44.41        75.86 o
 -13   2   7         46.82         72.04        75.26 o
 -12   2   7        558.10        627.62        77.70 o
 -11   2   7         67.83         52.44        65.54 o
 -10   2   7         20.99         44.87        53.88 o
  -9   2   7        140.60        174.63        51.59 o
  -8   2   7        927.03       1028.54        60.82 o
  -7   2   7       6865.87       7431.67       355.15 o
  -6   2   7        250.78        266.32        43.50 o
  -5   2   7       5384.19       5763.45       111.68 o
  -4   2   7          4.91         44.51        40.03 o
  -3   2   7         73.64         93.56        40.13 o
  -2   2   7        766.37        816.50        39.97 o
  -1   2   7       2099.86       2213.82        43.24 o
   0   2   7        140.68        171.80        39.23 o
   1   2   7       8082.12       8522.68       234.30 o
   2   2   7       6741.95       7094.55       192.62 o
   3   2   7       2910.09       3154.00        95.54 o
   4   2   7       3159.04       3327.81       162.00 o
   5   2   7         27.68         55.20        42.47 o
   6   2   7       1165.97       1236.34        88.26 o
   7   2   7       1000.56        986.85        57.71 o
   8   2   7       1296.51       1226.73        65.27 o
   9   2   7         21.08        -12.50        64.11 o
  10   2   7          1.46        -18.55        64.84 o
  11   2   7         49.47         41.43        86.55 o
  12   2   7        179.50         64.11        97.42 o
  13   2   7         13.73         43.97        88.43 o
 -16   3   7         53.16         50.55        92.54 o
 -15   3   7        117.58         37.07        68.39 o
 -14   3   7         81.18         66.23        74.58 o
 -13   3   7         60.18         42.37        71.99 o
 -12   3   7        438.65        388.38        73.64 o
 -11   3   7        813.56        852.51        75.60 o
 -10   3   7         22.96         35.78        61.04 o
  -9   3   7         21.22         -1.95        65.00 o
  -8   3   7       1674.97       1815.90       140.48 o
  -7   3   7       5390.47       5717.09       449.54 o
  -6   3   7         10.99         10.49        45.05 o
  -5   3   7         27.33         50.73        38.28 o
  -4   3   7        756.27        755.32        42.32 o
  -3   3   7        255.81        308.27        41.37 o
  -2   3   7        107.70        118.72        41.58 o
  -1   3   7       1935.17       1920.14        45.00 o
   0   3   7         63.29        120.44        40.81 o
   1   3   7       1216.42       1292.20        47.84 o
   2   3   7        187.31        215.37        44.84 o
   3   3   7         30.79         32.96        47.04 o
   4   3   7        761.09        870.30        49.38 o
   5   3   7       1160.29       1294.48        68.72 o
   6   3   7        132.08        180.42        67.71 o
   7   3   7          7.63        -12.41        56.26 o
   8   3   7         22.30         19.71        65.63 o
   9   3   7         11.09          5.74        75.87 o
  10   3   7        255.69        192.59        85.74 o
  11   3   7        252.02        271.10       104.70 o
  12   3   7        195.59        133.80       117.31 o
 -15   4   7         97.14         47.38        83.47 o
 -14   4   7          1.33         17.40        75.51 o
 -13   4   7        541.89        590.12        77.88 o
 -12   4   7        726.68        794.88        74.79 o
 -11   4   7         72.91         62.13        68.10 o
 -10   4   7        636.85        741.72        67.55 o
  -9   4   7        271.43        322.25        65.68 o
  -8   4   7          0.35         -0.29        51.03 o
  -7   4   7       2907.76       3230.24       168.11 o
  -6   4   7       1344.48       1494.16        75.64 o
  -5   4   7       2262.11       2437.65        51.46 o
  -4   4   7        186.64        235.32        43.40 o
  -3   4   7       3328.50       3515.46        93.34 o
  -2   4   7        781.84        776.23        43.82 o
  -1   4   7        240.21        269.60        40.68 o
   0   4   7         65.59        105.01        42.39 o
   1   4   7        197.41        248.61        43.99 o
   2   4   7        562.48        623.35        49.20 o
   3   4   7          8.66         29.54        51.65 o
   4   4   7       1386.93       1603.49        67.40 o
   5   4   7         18.52         71.76        56.12 o
   6   4   7        248.39        235.45        57.47 o
   7   4   7       1988.22       2045.66       160.05 o
   8   4   7        138.97        131.06        80.93 o
   9   4   7        512.27        404.20       127.64 o
  10   4   7        703.98        569.51        87.39 o
  11   4   7          0.36         23.46        85.44 o
  12   4   7         16.17         53.70        96.55 o
 -15   5   7         36.68        134.11        86.98 o
 -14   5   7        284.93        246.49        76.88 o
 -13   5   7        168.19        137.51        78.33 o
 -12   5   7         59.19         51.25        70.60 o
 -11   5   7       1057.29       1043.88       115.44 o
 -10   5   7         19.84         65.60        61.62 o
  -9   5   7        121.81        154.68        56.54 o
  -8   5   7        177.32        199.68        59.69 o
  -7   5   7        332.55        388.79        54.89 o
  -6   5   7        285.65        306.52        53.56 o
  -5   5   7       1636.62       1816.53        58.50 o
  -4   5   7       1365.48       1402.13        57.15 o
  -3   5   7       1526.70       1678.03        69.99 o
  -2   5   7       2228.15       2381.16        58.61 o
  -1   5   7        107.98        109.34        46.23 o
   0   5   7         20.17         16.14        47.88 o
   1   5   7        908.11        901.22        46.90 o
   2   5   7        655.84        669.92        55.28 o
   3   5   7          0.63         -7.36        49.62 o
   4   5   7        322.98        360.76        49.35 o
   5   5   7        109.79        103.41        51.86 o
   6   5   7        901.91        957.65        61.27 o
   7   5   7        176.50        112.93        57.85 o
   8   5   7        703.60        755.28       115.31 o
   9   5   7        137.44        140.63       128.13 o
  10   5   7         15.22         47.39       153.24 o
  11   5   7         98.90         77.31       159.12 o
  12   5   7          9.80         65.38       100.54 o
 -14   6   7          1.29        -20.89        82.21 o
 -13   6   7         11.70         -3.61        70.33 o
 -12   6   7         22.41         34.80        71.63 o
 -11   6   7         43.18         15.11        66.17 o
 -10   6   7        335.71        350.36        69.83 o
  -9   6   7        537.18        411.29       121.82 o
  -8   6   7          0.10         46.58        57.99 o
  -7   6   7          0.68         34.03        59.11 o
  -6   6   7         79.05        114.77        60.15 o
  -5   6   7         97.80        125.48        49.09 o
  -4   6   7       2445.70       2709.92       135.79 o
  -3   6   7        447.90        479.65        53.76 o
  -2   6   7        603.50        678.45        50.97 o
  -1   6   7         81.19         19.77        56.69 o
   0   6   7       2102.79       2331.14        74.24 o
   1   6   7        436.67        485.41        50.76 o
   2   6   7         74.23         47.23        52.59 o
   3   6   7       1743.63       1907.33        56.34 o
   4   6   7        134.03        165.49        50.23 o
   5   6   7        582.76        712.82        56.03 o
   6   6   7        102.51         57.12        51.24 o
   7   6   7         58.96         82.57        62.41 o
   8   6   7         29.23         71.13        75.98 o
   9   6   7         51.72         46.70        97.61 o
  10   6   7         95.00         38.41       133.68 o
  11   6   7          5.73         22.28       159.84 o
 -14   7   7         30.79          3.68        82.99 o
 -13   7   7         17.56         65.56        72.29 o
 -12   7   7        101.65         39.04        72.57 o
 -11   7   7       1791.72       1724.28       170.04 o
 -10   7   7        311.27        292.92        71.56 o
  -9   7   7        893.49        878.27       111.65 o
  -8   7   7       2482.73       2757.01       370.88 o
  -7   7   7        638.59        695.51        83.37 o
  -6   7   7         16.50         11.94        56.84 o
  -5   7   7         40.35         81.11        56.51 o
  -4   7   7         12.15          9.42        57.34 o
  -3   7   7       1281.33       1356.82        58.83 o
  -2   7   7       1140.43       1243.61        56.14 o
  -1   7   7         28.51         40.66        50.94 o
   0   7   7        137.25        227.73        54.31 o
   1   7   7        272.40        298.32        46.67 o
   2   7   7        444.94        487.82        48.87 o
   3   7   7       1808.65       2000.07        55.47 o
   4   7   7        210.47        225.25        50.56 o
   5   7   7       1177.40       1298.59        60.34 o
   6   7   7        923.68        980.66        58.65 o
   7   7   7         10.65        -12.45        65.39 o
   8   7   7         26.84         18.46        71.37 o
   9   7   7         39.54         46.66        77.24 o
  10   7   7        296.19        248.79       168.60 o
  11   7   7        488.19        407.58       174.86 o
 -13   8   7         26.65        -24.01        80.82 o
 -12   8   7        216.39        180.29        82.22 o
 -11   8   7          3.31        -24.00        75.93 o
 -10   8   7        173.93        167.45        69.68 o
  -9   8   7        148.83        164.10        71.00 o
  -8   8   7        270.84        230.72        61.77 o
  -7   8   7        411.30        380.47        60.45 o
  -6   8   7        279.71        352.93        57.86 o
  -5   8   7        305.38        307.94        62.80 o
  -4   8   7        128.49        159.85        59.34 o
  -3   8   7        409.10        399.02        65.28 o
  -2   8   7        842.08        895.80        70.19 o
  -1   8   7        136.35        168.90        53.83 o
   0   8   7         73.45        139.93        59.53 o
   1   8   7        365.60        406.03        57.19 o
   2   8   7        135.76        163.92        48.37 o
   3   8   7          1.27         27.73        55.72 o
   4   8   7        694.16        686.55        56.31 o
   5   8   7        505.85        533.44        56.59 o
   6   8   7        163.48         44.08        68.17 o
   7   8   7          0.62        -17.31        75.46 o
   8   8   7          0.27         13.55        66.79 o
   9   8   7        311.82        285.90        82.16 o
  10   8   7         98.29         -6.47        89.43 o
 -12   9   7         15.87         45.68        83.50 o
 -11   9   7         52.59         71.18        75.29 o
 -10   9   7        162.21         96.58        68.07 o
  -9   9   7         26.56         13.25        65.41 o
  -8   9   7         92.83         46.54        58.97 o
  -7   9   7         41.12         28.16        58.72 o
  -6   9   7        100.42        159.02        56.77 o
  -5   9   7        306.61        247.35        68.70 o
  -4   9   7        405.29        375.54        61.42 o
  -3   9   7        918.65        850.20        67.34 o
  -2   9   7       1335.41       1190.71        69.73 o
  -1   9   7        511.10        525.94        56.91 o
   0   9   7        267.88        279.87        57.41 o
   1   9   7         62.05         73.51        56.85 o
   2   9   7       1038.55       1079.62        54.05 o
   3   9   7       1201.13       1392.01        95.88 o
   4   9   7        891.99        951.99       101.72 o
   5   9   7        340.80        313.27        55.85 o
   6   9   7         33.59         26.18        60.19 o
   7   9   7        296.66        289.80        71.47 o
   8   9   7         16.51         54.95        68.44 o
   9   9   7         27.41        -13.64        77.75 o
 -11  10   7         61.77         47.52        70.73 o
 -10  10   7        127.91        113.56        78.75 o
  -9  10   7        215.67        184.09        61.24 o
  -8  10   7         49.97         16.55        66.64 o
  -7  10   7        216.29        206.16        69.84 o
  -6  10   7          0.29        -37.53        72.77 o
  -5  10   7       1309.00       1086.93        95.02 o
  -4  10   7        807.02        735.48        65.16 o
  -3  10   7         48.97         -6.23        54.40 o
  -2  10   7        290.83        298.94        56.58 o
  -1  10   7       1559.42       1584.23       104.83 o
   0  10   7        251.52        260.29        59.66 o
   1  10   7        552.11        396.32        64.31 o
   2  10   7          8.60         30.38        51.69 o
   3  10   7         18.58        -16.58        59.28 o
   4  10   7       1180.05       1335.28        80.05 o
   5  10   7        914.50        953.31        72.47 o
   6  10   7         31.37        -20.83        65.40 o
   7  10   7        106.21        133.36        69.37 o
   8  10   7         38.55         32.69        74.78 o
 -10  11   7        128.42         47.56        72.68 o
  -9  11   7          3.88         66.05        81.26 o
  -8  11   7        244.04        202.89        72.90 o
  -7  11   7          0.34         37.58        72.63 o
  -6  11   7         94.84         39.19        68.33 o
  -5  11   7          2.04        -14.34        67.43 o
  -4  11   7        129.94        138.11        65.74 o
  -3  11   7        354.76        320.35        61.36 o
  -2  11   7         84.68         31.30        66.34 o
  -1  11   7         15.08         52.85        57.38 o
   0  11   7         19.22         55.00        67.67 o
   1  11   7         64.34         62.53        62.06 o
   2  11   7        181.98        170.51        67.34 o
   3  11   7          8.87         10.99        61.54 o
   4  11   7         53.29         57.53        72.37 o
   5  11   7         26.56          9.29        62.21 o
   6  11   7         73.37         11.36        61.01 o
   7  11   7          4.80         29.47        69.01 o
  -8  12   7        501.37        247.78        77.86 o
  -7  12   7         93.85        -45.27        75.73 o
  -6  12   7         51.95        136.04        67.04 o
  -5  12   7          6.66          5.99        62.02 o
  -4  12   7        607.55        459.95        71.67 o
  -3  12   7          4.80        -35.54        68.51 o
  -2  12   7        407.43        353.80        70.18 o
  -1  12   7        179.94         70.65        77.05 o
   0  12   7          0.16         21.62        64.63 o
   1  12   7        720.80        543.13        93.28 o
   2  12   7        514.33        448.32        84.58 o
   3  12   7          0.40          2.01        64.80 o
   4  12   7         64.87         93.53        67.99 o
   5  12   7         93.08        100.57        71.62 o
  -6  13   7         20.63         55.50        77.97 o
  -5  13   7          1.90         29.75        79.19 o
  -4  13   7        101.60         51.89        92.03 o
  -3  13   7        438.63        334.49        64.99 o
  -2  13   7        145.97         96.87        70.65 o
  -1  13   7         98.94         85.92        86.62 o
   0  13   7        288.60        112.76        87.33 o
   1  13   7         53.28         19.60        86.69 o
   2  13   7          0.92         42.66        71.14 o
   3  13   7        275.72        209.20        66.83 o
 -16   0   8        676.55        710.41       185.33 o
 -15   0   8        104.32        155.24       144.93 o
 -14   0   8          4.12         62.93        91.22 o
 -13   0   8          2.88         89.18        79.62 o
 -12   0   8        881.38       1033.61       134.01 o
 -11   0   8         33.56         48.12        72.01 o
 -10   0   8        251.07        340.50        75.18 o
  -9   0   8        216.85        187.62        69.54 o
  -8   0   8        484.93        423.61        75.35 o
  -7   0   8       5857.22       6740.56       835.80 o
  -6   0   8         40.61         27.42        63.34 o
  -5   0   8        936.42       1041.94        69.71 o
  -4   0   8       1047.44       1165.92       111.90 o
  -3   0   8        543.70        605.78        61.87 o
  -2   0   8       3121.82       3471.93        62.70 o
  -1   0   8        196.68        176.55        48.41 o
   0   0   8        835.31        938.31        61.55 o
   1   0   8       3789.51       3927.73       174.44 o
   2   0   8       4707.32       5010.69       278.54 o
   3   0   8          5.96        -28.35        56.09 o
   4   0   8       5030.50       5312.61       523.98 o
   5   0   8        187.10        207.45        64.21 o
   6   0   8         98.36         72.42        62.08 o
   7   0   8       1457.26       1535.01       152.82 o
   8   0   8       1209.50       1200.78        76.51 o
   9   0   8         61.35         14.59        83.54 o
  10   0   8        124.30        146.87       108.63 o
  11   0   8        100.66         89.06       110.51 o
  12   0   8          3.69          0.72       115.17 o
 -16   1   8         25.04         56.80       106.97 o
 -15   1   8         11.40          6.85        85.74 o
 -14   1   8        724.78        647.45        81.33 o
 -13   1   8         50.29         46.47        64.00 o
 -12   1   8         97.02        117.33        58.78 o
 -11   1   8         68.86         66.82        53.57 o
 -10   1   8        706.16        706.26        72.68 o
  -9   1   8        961.13        912.52        73.85 o
  -8   1   8          2.42         27.60        43.10 o
  -7   1   8       1056.04       1151.16        77.63 o
  -6   1   8        254.43        218.83        43.01 o
  -5   1   8         29.81         21.80        43.58 o
  -4   1   8        439.16        523.70        38.49 o
  -3   1   8         15.83         15.55        42.98 o
  -2   1   8        857.28        923.93        40.33 o
  -1   1   8       2867.52       3116.00        45.97 o
   0   1   8       1900.17       2118.22        42.93 o
   1   1   8       1303.85       1451.07        43.97 o
   2   1   8        977.49       1047.03        42.76 o
   3   1   8        335.46        381.31        42.39 o
   4   1   8        245.35        274.01        41.50 o
   5   1   8        103.35         91.53        41.85 o
   6   1   8        857.07        892.76        48.82 o
   7   1   8        120.24        101.15        45.00 o
   8   1   8        413.08        333.13        54.21 o
   9   1   8        341.41        248.81        60.54 o
  10   1   8        452.67        342.06        75.97 o
  11   1   8         39.20         88.45        79.28 o
  12   1   8          3.63         10.02        90.67 o
 -15   2   8          1.79         -0.32        80.53 o
 -14   2   8         52.93         96.43        77.28 o
 -13   2   8        262.06        286.98        75.70 o
 -12   2   8          6.07        -29.89        67.77 o
 -11   2   8        386.73        406.53        52.34 o
 -10   2   8         78.25         99.53        51.79 o
  -9   2   8         26.83         30.66        50.86 o
  -8   2   8        388.45        378.03        44.21 o
  -7   2   8       1244.39       1396.74        98.37 o
  -6   2   8        577.63        578.62        43.73 o
  -5   2   8        147.52        128.53        38.39 o
  -4   2   8        362.89        369.07        38.52 o
  -3   2   8        760.08        815.99        42.07 o
  -2   2   8       2758.99       2884.15        57.59 o
  -1   2   8        122.41        136.72        37.65 o
   0   2   8         22.80         45.52        38.76 o
   1   2   8         51.69         83.69        39.89 o
   2   2   8        968.42       1075.21        44.37 o
   3   2   8        638.82        698.73        41.09 o
   4   2   8       1063.18       1137.35        53.46 o
   5   2   8         63.98         44.90        44.40 o
   6   2   8         19.05          3.29        45.59 o
   7   2   8         82.49         45.04        49.11 o
   8   2   8         13.35         -1.94        53.59 o
   9   2   8        281.15        298.96        57.40 o
  10   2   8        104.96         58.97        79.10 o
  11   2   8        196.00        199.21        78.70 o
  12   2   8         35.59        118.23        97.61 o
 -15   3   8          5.92         22.82        81.56 o
 -14   3   8       1061.20       1079.86        84.62 o
 -13   3   8         22.57         13.60        69.79 o
 -12   3   8        115.63        128.23        71.60 o
 -11   3   8         15.55         21.95        59.38 o
 -10   3   8        111.08        147.78        67.30 o
  -9   3   8        606.82        676.16        48.81 o
  -8   3   8       1085.25       1211.85        91.41 o
  -7   3   8        717.46        768.33        51.70 o
  -6   3   8        175.18        260.69        39.73 o
  -5   3   8       4923.64       5418.38       157.35 o
  -4   3   8        227.16        236.49        40.00 o
  -3   3   8       1575.99       1713.92        46.04 o
  -2   3   8          8.90         -2.41        38.86 o
  -1   3   8        233.59        284.67        39.02 o
   0   3   8       4333.46       4804.04        81.98 o
   1   3   8       1967.64       2079.28        55.70 o
   2   3   8       1150.41       1190.06        50.70 o
   3   3   8          6.79         35.84        44.81 o
   4   3   8         71.07        100.37        54.33 o
   5   3   8        572.11        589.94        51.53 o
   6   3   8       1313.84       1311.01       145.69 o
   7   3   8        287.04        245.27        64.10 o
   8   3   8       1032.18       1025.48       123.39 o
   9   3   8        170.40        151.00        68.03 o
  10   3   8        128.69        109.76        95.07 o
  11   3   8         14.58         34.66        93.97 o
  12   3   8          0.17         38.75       106.01 o
 -15   4   8          3.44         26.33        87.20 o
 -14   4   8         53.49         31.46        79.65 o
 -13   4   8          0.85         26.46        73.49 o
 -12   4   8         94.60        112.51        73.30 o
 -11   4   8        436.18        447.87        73.84 o
 -10   4   8        432.32        416.46        65.11 o
  -9   4   8         37.00         68.47        60.78 o
  -8   4   8          0.29         15.90        51.65 o
  -7   4   8        832.81        854.15        70.35 o
  -6   4   8        152.42        194.50        42.30 o
  -5   4   8         56.77         78.30        43.36 o
  -4   4   8       1165.44       1234.99        47.58 o
  -3   4   8         10.34         51.26        40.77 o
  -2   4   8        227.21        239.42        42.46 o
  -1   4   8         59.21         -2.20        42.53 o
   0   4   8       3701.87       4098.83       134.22 o
   1   4   8        148.49        141.16        41.06 o
   2   4   8        178.44        175.22        46.82 o
   3   4   8       3038.02       3300.08       146.14 o
   4   4   8        462.44        505.61        56.11 o
   5   4   8          8.09         19.90        50.63 o
   6   4   8        602.57        717.57        74.97 o
   7   4   8        511.35        613.53        76.06 o
   8   4   8        162.65        193.09        64.83 o
   9   4   8         27.79         10.84        87.46 o
  10   4   8          7.33         46.45        84.55 o
  11   4   8         46.40         19.74        96.47 o
 -15   5   8          4.36         33.72        88.50 o
 -14   5   8          3.29         19.23        81.65 o
 -13   5   8         98.79         93.30        75.11 o
 -12   5   8        386.44        316.83        75.58 o
 -11   5   8        890.16        954.32       179.88 o
 -10   5   8         32.19         59.26        64.92 o
  -9   5   8        438.56        436.67        67.74 o
  -8   5   8        677.37        740.51        85.79 o
  -7   5   8        102.82         99.81        52.51 o
  -6   5   8       1394.23       1424.63        58.60 o
  -5   5   8       3758.61       3860.60       308.09 o
  -4   5   8         67.17        108.64        46.78 o
  -3   5   8       2023.87       2261.27       124.59 o
  -2   5   8       1993.91       2327.00       124.43 o
  -1   5   8       2902.33       3091.37       134.50 o
   0   5   8        108.58        120.38        51.72 o
   1   5   8        953.21       1121.72        56.02 o
   2   5   8        363.58        373.13        52.33 o
   3   5   8        113.26        141.21        52.48 o
   4   5   8         25.22         84.79        53.66 o
   5   5   8         13.25         58.82        51.41 o
   6   5   8          5.16         22.99        54.81 o
   7   5   8         67.36         76.66        76.58 o
   8   5   8        176.91        182.34        81.94 o
   9   5   8          4.15         -3.35       128.71 o
  10   5   8        351.38        237.80        88.15 o
  11   5   8        185.10         88.71       106.11 o
 -14   6   8        162.83         86.45        77.18 o
 -13   6   8        129.38        138.49        73.80 o
 -12   6   8        116.43        101.57        70.04 o
 -11   6   8        168.64        175.41        74.56 o
 -10   6   8       1466.29       1506.63       167.58 o
  -9   6   8        490.46        529.80        72.51 o
  -8   6   8        147.83         95.36        63.27 o
  -7   6   8       1279.22       1247.54       123.19 o
  -6   6   8        259.55        271.73        55.41 o
  -5   6   8        144.20        142.76        59.21 o
  -4   6   8       1175.94       1266.68       128.07 o
  -3   6   8        371.74        476.20        64.26 o
  -2   6   8       2171.22       2579.42       142.62 o
  -1   6   8        123.97        153.03        42.84 o
   0   6   8        517.76        492.77        47.40 o
   1   6   8        311.64        288.93        46.42 o
   2   6   8        122.58        168.47        46.54 o
   3   6   8        144.99        151.79        51.02 o
   4   6   8       1326.74       1439.27        88.63 o
   5   6   8          9.22          7.41        49.94 o
   6   6   8          2.92         33.11        54.55 o
   7   6   8        178.18        204.41        59.47 o
   8   6   8          3.48         72.35       102.90 o
   9   6   8        759.32        771.47       161.54 o
  10   6   8         43.79         23.61       156.90 o
 -13   7   8          4.03          7.34        73.94 o
 -12   7   8         15.56         23.25        71.86 o
 -11   7   8          4.49         -2.24        72.89 o
 -10   7   8        186.04        233.21        67.90 o
  -9   7   8         61.67        152.15        69.96 o
  -8   7   8         35.62         12.18        63.09 o
  -7   7   8         50.93         14.56        61.75 o
  -6   7   8          1.35         25.12        56.38 o
  -5   7   8        617.23        702.75        61.31 o
  -4   7   8        149.64        139.14        58.41 o
  -3   7   8         32.63         54.06        54.48 o
  -2   7   8        343.90        334.23        54.82 o
  -1   7   8        720.46        819.81        87.23 o
   0   7   8          0.20         30.60        46.59 o
   1   7   8       1032.38       1088.65        50.33 o
   2   7   8         17.63         25.91        49.10 o
   3   7   8       1382.24       1433.69        81.28 o
   4   7   8         81.89        139.15        54.88 o
   5   7   8         64.81         69.62        50.62 o
   6   7   8          5.07          3.50        57.98 o
   7   7   8        254.09        241.76        60.28 o
   8   7   8         12.63         11.78        72.42 o
   9   7   8         25.21         25.26       113.23 o
  10   7   8          2.89         -9.31       165.38 o
 -13   8   8         43.54         13.78        82.76 o
 -12   8   8          4.59         49.54        78.95 o
 -11   8   8         77.07         33.97        68.32 o
 -10   8   8        654.22        556.22        76.17 o
  -9   8   8        642.45        575.82       104.97 o
  -8   8   8         57.95         88.06        65.97 o
  -7   8   8         71.89         61.35        59.93 o
  -6   8   8        646.19        546.13        87.42 o
  -5   8   8        272.83        242.04        60.99 o
  -4   8   8        193.66        214.00        60.02 o
  -3   8   8          2.59         24.26        58.83 o
  -2   8   8       1067.67       1148.85       125.69 o
  -1   8   8        673.11        583.66        66.08 o
   0   8   8        148.82        128.67        56.30 o
   1   8   8        291.63        306.87        65.52 o
   2   8   8        240.85        254.41        51.95 o
   3   8   8          6.19        -17.21        55.31 o
   4   8   8       1645.11       1848.09        90.73 o
   5   8   8       1316.61       1409.62        66.57 o
   6   8   8          0.22         21.68        59.99 o
   7   8   8         86.97         47.23        74.16 o
   8   8   8          7.16         30.92        74.92 o
   9   8   8         88.71         31.00        76.14 o
 -12   9   8        134.32        117.71        77.38 o
 -11   9   8         75.91         32.78        71.05 o
 -10   9   8        108.66         63.22        70.71 o
  -9   9   8         94.41         54.62        73.45 o
  -8   9   8        255.00        126.70        65.01 o
  -7   9   8        228.84        184.13        63.15 o
  -6   9   8        591.92        439.42        64.77 o
  -5   9   8        132.34        127.06        62.38 o
  -4   9   8        147.46        158.11        62.12 o
  -3   9   8        479.29        350.63        62.97 o
  -2   9   8        814.32        658.01        61.35 o
  -1   9   8        558.46        647.42        71.78 o
   0   9   8        164.18        111.75        54.80 o
   1   9   8        459.83        504.89        58.30 o
   2   9   8        551.01        618.94        56.48 o
   3   9   8        327.06        315.51        53.45 o
   4   9   8          1.55        -13.37        55.05 o
   5   9   8          1.38         35.05        53.79 o
   6   9   8         67.39         48.58        75.90 o
   7   9   8         18.65         25.58        79.50 o
   8   9   8         10.62         29.25        76.05 o
 -11  10   8        229.92        197.68        81.99 o
 -10  10   8          2.47        -12.95        66.00 o
  -9  10   8         30.39        -34.25        75.44 o
  -8  10   8        277.45        172.29        68.25 o
  -7  10   8        162.53         44.71        73.38 o
  -6  10   8          4.35         12.79        63.40 o
  -5  10   8         98.75        121.51        64.96 o
  -4  10   8          8.04        -10.19        63.57 o
  -3  10   8         38.17         -6.17        59.54 o
  -2  10   8        260.19        188.74        65.71 o
  -1  10   8          2.82         15.39        61.61 o
   0  10   8         62.15         46.84        64.42 o
   1  10   8         54.75        102.28        54.92 o
   2  10   8         27.37         62.02        56.88 o
   3  10   8         15.56        110.83        62.95 o
   4  10   8         45.01         62.54        61.42 o
   5  10   8        113.77         80.47        73.99 o
   6  10   8         22.34         66.82        70.32 o
   7  10   8        316.83        260.86        77.13 o
  -9  11   8         49.74        -14.31        72.48 o
  -8  11   8         44.48         28.68        74.12 o
  -7  11   8          1.14         44.88        75.63 o
  -6  11   8        193.23        104.70        77.06 o
  -5  11   8         32.23         14.64        62.86 o
  -4  11   8        241.57        212.88        68.70 o
  -3  11   8        645.38        551.62        68.77 o
  -2  11   8        114.03        102.26        68.90 o
  -1  11   8        459.15        404.11        63.78 o
   0  11   8        345.61        281.88        61.71 o
   1  11   8          2.07         36.69        55.93 o
   2  11   8        736.05        730.97        68.74 o
   3  11   8       1273.53       1301.93        91.92 o
   4  11   8          1.81        -40.96        71.78 o
   5  11   8        180.08        174.98        72.14 o
   6  11   8        257.52        153.82        64.54 o
  -7  12   8         87.99         58.70        84.48 o
  -6  12   8          3.15         37.45        76.10 o
  -5  12   8        117.40         75.77        69.51 o
  -4  12   8         84.74         75.72        70.23 o
  -3  12   8          6.92         14.65        63.49 o
  -2  12   8        221.57        165.10        67.93 o
  -1  12   8        122.98         43.82        72.29 o
   0  12   8         85.80        149.36        67.20 o
   1  12   8         80.91         20.88        57.30 o
   2  12   8         10.09         60.82        63.04 o
   3  12   8        102.37         59.63        74.25 o
   4  12   8        490.71        343.38        72.85 o
  -4  13   8         82.93         60.82        69.51 o
  -3  13   8         10.59         14.28        71.70 o
  -2  13   8         62.49         15.76        72.28 o
  -1  13   8        132.84         40.05        71.85 o
   0  13   8        164.60         69.13        66.47 o
 -15   1   9        294.77        237.49        97.28 o
 -14   1   9        912.92        986.13        84.39 o
 -13   1   9         54.07         98.82        55.15 o
 -12   1   9          4.87         53.14        56.58 o
 -11   1   9          1.22         45.14        56.16 o
 -10   1   9        564.56        553.03        67.57 o
  -9   1   9       2725.36       2713.75       327.33 o
  -8   1   9        602.76        650.75        75.50 o
  -7   1   9        132.50        149.79        45.30 o
  -6   1   9        276.47        285.60        50.03 o
  -5   1   9       1366.30       1504.02        48.11 o
  -4   1   9          2.16         -0.85        42.05 o
  -3   1   9         33.12         -8.94        42.56 o
  -2   1   9          0.02         27.56        41.47 o
  -1   1   9       1922.63       2018.64        75.22 o
   0   1   9       3107.95       3468.53       138.68 o
   1   1   9          9.85         25.77        39.06 o
   2   1   9       1652.76       1697.44        79.95 o
   3   1   9         14.45          8.03        45.49 o
   4   1   9         35.84         51.17        43.27 o
   5   1   9       1972.82       2056.50       163.20 o
   6   1   9       1735.74       1717.68       165.80 o
   7   1   9         77.19         68.67        52.16 o
   8   1   9        886.32        890.65        86.64 o
   9   1   9         73.13         55.46        59.69 o
  10   1   9          1.09         64.29        80.95 o
  11   1   9        184.14        216.10        94.69 o
 -15   2   9        309.09        249.31        78.35 o
 -14   2   9         43.32         14.79        72.93 o
 -13   2   9        159.08        134.03        71.42 o
 -12   2   9        394.16        419.86        62.64 o
 -11   2   9         47.46         47.66        56.93 o
 -10   2   9         12.09          8.90        53.52 o
  -9   2   9          1.03          1.40        46.65 o
  -8   2   9        714.79        706.36        65.54 o
  -7   2   9       2403.02       2588.43       144.88 o
  -6   2   9         33.95         86.46        43.30 o
  -5   2   9         12.21         43.07        41.01 o
  -4   2   9       1064.41       1104.30        41.13 o
  -3   2   9        322.48        346.86        38.68 o
  -2   2   9       1126.71       1256.24        40.37 o
  -1   2   9        774.05        849.12        41.97 o
   0   2   9        495.44        531.56        42.65 o
   1   2   9        178.17        154.53        42.85 o
   2   2   9        217.54        204.13        45.64 o
   3   2   9        517.32        553.65        45.99 o
   4   2   9        548.98        644.00        56.18 o
   5   2   9        705.65        737.42        63.88 o
   6   2   9       1340.38       1498.75       150.44 o
   7   2   9       1800.84       1892.38        82.43 o
   8   2   9        150.22        138.53        60.50 o
   9   2   9         13.16         24.16        64.60 o
  10   2   9          0.77         44.48        82.64 o
  11   2   9          3.69         23.20        83.01 o
 -15   3   9         33.21         18.44        87.38 o
 -14   3   9         92.80         86.21        73.49 o
 -13   3   9        207.24        192.08        74.63 o
 -12   3   9        291.63        258.55        64.74 o
 -11   3   9          9.49         62.55        66.75 o
 -10   3   9        118.04        137.08        52.94 o
  -9   3   9          9.80         29.26        47.50 o
  -8   3   9         26.00         43.52        43.19 o
  -7   3   9       1515.47       1631.75        89.17 o
  -6   3   9        328.83        335.64        46.43 o
  -5   3   9         38.26         71.31        40.01 o
  -4   3   9        406.57        505.55        39.19 o
  -3   3   9       1487.71       1561.80        43.81 o
  -2   3   9       1126.16       1290.34        43.86 o
  -1   3   9         10.37         46.78        36.67 o
   0   3   9        247.36        245.51        38.04 o
   1   3   9          2.43         24.36        43.94 o
   2   3   9          5.87        -11.91        43.46 o
   3   3   9        519.26        592.40        46.76 o
   4   3   9        734.58        794.17        81.02 o
   5   3   9          0.02         29.90        50.36 o
   6   3   9        243.75        272.32        60.57 o
   7   3   9         31.56         31.24        65.29 o
   8   3   9         69.26         93.39        70.10 o
   9   3   9        151.29        173.11        71.23 o
  10   3   9        325.45        213.89        91.03 o
  11   3   9          8.46         70.72       110.13 o
 -14   4   9          0.23         19.57        76.60 o
 -13   4   9        210.94        223.49        71.76 o
 -12   4   9         16.66         13.72        60.78 o
 -11   4   9        337.39        310.58        63.73 o
 -10   4   9        682.73        675.58        66.42 o
  -9   4   9        142.33        156.23        56.31 o
  -8   4   9        275.64        311.29        49.01 o
  -7   4   9        754.07        887.17        69.44 o
  -6   4   9        147.48        136.22        44.49 o
  -5   4   9       1888.84       1991.89        78.42 o
  -4   4   9       5133.05       5653.12       107.97 o
  -3   4   9        165.39        220.13        40.27 o
  -2   4   9       1174.39       1292.23        44.93 o
  -1   4   9        504.27        562.38        39.46 o
   0   4   9         97.87        110.14        43.15 o
   1   4   9         81.54        100.77        44.34 o
   2   4   9       1013.47       1076.66        48.22 o
   3   4   9          3.64         33.55        49.86 o
   4   4   9          1.96         -4.22        55.21 o
   5   4   9         19.43         36.14        68.63 o
   6   4   9         53.63         49.98        62.68 o
   7   4   9        239.63        199.62        64.51 o
   8   4   9          0.01         13.49        65.38 o
   9   4   9        309.66        216.51        68.36 o
  10   4   9         77.98         76.13        92.82 o
 -14   5   9        159.53        101.76        78.32 o
 -13   5   9          2.41         30.89        72.53 o
 -12   5   9         51.04         64.85        76.39 o
 -11   5   9         27.21         23.75        62.57 o
 -10   5   9        181.90        110.16        66.27 o
  -9   5   9        337.85        382.74        70.03 o
  -8   5   9        234.37        212.99        64.11 o
  -7   5   9          3.26         44.45        46.38 o
  -6   5   9        224.41        242.97        48.97 o
  -5   5   9       1537.33       1662.71       146.48 o
  -4   5   9        366.60        419.40        52.77 o
  -3   5   9       1243.91       1389.90        69.36 o
  -2   5   9       1466.97       1533.87       108.47 o
  -1   5   9        536.85        601.39        51.39 o
   0   5   9        334.80        408.62        48.85 o
   1   5   9        169.97        213.25        47.72 o
   2   5   9          8.73        -18.64        49.59 o
   3   5   9        331.50        383.79        56.89 o
   4   5   9        695.73        719.35        62.36 o
   5   5   9        164.04        157.84        53.42 o
   6   5   9        672.74        692.08        73.43 o
   7   5   9         22.40         55.02        78.01 o
   8   5   9         35.21         42.63        79.94 o
   9   5   9          8.07          4.16        83.43 o
  10   5   9          1.48         14.72        98.55 o
 -13   6   9          8.08         43.49        78.25 o
 -12   6   9         32.14         75.87        67.31 o
 -11   6   9          8.60         38.16        69.25 o
 -10   6   9        234.64        188.78        67.37 o
  -9   6   9         45.28         32.33        57.45 o
  -8   6   9          5.95         18.73        55.92 o
  -7   6   9         25.14         19.16        60.60 o
  -6   6   9        115.80        120.03        56.66 o
  -5   6   9        486.27        532.59        51.15 o
  -4   6   9       2079.46       2417.62       162.60 o
  -3   6   9        201.99        192.20        48.53 o
  -2   6   9        404.27        402.28        49.03 o
  -1   6   9         15.00         31.91        47.71 o
   0   6   9        139.65        163.83        55.34 o
   1   6   9       1930.83       2077.87       130.26 o
   2   6   9          0.15         33.33        52.13 o
   3   6   9        152.89        127.43        52.97 o
   4   6   9         37.78         62.02        52.15 o
   5   6   9        370.36        412.55        59.24 o
   6   6   9         37.89          4.47        64.52 o
   7   6   9         34.15         29.33        76.88 o
   8   6   9        247.24        271.72        86.12 o
   9   6   9         95.97         42.38       121.85 o
 -13   7   9         68.62         52.44        76.74 o
 -12   7   9        175.96        135.43        80.93 o
 -11   7   9        205.31        133.77        67.62 o
 -10   7   9          0.16         -9.03        71.83 o
  -9   7   9        403.00        326.84        70.36 o
  -8   7   9        104.15        113.69        61.94 o
  -7   7   9        230.06        186.30        55.24 o
  -6   7   9        861.73        792.43       116.48 o
  -5   7   9        372.58        326.26        56.76 o
  -4   7   9       1659.05       1472.47        59.94 o
  -3   7   9       2566.16       2919.03       269.80 o
  -2   7   9          6.08         72.19        49.02 o
  -1   7   9        318.47        332.97        52.80 o
   0   7   9         92.71        140.91        53.37 o
   1   7   9        306.33        285.62        53.91 o
   2   7   9       1262.06       1280.01        53.78 o
   3   7   9       1027.81       1147.38        88.40 o
   4   7   9        248.21        231.83        51.59 o
   5   7   9        169.91        212.54        57.38 o
   6   7   9        188.09        202.66        59.64 o
   7   7   9         11.81          6.39        65.51 o
   8   7   9         37.43        105.71       109.11 o
   9   7   9         42.28         -4.82       111.20 o
 -12   8   9         19.22         39.51        72.38 o
 -11   8   9        228.51        125.62        72.18 o
 -10   8   9          0.85        -10.52        67.42 o
  -9   8   9         87.42        178.74        61.98 o
  -8   8   9         90.66         26.43        60.92 o
  -7   8   9        337.97        209.97        62.95 o
  -6   8   9         12.04         47.53        57.51 o
  -5   8   9        182.48        170.03        57.78 o
  -4   8   9       1146.20       1085.05       143.60 o
  -3   8   9        330.69        344.93        64.29 o
  -2   8   9         51.75         57.00        48.39 o
  -1   8   9        781.65        828.21        64.72 o
   0   8   9        101.41         65.40        46.75 o
   1   8   9          2.51         57.02        51.62 o
   2   8   9        250.26        200.12        61.05 o
   3   8   9         20.59         59.47        54.81 o
   4   8   9         78.31        116.40        57.51 o
   5   8   9         45.25         91.80        64.79 o
   6   8   9        133.70        130.52        61.65 o
   7   8   9         40.46         27.53        66.93 o
   8   8   9         29.81         34.46        87.10 o
 -11   9   9        270.98        124.07        68.83 o
 -10   9   9          1.50         -8.22        72.81 o
  -9   9   9         13.35         29.71        67.42 o
  -8   9   9        325.74        228.10        77.72 o
  -7   9   9         88.61         64.63        61.65 o
  -6   9   9        144.96        170.43        57.81 o
  -5   9   9         21.83         60.99        64.89 o
  -4   9   9         30.58         51.72        63.59 o
  -3   9   9         53.22         19.46        67.88 o
  -2   9   9         15.93         40.96        50.55 o
  -1   9   9        543.62        478.75        58.35 o
   0   9   9        142.53        113.41        51.01 o
   1   9   9        201.60        235.58        53.47 o
   2   9   9        206.78        226.22        55.23 o
   3   9   9        558.11        509.33        74.55 o
   4   9   9        113.18        140.90        60.52 o
   5   9   9        350.64        276.46        61.43 o
   6   9   9        197.99        166.08        61.47 o
   7   9   9         10.13         12.33        70.70 o
 -10  10   9         95.52        -23.68        83.57 o
  -9  10   9         76.02         68.04        80.35 o
  -8  10   9         17.60         38.80        74.83 o
  -7  10   9          0.92         49.63        72.20 o
  -6  10   9         59.12         29.64        62.85 o
  -5  10   9        399.20        284.51        67.48 o
  -4  10   9        475.32        357.34        68.27 o
  -3  10   9        105.58         95.21        62.65 o
  -2  10   9          0.80         13.89        63.41 o
  -1  10   9         82.30         67.51        58.31 o
   0  10   9        368.65        288.89        59.30 o
   1  10   9        620.93        627.98        78.71 o
   2  10   9          7.06          6.42        63.57 o
   3  10   9        201.58        173.63        57.38 o
   4  10   9        273.07        221.71        60.51 o
   5  10   9        139.09        134.60        64.75 o
   6  10   9         10.86        -10.33        83.81 o
  -8  11   9         34.11         30.77        71.56 o
  -7  11   9         37.62          6.68        75.83 o
  -6  11   9        100.35         60.26        65.59 o
  -5  11   9         16.12        -49.32        64.61 o
  -4  11   9         64.61         75.76        60.20 o
  -3  11   9         23.19         67.16        70.47 o
  -2  11   9          0.46         30.07        71.53 o
  -1  11   9         57.36         39.16        52.20 o
   0  11   9          8.34         20.15        59.82 o
   1  11   9        111.61         91.17        55.80 o
   2  11   9        177.06        109.04        64.51 o
   3  11   9         17.02         11.27        58.92 o
   4  11   9        104.85         83.72        66.48 o
  -6  12   9        137.67         73.29        73.37 o
  -5  12   9         23.99          9.58        68.78 o
  -4  12   9        239.62        219.44        65.35 o
  -3  12   9        357.65        217.98        76.78 o
  -2  12   9          2.31         19.97        80.94 o
  -1  12   9         14.52        -41.20        68.64 o
   0  12   9         35.50          4.91        64.38 o
   1  12   9        341.38        216.95        62.64 o
 -14   0  10         60.57         14.69        99.77 o
 -13   0  10        565.17        528.65        95.63 o
 -12   0  10        656.33        591.97        81.96 o
 -11   0  10       1408.54       1390.51       186.97 o
 -10   0  10        946.15       1025.91       189.21 o
  -9   0  10        388.82        404.58       126.83 o
  -8   0  10         73.94         39.02        63.37 o
  -7   0  10      10741.46      10593.31       952.63 o
  -6   0  10         24.18         49.18        67.10 o
  -5   0  10        265.56        222.37        64.80 o
  -4   0  10        938.28        951.58        85.49 o
  -3   0  10        503.62        489.41        71.13 o
  -2   0  10        776.83        877.21        76.36 o
  -1   0  10        858.77        935.99        62.73 o
   0   0  10        158.08        203.77        62.37 o
   1   0  10          1.29        -16.85        56.98 o
   2   0  10         88.71        125.35        59.56 o
   3   0  10       1370.14       1423.02       116.22 o
   4   0  10        424.07        455.99        83.15 o
   5   0  10          0.23        -26.61        66.98 o
   6   0  10       1114.24       1104.02       190.68 o
   7   0  10       1932.85       1859.74       366.12 o
   8   0  10          6.30         12.66        80.68 o
   9   0  10        121.76         42.20        89.84 o
  10   0  10          4.74         60.50        86.59 o
 -14   1  10        135.85        134.97        70.93 o
 -13   1  10          0.56         27.48        65.35 o
 -12   1  10          7.98         14.89        52.34 o
 -11   1  10        216.82        107.24        57.23 o
 -10   1  10         44.98         75.59        50.79 o
  -9   1  10       1112.34       1084.47        87.42 o
  -8   1  10          1.20         45.13        46.20 o
  -7   1  10        736.60        678.15        49.38 o
  -6   1  10         18.89         72.01        45.25 o
  -5   1  10        117.66        167.32        49.10 o
  -4   1  10        560.24        597.96        55.86 o
  -3   1  10         47.53         47.33        44.69 o
  -2   1  10          1.99         41.52        40.99 o
  -1   1  10        188.12        182.17        42.32 o
   0   1  10        367.28        386.01        44.60 o
   1   1  10          0.03         92.19        41.49 o
   2   1  10        129.95        118.37        43.84 o
   3   1  10       2356.60       2453.49       160.92 o
   4   1  10        722.38        661.17        47.16 o
   5   1  10         36.63         42.66        48.23 o
   6   1  10        151.08        122.28        52.06 o
   7   1  10        159.15        163.67        52.67 o
   8   1  10         19.35         16.60        51.36 o
   9   1  10          0.40         -2.75        64.79 o
  10   1  10         26.81         10.59        67.35 o
 -14   2  10         23.86         37.93        81.76 o
 -13   2  10         95.12         96.25        56.40 o
 -12   2  10          0.29         -1.55        60.30 o
 -11   2  10         89.28         38.02        53.44 o
 -10   2  10         33.14         37.08        57.29 o
  -9   2  10        177.59        123.69        49.62 o
  -8   2  10        149.70        155.34        44.53 o
  -7   2  10        413.72        379.29        42.71 o
  -6   2  10        187.64        174.71        43.10 o
  -5   2  10        241.67        253.45        42.01 o
  -4   2  10          8.21         20.80        41.61 o
  -3   2  10         56.77         59.76        37.94 o
  -2   2  10       1411.69       1487.14        43.41 o
  -1   2  10        787.04        974.84        66.46 o
   0   2  10        389.79        424.40        42.26 o
   1   2  10        402.51        410.49        49.78 o
   2   2  10        781.30        770.33        66.20 o
   3   2  10        125.27        167.26        46.45 o
   4   2  10        423.39        456.91        48.23 o
   5   2  10        237.77        218.25        47.50 o
   6   2  10         35.74         41.28        51.35 o
   7   2  10        307.14        286.30        50.86 o
   8   2  10          0.79          7.55        55.55 o
   9   2  10        115.92        107.68        64.69 o
  10   2  10         14.07         19.11        72.80 o
 -14   3  10        259.45        224.61        83.34 o
 -13   3  10         15.00         33.08        67.55 o
 -12   3  10         53.39         47.26        70.93 o
 -11   3  10         16.58          0.61        56.83 o
 -10   3  10        111.42        140.11        51.56 o
  -9   3  10        889.31       1033.45       130.10 o
  -8   3  10         27.61         21.47        42.91 o
  -7   3  10        132.72         91.32        48.82 o
  -6   3  10          8.10         33.12        43.09 o
  -5   3  10        944.24        967.56        66.39 o
  -4   3  10       1468.02       1473.18        94.86 o
  -3   3  10       1722.57       1743.95        69.66 o
  -2   3  10          9.84         -0.09        41.99 o
  -1   3  10         81.84        101.44        40.06 o
   0   3  10       2043.47       2023.86       111.31 o
   1   3  10        104.26        106.05        43.03 o
   2   3  10        318.19        355.86        46.09 o
   3   3  10        526.35        495.39        50.24 o
   4   3  10         14.78         12.67        49.66 o
   5   3  10        989.23       1087.28       148.58 o
   6   3  10        151.69        202.82        62.54 o
   7   3  10        139.55        112.45        64.10 o
   8   3  10        107.51         83.80        68.61 o
   9   3  10         80.25        112.73        81.14 o
 -14   4  10          2.56         56.57        79.18 o
 -13   4  10         45.24         24.57        70.06 o
 -12   4  10          0.04        -22.83        64.47 o
 -11   4  10         82.76         35.41        67.20 o
 -10   4  10         35.68          2.40        58.25 o
  -9   4  10        238.74        205.34        57.67 o
  -8   4  10          0.04        -18.91        46.73 o
  -7   4  10       1065.88       1178.49       104.31 o
  -6   4  10        527.69        594.24        59.68 o
  -5   4  10        462.59        477.99        42.58 o
  -4   4  10          4.65         13.76        40.92 o
  -3   4  10          0.01        -38.09        42.85 o
  -2   4  10        641.05        634.38        42.96 o
  -1   4  10         52.12         43.59        40.40 o
   0   4  10         51.97         62.73        38.30 o
   1   4  10       1075.40       1119.46        45.08 o
   2   4  10         21.29         16.28        44.85 o
   3   4  10         12.92         29.25        47.45 o
   4   4  10        162.98        150.97        56.16 o
   5   4  10        164.76        172.68        57.32 o
   6   4  10        288.47        301.50        65.51 o
   7   4  10         96.11         91.32        68.48 o
   8   4  10         88.12         98.85        70.19 o
   9   4  10          1.45         -0.77        71.59 o
 -13   5  10          3.53         30.70        75.29 o
 -12   5  10         37.02         17.27        72.77 o
 -11   5  10         67.42         89.06        57.40 o
 -10   5  10          7.50         30.52        60.00 o
  -9   5  10         25.50        -35.17        55.28 o
  -8   5  10        321.78        289.35        48.77 o
  -7   5  10        467.10        449.96        68.21 o
  -6   5  10        732.17        775.87        74.13 o
  -5   5  10        587.89        513.13        50.95 o
  -4   5  10       1319.22       1428.52        57.03 o
  -3   5  10        844.43        922.08       106.04 o
  -2   5  10          7.65         30.45        46.85 o
  -1   5  10         86.98         56.48        46.08 o
   0   5  10        703.70        762.23        59.05 o
   1   5  10         63.97         89.70        57.11 o
   2   5  10       1680.05       1904.76        84.40 o
   3   5  10       1208.32       1482.73        96.51 o
   4   5  10        607.69        697.27        62.20 o
   5   5  10         50.66         65.59        67.06 o
   6   5  10          1.14          7.30        63.35 o
   7   5  10         46.99         58.87        67.72 o
   8   5  10        184.50        174.62        71.96 o
   9   5  10         62.24         56.43        74.51 o
 -13   6  10         14.75         17.51        83.95 o
 -12   6  10         26.73          5.31        70.85 o
 -11   6  10         54.72         31.59        66.16 o
 -10   6  10         20.70          1.02        74.34 o
  -9   6  10        144.40        141.17        56.33 o
  -8   6  10        430.98        346.54        57.56 o
  -7   6  10         34.23         21.47        49.25 o
  -6   6  10         96.03        100.57        47.70 o
  -5   6  10        718.64        697.40        81.91 o
  -4   6  10        913.05       1015.99       108.11 o
  -3   6  10        711.99        758.13        71.14 o
  -2   6  10       1827.24       2241.07       220.18 o
  -1   6  10        349.95        357.36        52.52 o
   0   6  10        919.75        859.63        68.64 o
   1   6  10        460.37        525.93        51.77 o
   2   6  10        836.18        908.75        58.67 o
   3   6  10         11.03         41.84        60.06 o
   4   6  10        742.31        813.55        87.05 o
   5   6  10         99.08         80.68        62.41 o
   6   6  10          8.04         30.33        72.55 o
   7   6  10         32.70         41.25        85.59 o
   8   6  10         42.47         32.46        69.05 o
 -12   7  10         73.67          8.29        77.16 o
 -11   7  10        101.14         76.32        69.69 o
 -10   7  10         93.72          3.69        71.51 o
  -9   7  10         22.85          4.37        60.11 o
  -8   7  10         74.33         79.20        60.02 o
  -7   7  10         22.10         14.30        59.29 o
  -6   7  10         99.95         91.44        51.63 o
  -5   7  10         19.49         48.82        51.43 o
  -4   7  10         46.02        102.44        53.96 o
  -3   7  10        308.19        254.21        55.24 o
  -2   7  10          0.95         34.68        54.05 o
  -1   7  10         24.58         77.92        56.96 o
   0   7  10        593.06        552.78        59.59 o
   1   7  10         45.23         54.94        52.58 o
   2   7  10         12.14          4.86        58.25 o
   3   7  10        128.25         98.87        57.93 o
   4   7  10         22.84         14.39        62.06 o
   5   7  10         13.96          3.04        55.29 o
   6   7  10        169.25        106.57        69.47 o
   7   7  10        156.16        107.15        85.49 o
 -11   8  10          7.99        -49.19        76.96 o
 -10   8  10        376.39        173.60        69.64 o
  -9   8  10        140.32         73.83        68.84 o
  -8   8  10        225.04        122.19        66.42 o
  -7   8  10        241.67        194.41        62.88 o
  -6   8  10        101.03         85.58        66.63 o
  -5   8  10        216.70        196.85        51.22 o
  -4   8  10        634.18        704.32       104.42 o
  -3   8  10          3.48        -29.66        50.02 o
  -2   8  10        104.61         99.66        52.52 o
  -1   8  10         11.38         83.53        49.75 o
   0   8  10        656.06        594.92        93.06 o
   1   8  10        386.14        387.23        60.86 o
   2   8  10          3.08         -9.21        54.41 o
   3   8  10         59.60         82.10        60.04 o
   4   8  10        453.32        416.17        58.54 o
   5   8  10         31.33        -30.55        66.64 o
   6   8  10        102.52        100.41        69.67 o
   7   8  10          3.16         23.77        69.65 o
 -10   9  10         39.85         -4.85        76.82 o
  -9   9  10         66.20        -22.49        73.76 o
  -8   9  10        166.66         98.39        68.94 o
  -7   9  10        113.93         94.44        69.82 o
  -6   9  10        407.81        335.78        86.30 o
  -5   9  10        198.08        107.22        67.97 o
  -4   9  10        208.88        180.29        55.97 o
  -3   9  10        124.20        130.65        51.53 o
  -2   9  10          6.68         47.30        56.41 o
  -1   9  10         36.24         34.54        51.89 o
   0   9  10        138.89        135.76        58.40 o
   1   9  10         48.30         68.20        58.55 o
   2   9  10        799.34        775.42        70.43 o
   3   9  10        194.96        181.19        59.68 o
   4   9  10         59.85         30.69        57.44 o
   5   9  10         16.03         15.82        71.82 o
  -9  10  10         13.73        -23.94        72.19 o
  -8  10  10          1.95         22.53        76.46 o
  -7  10  10         41.13        101.58        82.53 o
  -6  10  10        990.71        712.14       160.01 o
  -5  10  10         11.64         -5.49        67.44 o
  -4  10  10        184.84        110.44        65.33 o
  -3  10  10         38.58         84.82        60.52 o
  -2  10  10          0.10         23.77        64.86 o
  -1  10  10          4.38        -16.98        60.73 o
   0  10  10         36.38         66.84        62.38 o
   1  10  10         11.66         58.41        58.71 o
   2  10  10         33.86         66.25        67.50 o
   3  10  10         34.77        -11.80        65.08 o
   4  10  10          0.03         -7.21        68.02 o
  -6  11  10        452.70        240.56        69.55 o
  -5  11  10         13.80         13.27        68.48 o
  -4  11  10          8.71        112.11        79.00 o
  -3  11  10         60.60         59.96        65.36 o
  -2  11  10         55.05         17.15        58.36 o
  -1  11  10          6.50        -53.78        57.03 o
   0  11  10          0.60         26.04        63.69 o
   1  11  10         45.29         36.90        55.84 o
   2  11  10        253.16        177.40        64.89 o
 -14   1  11         44.69         47.40        71.26 o
 -13   1  11          4.72         -2.28        55.09 o
 -12   1  11        338.97        349.51        58.87 o
 -11   1  11        461.87        423.27        58.96 o
 -10   1  11        186.87        167.29        53.39 o
  -9   1  11       3264.45       3008.83       161.83 o
  -8   1  11         32.14         33.98        47.77 o
  -7   1  11         96.71        117.98        48.73 o
  -6   1  11         54.89         64.78        50.58 o
  -5   1  11        268.47        212.68        49.13 o
  -4   1  11          8.33         14.79        48.26 o
  -3   1  11        213.89        260.33        48.16 o
  -2   1  11        218.80        186.37        49.33 o
  -1   1  11         39.49         52.91        42.16 o
   0   1  11       1935.38       1992.40       150.74 o
   1   1  11         78.92         38.28        45.09 o
   2   1  11        125.87        130.00        42.06 o
   3   1  11         19.39         34.58        45.16 o
   4   1  11          8.41          1.01        48.52 o
   5   1  11        903.55        939.74        68.87 o
   6   1  11        190.18        113.69        50.87 o
   7   1  11         68.51         96.01        52.85 o
   8   1  11          2.12         16.26        58.49 o
   9   1  11          5.96         19.72        62.38 o
 -13   2  11          2.09         44.35        62.09 o
 -12   2  11         39.73          0.33        67.20 o
 -11   2  11       1456.24       1584.23       108.55 o
 -10   2  11         59.90         32.65        54.74 o
  -9   2  11         31.56         50.42        53.51 o
  -8   2  11         19.46         52.05        47.91 o
  -7   2  11       1324.56       1293.77        82.72 o
  -6   2  11        339.50        261.54        52.05 o
  -5   2  11        260.19        207.08        45.84 o
  -4   2  11        147.04        193.15        41.97 o
  -3   2  11          4.64         55.81        46.78 o
  -2   2  11       1686.21       1768.84       196.86 o
  -1   2  11        846.55        805.04        80.75 o
   0   2  11        712.17        712.64        67.83 o
   1   2  11        578.21        526.03        54.19 o
   2   2  11         15.96         15.00        52.32 o
   3   2  11        643.07        633.70        66.39 o
   4   2  11         20.29         93.41        55.54 o
   5   2  11        161.12        164.50        51.30 o
   6   2  11        122.65        114.79        52.25 o
   7   2  11          1.46        -29.20        55.89 o
   8   2  11         25.81          2.81        61.35 o
 -13   3  11         54.31          1.70        75.94 o
 -12   3  11          3.56          9.84        78.77 o
 -11   3  11          0.65         36.09        62.41 o
 -10   3  11        193.20        176.63        52.97 o
  -9   3  11         57.34         61.77        46.95 o
  -8   3  11        322.61        215.45        46.99 o
  -7   3  11        712.60        648.53        54.86 o
  -6   3  11        152.69         94.57        43.89 o
  -5   3  11          3.93         10.35        39.72 o
  -4   3  11          1.81         -7.69        41.77 o
  -3   3  11        110.36        116.30        41.90 o
  -2   3  11        799.50        837.08        44.09 o
  -1   3  11        633.79        620.37        46.78 o
   0   3  11        188.72        228.94        47.49 o
   1   3  11         72.33         59.50        53.05 o
   2   3  11          0.62         32.27        50.16 o
   3   3  11        794.81        811.52        95.00 o
   4   3  11         82.32         77.41        56.59 o
   5   3  11         71.61         58.85        55.60 o
   6   3  11          1.03         -3.17        63.38 o
   7   3  11          2.25          4.94        66.03 o
   8   3  11        224.59        173.97        73.28 o
 -13   4  11        111.57         86.75        79.28 o
 -12   4  11        103.24         45.89        70.56 o
 -11   4  11         84.71         36.93        62.33 o
 -10   4  11         63.23         21.10        56.59 o
  -9   4  11         98.22        101.88        50.86 o
  -8   4  11          0.86        -14.28        46.07 o
  -7   4  11         15.78         43.86        42.70 o
  -6   4  11        115.94         86.26        44.82 o
  -5   4  11       1334.97       1286.33        78.02 o
  -4   4  11          8.85        -25.44        46.25 o
  -3   4  11        662.20        623.98        45.92 o
  -2   4  11       1541.36       1561.18        57.08 o
  -1   4  11         21.78         19.68        41.02 o
   0   4  11       2156.35       2341.77       120.92 o
   1   4  11        373.47        426.94        48.39 o
   2   4  11        116.88        108.59        46.92 o
   3   4  11        646.68        596.72        73.87 o
   4   4  11        709.48        795.03       107.64 o
   5   4  11         20.80         45.65        61.71 o
   6   4  11        139.55        110.41        64.20 o
   7   4  11        242.47        202.43        72.06 o
   8   4  11         28.45          5.29        76.27 o
 -12   5  11          1.57         25.93        69.99 o
 -11   5  11          2.98         32.17        65.64 o
 -10   5  11         43.17         37.70        58.49 o
  -9   5  11        252.20        262.47        58.60 o
  -8   5  11         13.53          0.17        53.83 o
  -7   5  11          1.38         17.82        49.12 o
  -6   5  11         40.19         43.73        48.56 o
  -5   5  11          1.46        -47.85        49.04 o
  -4   5  11        212.43        199.12        45.84 o
  -3   5  11        175.58        110.10        47.60 o
  -2   5  11         17.21         24.44        41.02 o
  -1   5  11        295.38        292.95        41.93 o
   0   5  11        835.42        812.07        49.47 o
   1   5  11        315.16        312.24        50.62 o
   2   5  11        154.95        156.65        51.70 o
   3   5  11         11.36         21.88        51.75 o
   4   5  11         40.98         13.82        58.91 o
   5   5  11        285.57        203.63        63.88 o
   6   5  11         35.04         37.30        65.95 o
   7   5  11         23.65          0.78        73.20 o
 -12   6  11         87.16         66.86        64.38 o
 -11   6  11         38.79         15.90        67.86 o
 -10   6  11         41.24         46.21        59.16 o
  -9   6  11         70.47         95.92        59.32 o
  -8   6  11         55.66         41.18        57.37 o
  -7   6  11          6.11         -6.56        51.23 o
  -6   6  11         30.36         66.55        52.82 o
  -5   6  11        272.10        233.11        48.79 o
  -4   6  11         30.37         41.06        49.90 o
  -3   6  11          3.54         52.87        47.74 o
  -2   6  11        141.26        202.58        52.83 o
  -1   6  11         16.52        -15.85        54.83 o
   0   6  11        741.58        674.26        57.60 o
   1   6  11       1424.79       1346.60        62.39 o
   2   6  11         73.83         25.62        55.85 o
   3   6  11          6.18         98.53        51.78 o
   4   6  11        104.28         87.06        57.26 o
   5   6  11          1.59         -2.34        61.47 o
   6   6  11        201.41        128.68        64.51 o
   7   6  11          3.56         -6.98        65.60 o
 -11   7  11         32.81         33.69        62.72 o
 -10   7  11         67.91         49.19        66.38 o
  -9   7  11          5.07         -7.75        61.11 o
  -8   7  11          6.26         38.10        55.58 o
  -7   7  11        109.02        123.91        58.75 o
  -6   7  11        718.79        580.50        78.45 o
  -5   7  11          4.18        -23.10        57.35 o
  -4   7  11         14.48        -23.32        59.42 o
  -3   7  11          3.84         -7.16        51.83 o
  -2   7  11          0.09         40.24        49.62 o
  -1   7  11        453.77        425.46        58.65 o
   0   7  11        448.83        374.95        57.53 o
   1   7  11        153.80        144.44        54.73 o
   2   7  11        995.66       1119.97        95.45 o
   3   7  11        402.65        364.56        59.07 o
   4   7  11         61.89         95.23        59.08 o
   5   7  11        140.71         73.16        66.68 o
   6   7  11          1.23          7.76        84.21 o
 -10   8  11         78.21         37.28        61.23 o
  -9   8  11         16.73         49.89        60.28 o
  -8   8  11          3.76         15.32        59.74 o
  -7   8  11          6.34         32.69        54.03 o
  -6   8  11        141.65        108.00        59.35 o
  -5   8  11         11.36        -19.35        52.76 o
  -4   8  11          4.47        -10.90        52.76 o
  -3   8  11         48.25         26.71        57.05 o
  -2   8  11        270.67        193.11        60.61 o
  -1   8  11          4.13         25.12        56.41 o
   0   8  11        534.05        417.37        57.92 o
   1   8  11        212.14        197.74        61.67 o
   2   8  11        198.14        178.59        67.20 o
   3   8  11        168.72         60.06        63.01 o
   4   8  11        281.64        171.49        65.60 o
   5   8  11          1.51          7.96        66.42 o
  -9   9  11         15.21         19.30        67.79 o
  -8   9  11        785.24        571.48        74.44 o
  -7   9  11         45.21         21.97        59.85 o
  -6   9  11       1193.18        991.68       133.72 o
  -5   9  11         81.79         41.31        60.39 o
  -4   9  11         40.27         62.83        57.19 o
  -3   9  11        195.75        140.91        60.52 o
  -2   9  11         31.80          3.27        59.39 o
  -1   9  11         89.67         71.59        54.99 o
   0   9  11          0.36        -11.25        54.40 o
   1   9  11          6.37         54.93        63.28 o
   2   9  11         40.36         63.54        64.68 o
   3   9  11         15.64         16.89        64.96 o
  -7  10  11        128.77         60.64        75.02 o
  -6  10  11         11.51         28.63        60.71 o
  -5  10  11        308.02        161.48        61.20 o
  -4  10  11        420.39        331.68        62.67 o
  -3  10  11          4.15         66.81        61.40 o
  -2  10  11         24.26         60.38        61.03 o
  -1  10  11          0.16         -6.70        57.51 o
   0  10  11        175.81        109.82        63.87 o
   1  10  11        255.52        103.85        64.15 o
 -13   0  12         90.91         67.36        99.96 o
 -12   0  12         44.10         41.89        80.01 o
 -11   0  12       1198.71       1211.60        85.56 o
 -10   0  12         70.43         27.48        77.33 o
  -9   0  12        146.17        156.30        70.94 o
  -8   0  12       1475.14       1227.30       222.30 o
  -7   0  12        940.57        769.23        82.08 o
  -6   0  12       2195.29       2055.61       409.82 o
  -5   0  12        204.90        213.15        66.76 o
  -4   0  12        113.79        127.10        64.76 o
  -3   0  12          3.74         22.89        65.86 o
  -2   0  12       2411.65       1912.88        92.77 o
  -1   0  12         86.36         51.36        68.41 o
   0   0  12          6.91          6.29        70.29 o
   1   0  12        107.00        152.73        61.33 o
   2   0  12         81.72        106.75        61.18 o
   3   0  12        561.90        540.76        74.33 o
   4   0  12        159.44        118.03        68.41 o
   5   0  12         10.16         21.63        70.67 o
   6   0  12          3.73         20.92        74.72 o
   7   0  12          3.87        -47.00        80.03 o
 -13   1  12          4.83         -3.23        62.55 o
 -12   1  12         19.75         35.93        61.43 o
 -11   1  12          2.42         -0.95        58.22 o
 -10   1  12        288.68        260.31        54.33 o
  -9   1  12        374.91        368.52        52.77 o
  -8   1  12          1.64        -18.44        55.23 o
  -7   1  12         48.17         45.79        53.09 o
  -6   1  12        415.32        368.00        50.19 o
  -5   1  12        199.05        114.91        54.25 o
  -4   1  12       1372.76       1130.39        61.24 o
  -3   1  12        234.91        263.16        47.48 o
  -2   1  12        805.82        784.99        86.66 o
  -1   1  12        125.25        122.47        50.69 o
   0   1  12        656.65        541.39        56.58 o
   1   1  12         15.22         25.63        52.19 o
   2   1  12          0.39        -21.30        49.41 o
   3   1  12         51.17         33.46        48.85 o
   4   1  12          0.09         23.15        49.96 o
   5   1  12         54.87         52.21        48.71 o
   6   1  12          0.02         -4.40        52.38 o
   7   1  12         32.64         -1.74        56.81 o
 -12   2  12          4.45         -2.81        65.30 o
 -11   2  12         24.44         43.39        56.17 o
 -10   2  12         35.49        -16.10        57.03 o
  -9   2  12          6.31        -33.81        51.00 o
  -8   2  12         70.20         30.62        51.35 o
  -7   2  12         55.30         72.15        55.87 o
  -6   2  12         77.52         94.63        51.00 o
  -5   2  12         23.44         70.41        53.66 o
  -4   2  12         24.35         39.85        46.56 o
  -3   2  12        148.37        144.01        45.34 o
  -2   2  12        416.92        402.44        46.68 o
  -1   2  12        221.12        223.81        47.71 o
   0   2  12        502.39        527.34        47.84 o
   1   2  12         35.97         43.62        52.65 o
   2   2  12         41.24         32.40        55.43 o
   3   2  12        198.50        173.95        55.53 o
   4   2  12         91.72         40.65        55.26 o
   5   2  12          4.28         20.60        55.43 o
   6   2  12        179.68        138.00        65.39 o
   7   2  12        273.80        221.00        65.21 o
 -12   3  12         17.42         47.22        58.11 o
 -11   3  12        125.82         55.86        62.05 o
 -10   3  12        215.92        177.50        55.67 o
  -9   3  12        657.10        596.52        64.67 o
  -8   3  12         31.90         15.68        53.43 o
  -7   3  12         18.78         11.66        46.73 o
  -6   3  12         67.22         40.46        48.65 o
  -5   3  12         39.96         15.88        41.94 o
  -4   3  12       2002.20       2225.13       155.46 o
  -3   3  12        830.72        820.61        63.59 o
  -2   3  12          6.11         28.08        44.04 o
  -1   3  12         12.65         63.10        49.87 o
   0   3  12        575.35        497.32        52.88 o
   1   3  12        151.86        126.12        48.79 o
   2   3  12        147.59        128.60        51.91 o
   3   3  12        142.61        100.70        58.19 o
   4   3  12        157.55        188.61        59.74 o
   5   3  12        702.59        715.16        71.47 o
   6   3  12         12.93         52.00        67.09 o
   7   3  12          2.47        -21.17        72.95 o
 -12   4  12        177.54        190.30        77.83 o
 -11   4  12        223.66        227.81        67.15 o
 -10   4  12          8.73         26.15        64.27 o
  -9   4  12         36.34         26.09        54.52 o
  -8   4  12         42.63         24.37        53.83 o
  -7   4  12          1.74          2.55        52.50 o
  -6   4  12         38.51         42.75        44.35 o
  -5   4  12         25.49         14.33        43.33 o
  -4   4  12        211.43        149.60        42.29 o
  -3   4  12        132.68         79.64        41.59 o
  -2   4  12        502.74        434.65        46.66 o
  -1   4  12        106.11         73.34        50.07 o
   0   4  12        274.84        204.41        45.76 o
   1   4  12         39.08         84.23        49.16 o
   2   4  12         15.59         42.67        54.15 o
   3   4  12        367.80        297.48        59.34 o
   4   4  12         35.31         17.28        61.09 o
   5   4  12          0.03        -21.16        62.59 o
   6   4  12        179.56         87.85        65.65 o
 -11   5  12        107.26         42.55        70.19 o
 -10   5  12          1.79        -16.22        62.63 o
  -9   5  12         84.25         61.25        55.52 o
  -8   5  12          5.50         14.40        53.29 o
  -7   5  12         53.29         26.21        52.73 o
  -6   5  12        224.34        240.76        52.47 o
  -5   5  12          4.41         34.10        44.43 o
  -4   5  12         61.51         49.60        50.46 o
  -3   5  12          5.00         58.01        47.09 o
  -2   5  12        653.33        527.08        50.04 o
  -1   5  12        807.40        815.16        45.31 o
   0   5  12        125.49        104.71        54.48 o
   1   5  12        196.67        110.37        51.21 o
   2   5  12        459.57        403.08        52.45 o
   3   5  12        306.12        241.80        62.65 o
   4   5  12        135.24         63.07        67.62 o
   5   5  12        322.51        212.90        66.25 o
   6   5  12         11.32         11.08        68.49 o
 -10   6  12          9.23         35.70        67.39 o
  -9   6  12        204.04        150.68        66.81 o
  -8   6  12         48.29         56.94        54.79 o
  -7   6  12        102.87         48.21        50.73 o
  -6   6  12          9.16         22.31        54.64 o
  -5   6  12         62.29         51.78        50.80 o
  -4   6  12         26.92         63.92        50.76 o
  -3   6  12        125.57         59.14        51.31 o
  -2   6  12         72.38         74.06        51.06 o
  -1   6  12         70.89         62.83        56.41 o
   0   6  12        663.63        602.45        53.56 o
   1   6  12         87.58         61.87        49.97 o
   2   6  12         27.14         19.77        49.69 o
   3   6  12        943.43        903.89        95.26 o
   4   6  12         51.75         70.23        70.61 o
   5   6  12        266.11        208.73        66.77 o
 -10   7  12         39.70        -20.49        70.69 o
  -9   7  12          1.09         26.79        63.48 o
  -8   7  12         18.13         57.99        59.23 o
  -7   7  12        231.63        186.25        55.75 o
  -6   7  12        146.21        120.93        54.40 o
  -5   7  12         79.70         53.44        53.17 o
  -4   7  12         12.14          9.17        51.36 o
  -3   7  12         70.80         -2.39        54.77 o
  -2   7  12          0.44        -24.75        55.00 o
  -1   7  12          4.92         45.32        57.46 o
   0   7  12         13.73         15.86        60.56 o
   1   7  12        126.83         79.14        63.99 o
   2   7  12          0.26          3.09        56.24 o
   3   7  12          0.91        -34.09        63.88 o
   4   7  12          7.16         18.82        61.91 o
  -8   8  12        409.47        212.44        57.90 o
  -7   8  12        125.60         74.70        59.35 o
  -6   8  12          9.00         39.99        58.28 o
  -5   8  12        101.67         13.62        52.45 o
  -4   8  12        212.42         90.72        62.36 o
  -3   8  12          1.97         35.33        56.31 o
  -2   8  12          9.52        -28.14        61.88 o
  -1   8  12         13.85          8.58        64.75 o
   0   8  12        201.33        172.11        59.44 o
   1   8  12        541.01        488.65        66.20 o
   2   8  12         33.57         35.08        61.32 o
   3   8  12        151.93         93.92        65.59 o
  -6   9  12        419.73        254.65        63.96 o
  -5   9  12          0.16        -34.12        58.53 o
  -4   9  12         83.03        106.31        65.33 o
  -3   9  12         42.47         42.52        60.97 o
  -2   9  12        140.71         96.06        65.62 o
  -1   9  12        252.48        111.76        69.11 o
   0   9  12        115.68        123.10        62.61 o
   1   9  12          1.13        -22.03        63.84 o
 -11   1  13          0.51         43.16        64.66 o
 -10   1  13         91.90         73.93        60.55 o
  -9   1  13        135.91         99.70        55.57 o
  -8   1  13         99.90        112.98        49.80 o
  -7   1  13        246.01        224.24        56.71 o
  -6   1  13        107.59         80.31        53.06 o
  -5   1  13         71.56         19.77        55.21 o
  -4   1  13       1613.73       1433.52        58.30 o
  -3   1  13        103.72        100.71        55.90 o
  -2   1  13        154.77        148.77        51.62 o
  -1   1  13         90.55         56.44        49.76 o
   0   1  13        102.81         52.87        52.92 o
   1   1  13        489.70        496.51        53.55 o
   2   1  13        415.98        435.97        60.79 o
   3   1  13         99.07         60.93        51.39 o
   4   1  13         50.42         81.58        50.62 o
   5   1  13        152.34        104.30        55.29 o
 -11   2  13        109.06         77.78        59.42 o
 -10   2  13         16.34         38.21        59.21 o
  -9   2  13         35.61         59.85        55.71 o
  -8   2  13        134.58         68.87        53.51 o
  -7   2  13         95.65         86.71        56.47 o
  -6   2  13        838.85        644.87        59.04 o
  -5   2  13        500.41        420.55        52.18 o
  -4   2  13        110.36        139.16        47.36 o
  -3   2  13        434.84        432.03        59.28 o
  -2   2  13        589.72        586.96        70.72 o
  -1   2  13         17.96         42.60        52.08 o
   0   2  13        174.19        143.15        49.82 o
   1   2  13        157.78        173.07        49.70 o
   2   2  13         75.45         86.94        54.62 o
   3   2  13        812.33        811.09        76.41 o
   4   2  13        739.69        706.87        64.84 o
   5   2  13         82.12         80.29        63.19 o
 -11   3  13         35.64         98.32        68.31 o
 -10   3  13          0.08         -6.49        58.29 o
  -9   3  13         38.95         23.24        61.46 o
  -8   3  13        176.02        184.38        63.27 o
  -7   3  13          3.43         22.23        54.98 o
  -6   3  13         29.43         88.80        62.25 o
  -5   3  13        598.36        557.10        58.42 o
  -4   3  13        154.05        151.17        46.70 o
  -3   3  13          0.01         12.75        50.29 o
  -2   3  13        604.35        496.64        53.65 o
  -1   3  13         48.72         37.97        48.39 o
   0   3  13        377.32        326.32        52.09 o
   1   3  13          6.75        -47.68        51.07 o
   2   3  13         45.82         17.67        56.41 o
   3   3  13        124.98        110.41        58.35 o
   4   3  13         58.54         75.38        59.82 o
   5   3  13          6.95        -24.36        64.99 o
 -10   4  13        190.99        160.59        60.46 o
  -9   4  13          7.43          0.01        50.20 o
  -8   4  13        387.25        350.22        53.03 o
  -7   4  13        209.97        208.50        54.56 o
  -6   4  13         42.10         52.98        45.21 o
  -5   4  13        129.38        103.40        49.08 o
  -4   4  13          0.12         15.79        47.24 o
  -3   4  13         60.54         70.06        47.75 o
  -2   4  13        728.21        614.06        67.40 o
  -1   4  13         88.06        109.98        51.62 o
   0   4  13         97.60         39.65        50.30 o
   1   4  13          3.00        -10.68        57.40 o
   2   4  13          5.30        -16.45        54.41 o
   3   4  13        261.10        224.49        60.26 o
   4   4  13         16.36         21.93        63.48 o
 -10   5  13         18.72          5.66        70.54 o
  -9   5  13        100.64         61.24        62.45 o
  -8   5  13         20.12         -0.64        61.02 o
  -7   5  13          4.00         59.23        56.57 o
  -6   5  13         55.54          2.62        53.60 o
  -5   5  13          7.19          9.98        47.06 o
  -4   5  13         66.87         32.94        46.78 o
  -3   5  13          4.50         17.19        46.77 o
  -2   5  13         43.42         32.30        47.62 o
  -1   5  13         24.06         29.92        48.74 o
   0   5  13          0.90         27.73        56.74 o
   1   5  13        596.60        525.35        70.48 o
   2   5  13         94.78         67.52        58.18 o
   3   5  13         37.19         17.31        71.22 o
   4   5  13         88.37         79.10        65.69 o
  -9   6  13        275.74        164.54        70.90 o
  -8   6  13        217.44        155.23        58.05 o
  -7   6  13        105.91        130.35        56.12 o
  -6   6  13         41.78         74.73        55.32 o
  -5   6  13          3.13        -14.05        58.82 o
  -4   6  13         45.21         34.85        54.39 o
  -3   6  13          4.88         14.36        55.43 o
  -2   6  13         20.76         40.54        51.32 o
  -1   6  13         84.35          0.68        57.44 o
   0   6  13        133.36        176.91        54.30 o
   1   6  13        213.71        195.34        60.33 o
   2   6  13         31.78         74.15        64.35 o
   3   6  13         21.51         33.06        67.38 o
  -7   7  13        135.85        108.29        58.66 o
  -6   7  13        261.10        201.16        60.57 o
  -5   7  13          0.93         14.54        56.20 o
  -4   7  13        162.04         89.59        60.01 o
  -3   7  13         23.53         66.53        55.65 o
  -2   7  13          1.10        -17.64        48.52 o
  -1   7  13         90.23         90.49        62.70 o
   0   7  13         15.28         -9.31        54.14 o
   1   7  13         88.98         70.89        60.78 o
  -5   8  13         89.79         82.42        60.14 o
  -4   8  13          0.79        -21.06        57.68 o
  -3   8  13          0.44        -22.58        57.38 o
  -2   8  13         17.70         83.93        55.45 o
  -1   8  13        104.49         57.23        57.79 o
 -10   0  14          5.05         13.58        77.11 o
  -9   0  14         24.63        118.95        85.85 o
  -8   0  14        104.71         87.78        88.15 o
  -7   0  14         91.96        129.70        76.63 o
  -6   0  14        832.30        691.54       132.29 o
  -5   0  14        812.97        684.62        83.87 o
  -4   0  14          1.05         22.49        71.73 o
  -3   0  14       1199.01       1094.20       162.06 o
  -2   0  14        144.42         82.27        87.27 o
  -1   0  14        955.73        784.75        92.18 o
   0   0  14        317.97        287.40        95.78 o
   1   0  14        214.98        150.30        69.09 o
   2   0  14         90.65         98.31        82.16 o
   3   0  14       1031.65       1066.94       178.69 o
 -10   1  14         42.10         13.45        61.00 o
  -9   1  14          0.68         39.33        57.50 o
  -8   1  14         65.78         76.56        57.42 o
  -7   1  14          0.32         14.68        59.26 o
  -6   1  14          1.94         84.43        55.54 o
  -5   1  14        194.95        151.09        56.76 o
  -4   1  14        191.83        137.18        56.75 o
  -3   1  14          8.07         29.26        59.98 o
  -2   1  14          9.60         -6.13        57.95 o
  -1   1  14        109.44         63.03        58.35 o
   0   1  14          4.12         43.03        53.92 o
   1   1  14        373.87        255.32        60.45 o
   2   1  14        301.47        208.68        58.77 o
   3   1  14        229.30        203.54        58.40 o
  -9   2  14          4.67          3.30        60.93 o
  -8   2  14        111.15          2.18        58.56 o
  -7   2  14         76.72          2.54        60.21 o
  -6   2  14          3.01        -15.68        56.16 o
  -5   2  14        215.19        166.55        57.72 o
  -4   2  14         84.32         44.18        62.93 o
  -3   2  14         75.46        115.51        58.81 o
  -2   2  14         94.30        116.18        53.06 o
  -1   2  14        212.44        178.55        55.55 o
   0   2  14          0.96         14.67        56.05 o
   1   2  14          0.15         34.94        56.13 o
   2   2  14          8.57         -8.65        57.88 o
   3   2  14         64.48          2.97        62.13 o
  -9   3  14          3.54          4.95        55.96 o
  -8   3  14        103.12        136.82        58.29 o
  -7   3  14          0.77         14.17        54.91 o
  -6   3  14         67.38         95.59        63.31 o
  -5   3  14         13.67        -12.24        60.70 o
  -4   3  14        649.45        564.41        54.40 o
  -3   3  14          6.23         24.29        53.10 o
  -2   3  14          0.46          0.49        60.74 o
  -1   3  14         49.81         23.71        50.54 o
   0   3  14         22.79         36.26        51.20 o
   1   3  14        267.50        220.69        57.80 o
   2   3  14        136.90         81.42        61.05 o
  -8   4  14         13.88         59.04        58.36 o
  -7   4  14        143.16        163.66        58.17 o
  -6   4  14         81.67         79.63        60.84 o
  -5   4  14         19.63         21.30        51.40 o
  -4   4  14          4.31         13.13        61.45 o
  -3   4  14         95.06         50.47        56.60 o
  -2   4  14         11.71          8.04        56.34 o
  -1   4  14         89.54        102.63        56.77 o
   0   4  14          0.46         -8.78        60.25 o
   1   4  14         45.73         43.37        59.47 o
   2   4  14         26.09         31.98        58.53 o
  -7   5  14        207.83        157.00        62.56 o
  -6   5  14        177.53        128.12        56.87 o
  -5   5  14          5.51         36.15        48.95 o
  -4   5  14         23.82        -13.22        50.01 o
  -3   5  14         32.30         69.33        53.79 o
  -2   5  14         51.29         38.39        54.76 o
  -1   5  14        165.26        169.30        64.05 o
   0   5  14        176.04        161.03        61.78 o
   1   5  14         38.02        -37.48        61.50 o
  -5   6  14         17.91         53.95        56.39 o
  -4   6  14        145.35        106.52        59.97 o
  -3   6  14          0.35         69.99        61.56 o
  -2   6  14         59.47         38.32        59.01 o
  -1   6  14         12.16          8.48        57.13 o
  -7   1  15         44.38          5.71        62.97 o
  -6   1  15        227.31        161.16        61.42 o
  -5   1  15         71.42        114.30        61.04 o
  -4   1  15        366.09        254.88        59.12 o
  -3   1  15         51.23         64.14        68.77 o
  -2   1  15         23.52         38.85        68.62 o
  -1   1  15          7.45         48.23        67.26 o
   0   1  15         43.16         80.17        59.79 o
  -6   2  15         26.11         15.82        58.81 o
  -5   2  15         14.76         38.96        54.91 o
  -4   2  15         22.16         40.23        58.71 o
  -3   2  15         40.78         40.04        65.15 o
  -2   2  15          8.65         57.87        64.25 o
  -1   2  15        517.95        368.02        63.28 o
  -5   3  15          5.58         37.48        57.69 o
  -4   3  15        295.51        269.53        54.08 o
  -3   3  15        127.76         75.16        57.48 o
  -2   3  15         26.85         43.42        60.33 o
                                                
